# Supplementary material for: Parameterizing sequence alignment with an explicit evolutionary model
Source: BMC Bioinformatics. 2015 Dec 10;16:406. doi: 10.1186/s12859-015-0832-5 (PMC4676179; doi:10.1186/s12859-015-0832-5)
Supplement: Additional file 2 — Tarball that contains the source code for the programs introduced in this manuscript, as well as the Perl scripts used to generate the experiments in this work and the results of the experiments. (ZIP 42,496 kb) [file 12859_2015_832_MOESM2_ESM.zip]

Archive with 1,205 entries (1,145 files):
- supplemental_files/00README
- supplemental_files/data/
- supplemental_files/data/benchmarks/
- supplemental_files/data/benchmarks/00README
- supplemental_files/data/benchmarks/global_homology_set.sto
- supplemental_files/data/benchmarks/local_homology_set.sto
- supplemental_files/data/benchmarks/Pfam.seed.S1000.conserved.test.sto
- supplemental_files/data/benchmarks/Pfam_shorthom.set.sto
- supplemental_files/data/benchmarks/prefab4.ref.sto
- supplemental_files/data/benchmarks/prefab4_shorthom.set.sto
- supplemental_files/data/benchmarks/sup.sto
- supplemental_files/data/benchmarks/sup_shorthom.set.sto
- supplemental_files/data/benchmarks/twi.sto
- supplemental_files/data/benchmarks/twi_shorthom.set.sto
- supplemental_files/data/matrices/
- supplemental_files/data/matrices/00README
- supplemental_files/data/matrices/VT_10.mat
- supplemental_files/data/matrices/VT_10.pcond
- supplemental_files/data/matrices/VT_100.mat
- supplemental_files/data/matrices/VT_100.pcond
- supplemental_files/data/matrices/VT_120.mat
- supplemental_files/data/matrices/VT_120.pcond
- supplemental_files/data/matrices/VT_140.mat
- supplemental_files/data/matrices/VT_140.pcond
- supplemental_files/data/matrices/VT_160.mat
- supplemental_files/data/matrices/VT_160.pcond
- supplemental_files/data/matrices/VT_20.mat
- supplemental_files/data/matrices/VT_20.pcond
- supplemental_files/data/matrices/VT_200.mat
- supplemental_files/data/matrices/VT_200.pcond
- supplemental_files/data/matrices/VT_40.mat
- supplemental_files/data/matrices/VT_40.pcond
- supplemental_files/data/matrices/VT_80.mat
- supplemental_files/data/matrices/VT_80.pcond
- supplemental_files/data/matrices/VTML_10.mat
- supplemental_files/data/matrices/VTML_10.pcond
- supplemental_files/data/matrices/VTML_100.mat
- supplemental_files/data/matrices/VTML_100.pcond
- supplemental_files/data/matrices/VTML_100-2.mat
- supplemental_files/data/matrices/VTML_10-2.mat
- supplemental_files/data/matrices/VTML_120.mat
- supplemental_files/data/matrices/VTML_120.pcond
- supplemental_files/data/matrices/VTML_120-2.mat
- supplemental_files/data/matrices/VTML_140.mat
- supplemental_files/data/matrices/VTML_140.pcond
- supplemental_files/data/matrices/VTML_140-2.mat
- supplemental_files/data/matrices/VTML_160.mat
- supplemental_files/data/matrices/VTML_160.pcond
- supplemental_files/data/matrices/VTML_160-2.mat
- supplemental_files/data/matrices/VTML_20.mat
- supplemental_files/data/matrices/VTML_20.pcond
- supplemental_files/data/matrices/VTML_200.mat
- supplemental_files/data/matrices/VTML_200.pcond
- supplemental_files/data/matrices/VTML_20-2.mat
- supplemental_files/data/matrices/VTML_40.mat
- supplemental_files/data/matrices/VTML_40.pcond
- supplemental_files/data/matrices/VTML_40-2.mat
- supplemental_files/data/matrices/VTML_80.mat
- supplemental_files/data/matrices/VTML_80.pcond
- supplemental_files/data/matrices/VTML_80-2.mat
- supplemental_files/data/training/
- supplemental_files/data/training/00README
- supplemental_files/data/training/Pfam.seed.S1000.train.sto
- supplemental_files/data/training/Pfam.seed.S1000.trainGD.AALI.param
- supplemental_files/data/training/Pfam.seed.S1000.trainGD.AFG.param
- supplemental_files/data/training/Pfam.seed.S1000.trainGD.AFGR.param
- supplemental_files/data/training/Pfam.seed.S1000.trainGD.AGA.param
- supplemental_files/data/training/Pfam.seed.S1000.trainGD.AIF.param
- supplemental_files/data/training/Pfam.seed.S1000.trainGD.TKF91.param
- supplemental_files/data/training/Pfam.seed.S1000.trainGD.TKF92.param
- supplemental_files/scripts/
- supplemental_files/scripts/vt_scores.pl
- supplemental_files/scripts/vt_scores_modER.pl
- supplemental_files/src/
- supplemental_files/src/00README
- supplemental_files/src/aclocal.m4
- supplemental_files/src/autom4te.cache/
- supplemental_files/src/autom4te.cache/output.0
- supplemental_files/src/autom4te.cache/output.1
- supplemental_files/src/autom4te.cache/requests
- supplemental_files/src/autom4te.cache/traces.0
- supplemental_files/src/autom4te.cache/traces.1
- supplemental_files/src/benchmarks/
- supplemental_files/src/benchmarks/pevomark/
- supplemental_files/src/benchmarks/pevomark/00README
- supplemental_files/src/benchmarks/pevomark/create-pevomark.c
- supplemental_files/src/benchmarks/pevomark/Makefile
- supplemental_files/src/benchmarks/pevomark/pevomark_plot_slice.pl
- supplemental_files/src/benchmarks/pevomark/pevomark_plot_together.pl
- supplemental_files/src/benchmarks/pevomark/pevomark-master.pl
- supplemental_files/src/benchmarks/pevometa/
- supplemental_files/src/benchmarks/pevometa/create-pevometa.c
- supplemental_files/src/benchmarks/pevometa/Makefile
- supplemental_files/src/benchmarks/pevometa/pevometa_plot_slice.pl
- supplemental_files/src/benchmarks/pevometa/pevometa-master.pl
- supplemental_files/src/benchmarks/scripts/
- supplemental_files/src/benchmarks/scripts/BENCHFUNCS.pm
- supplemental_files/src/benchmarks/scripts/blast2afa.pl
- supplemental_files/src/benchmarks/scripts/create_markplot.pl
- supplemental_files/src/benchmarks/scripts/create_palimarkplot.pl
- supplemental_files/src/benchmarks/scripts/create_pevomarkplot
- supplemental_files/src/benchmarks/scripts/create_pevomarkplot.pl
- supplemental_files/src/benchmarks/scripts/create_pmarkplot.pl
- supplemental_files/src/benchmarks/scripts/create_scopmark.pl
- supplemental_files/src/benchmarks/scripts/create_scopmark-master.pl
- supplemental_files/src/benchmarks/scripts/create_smarkplot.pl
- supplemental_files/src/benchmarks/scripts/e2msabench.pl
- supplemental_files/src/benchmarks/scripts/fasta2afa.pl
- supplemental_files/src/benchmarks/scripts/FUNCS.pm
- supplemental_files/src/benchmarks/scripts/hmmer2afa.pl
- supplemental_files/src/benchmarks/scripts/hmmserach2afa.pl
- supplemental_files/src/benchmarks/scripts/palimark_target_comparison.pl
- supplemental_files/src/benchmarks/scripts/pevo_plot_slice.pl
- supplemental_files/src/benchmarks/scripts/plot_evohmm.pl
- supplemental_files/src/benchmarks/scripts/plot_evosim.pl
- supplemental_files/src/benchmarks/scripts/plot_gappenalties.pl
- supplemental_files/src/benchmarks/scripts/plot_probdist.pl
- supplemental_files/src/benchmarks/scripts/plot_state.pl
- supplemental_files/src/benchmarks/scripts/profscopalimark_gnuplot.pl
- supplemental_files/src/benchmarks/scripts/profscopevomark_gnuplot.pl
- supplemental_files/src/benchmarks/scripts/profscopmark_gnuplot.pl
- supplemental_files/src/benchmarks/scripts/rocplot-dom.pl
- supplemental_files/src/benchmarks/scripts/scopmark_gnuplot.pl
- supplemental_files/src/benchmarks/scripts/scopmark-master.pl
- supplemental_files/src/benchmarks/scripts/sto2tree.pl
- supplemental_files/src/benchmarks/scripts/stofile_getone.pl
- supplemental_files/src/benchmarks/scripts/stofile_shuffle.pl
- supplemental_files/src/benchmarks/scripts/target_comparison.pl
- supplemental_files/src/benchmarks/scripts/train.pl
- supplemental_files/src/config.guess
- supplemental_files/src/config.sub
- supplemental_files/src/configure
- supplemental_files/src/configure.ac
- supplemental_files/src/install-sh
- supplemental_files/src/lib/
- supplemental_files/src/lib/hmmer4/
- supplemental_files/src/lib/hmmer4/aclocal.m4
- supplemental_files/src/lib/hmmer4/autobuild/
- supplemental_files/src/lib/hmmer4/autobuild/00README
- supplemental_files/src/lib/hmmer4/autobuild/autobuild.pl
- supplemental_files/src/lib/hmmer4/autobuild/hmmer_autobuilds.pl
- supplemental_files/src/lib/hmmer4/autobuild/intel-freebsd-gcc
- supplemental_files/src/lib/hmmer4/autobuild/intel-linux-gcc
- supplemental_files/src/lib/hmmer4/autobuild/intel-linux-gcc-ubuntu32
- supplemental_files/src/lib/hmmer4/autobuild/intel-linux-icc-ia32
- supplemental_files/src/lib/hmmer4/autobuild/intel-linux-icc-intel64-mpi
- supplemental_files/src/lib/hmmer4/autobuild/intel-macosx-gcc
- supplemental_files/src/lib/hmmer4/autobuild/intel-macosx-gcc-debug
- supplemental_files/src/lib/hmmer4/autobuild/intel-macosx-gcc-dummy
- supplemental_files/src/lib/hmmer4/autobuild/intel-macosx-gcc-mpi
- supplemental_files/src/lib/hmmer4/autobuild/ppc-aix-xlc
- supplemental_files/src/lib/hmmer4/autobuild/ppc-macosx
- supplemental_files/src/lib/hmmer4/autom4te.cache/
- supplemental_files/src/lib/hmmer4/autom4te.cache/output.0
- supplemental_files/src/lib/hmmer4/autom4te.cache/output.1
- supplemental_files/src/lib/hmmer4/autom4te.cache/requests
- supplemental_files/src/lib/hmmer4/autom4te.cache/traces.0
- supplemental_files/src/lib/hmmer4/autom4te.cache/traces.1
- supplemental_files/src/lib/hmmer4/benchmarks/
- supplemental_files/src/lib/hmmer4/benchmarks/Makefile
- supplemental_files/src/lib/hmmer4/benchmarks/Makefile.in
- supplemental_files/src/lib/hmmer4/benchmarks/profmark/
- supplemental_files/src/lib/hmmer4/benchmarks/profmark/00README
- supplemental_files/src/lib/hmmer4/benchmarks/profmark/create-profmark.c
- supplemental_files/src/lib/hmmer4/benchmarks/profmark/Makefile
- supplemental_files/src/lib/hmmer4/benchmarks/profmark/Makefile.in
- supplemental_files/src/lib/hmmer4/benchmarks/profmark/pmark.param
- supplemental_files/src/lib/hmmer4/benchmarks/profmark/pmark-master.pl
- supplemental_files/src/lib/hmmer4/benchmarks/profmark/rocplot.c
- supplemental_files/src/lib/hmmer4/benchmarks/profmark/rocplot.pl
- supplemental_files/src/lib/hmmer4/benchmarks/profmark/x-fps-fasta
- supplemental_files/src/lib/hmmer4/benchmarks/profmark/x-fps-ncbiblast
- supplemental_files/src/lib/hmmer4/benchmarks/profmark/x-fps-ncbiblast+
- supplemental_files/src/lib/hmmer4/benchmarks/profmark/x-fps-phmmer
- supplemental_files/src/lib/hmmer4/benchmarks/profmark/x-fps-ssearch
- supplemental_files/src/lib/hmmer4/benchmarks/profmark/x-fps-wublast
- supplemental_files/src/lib/hmmer4/benchmarks/profmark/x-h2-fs
- supplemental_files/src/lib/hmmer4/benchmarks/profmark/x-h2-ls
- supplemental_files/src/lib/hmmer4/benchmarks/profmark/x-hmmsearch
- supplemental_files/src/lib/hmmer4/benchmarks/profmark/x-hmmsearch-max
- supplemental_files/src/lib/hmmer4/benchmarks/profmark/x-iterate-jackhmmer
- supplemental_files/src/lib/hmmer4/benchmarks/profmark/x-iterate-psiblast
- supplemental_files/src/lib/hmmer4/benchmarks/profmark/x-phmmer-consensus
- supplemental_files/src/lib/hmmer4/benchmarks/profmark/x-psiblast
- supplemental_files/src/lib/hmmer4/benchmarks/profmark/x-psiblast+
- supplemental_files/src/lib/hmmer4/benchmarks/profmark/x-sam
- supplemental_files/src/lib/hmmer4/benchmarks/profmark/x-single-ncbiblast
- supplemental_files/src/lib/hmmer4/benchmarks/profmark/x-single-phmmer
- supplemental_files/src/lib/hmmer4/benchmarks/profmark/x-single-ssearch
- supplemental_files/src/lib/hmmer4/benchmarks/speed/
- supplemental_files/src/lib/hmmer4/benchmarks/speed/00README
- supplemental_files/src/lib/hmmer4/benchmarks/speed/component-benchmark.pl
- supplemental_files/src/lib/hmmer4/benchmarks/speed/Makefile
- supplemental_files/src/lib/hmmer4/benchmarks/speed/Makefile.in
- supplemental_files/src/lib/hmmer4/benchmarks/speed/speedA-list.pl
- supplemental_files/src/lib/hmmer4/benchmarks/speed/speed-master.pl
- supplemental_files/src/lib/hmmer4/benchmarks/speed/x-fasta
- supplemental_files/src/lib/hmmer4/benchmarks/speed/x-hmmer2
- supplemental_files/src/lib/hmmer4/benchmarks/speed/x-hmmsearch
- supplemental_files/src/lib/hmmer4/benchmarks/speed/x-ncbiblast
- supplemental_files/src/lib/hmmer4/benchmarks/speed/x-ncbiblast+
- supplemental_files/src/lib/hmmer4/benchmarks/speed/x-psiblast
- supplemental_files/src/lib/hmmer4/benchmarks/speed/x-psiblast+
- supplemental_files/src/lib/hmmer4/benchmarks/speed/x-sam
- supplemental_files/src/lib/hmmer4/benchmarks/speed/x-ssearch
- supplemental_files/src/lib/hmmer4/benchmarks/speed/x-wublast
- supplemental_files/src/lib/hmmer4/config.guess
- supplemental_files/src/lib/hmmer4/config.log
- supplemental_files/src/lib/hmmer4/config.status
- supplemental_files/src/lib/hmmer4/config.sub
- supplemental_files/src/lib/hmmer4/configure
- supplemental_files/src/lib/hmmer4/configure.ac
- supplemental_files/src/lib/hmmer4/contrib/
- supplemental_files/src/lib/hmmer4/contrib/2012_10_13_kajan_jackhmmer_cmdline/
- supplemental_files/src/lib/hmmer4/contrib/2012_10_13_kajan_jackhmmer_cmdline/EMAIL.txt
- supplemental_files/src/lib/hmmer4/contrib/2012_10_13_kajan_jackhmmer_cmdline/jackhmmer_chkhmmstop.txt
- supplemental_files/src/lib/hmmer4/contrib/2012_10_13_kajan_jackhmmer_cmdline/jackhmmer_restartfromhmm.txt
- supplemental_files/src/lib/hmmer4/contrib/2012_10_13_kajan_jackhmmer_cmdline/jackhmmer_stop_restart_test.txt
- supplemental_files/src/lib/hmmer4/contrib/lee_newberg_thermo_sampling/
- supplemental_files/src/lib/hmmer4/contrib/lee_newberg_thermo_sampling/p7_thermo.c
- supplemental_files/src/lib/hmmer4/contrib/lee_newberg_thermo_sampling/p7_thermo.h
- supplemental_files/src/lib/hmmer4/documentation/
- supplemental_files/src/lib/hmmer4/documentation/bugs/
- supplemental_files/src/lib/hmmer4/documentation/bugs/BUGTRAX
- supplemental_files/src/lib/hmmer4/documentation/Makefile
- supplemental_files/src/lib/hmmer4/documentation/Makefile.in
- supplemental_files/src/lib/hmmer4/documentation/man/
- supplemental_files/src/lib/hmmer4/documentation/man/boilerplate-tail
- supplemental_files/src/lib/hmmer4/documentation/man/hmmalign.man
- supplemental_files/src/lib/hmmer4/documentation/man/hmmbuild.man
- supplemental_files/src/lib/hmmer4/documentation/man/hmmconvert.man
- supplemental_files/src/lib/hmmer4/documentation/man/hmmemit.man
- supplemental_files/src/lib/hmmer4/documentation/man/hmmer.man
- supplemental_files/src/lib/hmmer4/documentation/man/hmmfetch.man
- supplemental_files/src/lib/hmmer4/documentation/man/hmmpress.man
- supplemental_files/src/lib/hmmer4/documentation/man/hmmscan.man
- supplemental_files/src/lib/hmmer4/documentation/man/hmmsearch.man
- supplemental_files/src/lib/hmmer4/documentation/man/hmmsim.man
- supplemental_files/src/lib/hmmer4/documentation/man/hmmstat.man
- supplemental_files/src/lib/hmmer4/documentation/man/jackhmmer.man
- supplemental_files/src/lib/hmmer4/documentation/man/Makefile
- supplemental_files/src/lib/hmmer4/documentation/man/Makefile.in
- supplemental_files/src/lib/hmmer4/documentation/man/phmmer.man
- supplemental_files/src/lib/hmmer4/documentation/notes/
- supplemental_files/src/lib/hmmer4/documentation/notes/Using_Subversion
- supplemental_files/src/lib/hmmer4/documentation/p7_omx.ai
- supplemental_files/src/lib/hmmer4/documentation/release-notes/
- supplemental_files/src/lib/hmmer4/documentation/release-notes/00CHECKLIST
- supplemental_files/src/lib/hmmer4/documentation/release-notes/ANNOUNCE-1.8
- supplemental_files/src/lib/hmmer4/documentation/release-notes/ANNOUNCE-2.1
- supplemental_files/src/lib/hmmer4/documentation/release-notes/HISTORY
- supplemental_files/src/lib/hmmer4/documentation/release-notes/LICENSE.sh
- supplemental_files/src/lib/hmmer4/documentation/release-notes/LICENSE.sh.in
- supplemental_files/src/lib/hmmer4/documentation/release-notes/LICENSE.tag
- supplemental_files/src/lib/hmmer4/documentation/release-notes/RELEASE-1.5
- supplemental_files/src/lib/hmmer4/documentation/release-notes/RELEASE-1.6
- supplemental_files/src/lib/hmmer4/documentation/release-notes/RELEASE-1.7
- supplemental_files/src/lib/hmmer4/documentation/release-notes/RELEASE-1.8
- supplemental_files/src/lib/hmmer4/documentation/release-notes/RELEASE-1.8.3
- supplemental_files/src/lib/hmmer4/documentation/release-notes/RELEASE-1.8.4
- supplemental_files/src/lib/hmmer4/documentation/release-notes/RELEASE-2.0
- supplemental_files/src/lib/hmmer4/documentation/release-notes/RELEASE-2.1
- supplemental_files/src/lib/hmmer4/documentation/release-notes/RELEASE-2.1.1
- supplemental_files/src/lib/hmmer4/documentation/release-notes/RELEASE-2.1.2
- supplemental_files/src/lib/hmmer4/documentation/release-notes/RELEASE-2.1.3
- supplemental_files/src/lib/hmmer4/documentation/release-notes/RELEASE-2.2
- supplemental_files/src/lib/hmmer4/documentation/release-notes/RELEASE-2.2g
- supplemental_files/src/lib/hmmer4/documentation/release-notes/RELEASE-2.2h
- supplemental_files/src/lib/hmmer4/documentation/release-notes/RELEASE-2.3
- supplemental_files/src/lib/hmmer4/documentation/release-notes/RELEASE-2.3.1
- supplemental_files/src/lib/hmmer4/documentation/release-notes/RELEASE-2.3.2
- supplemental_files/src/lib/hmmer4/documentation/release-notes/RELEASE-2.3.3
- supplemental_files/src/lib/hmmer4/documentation/release-notes/RELEASE-2.4
- supplemental_files/src/lib/hmmer4/documentation/release-notes/RELEASE-3.0
- supplemental_files/src/lib/hmmer4/documentation/release-notes/RELEASE-3.0a2
- supplemental_files/src/lib/hmmer4/documentation/release-notes/RELEASE-3.0b1
- supplemental_files/src/lib/hmmer4/documentation/release-notes/RELEASE-3.0b2
- supplemental_files/src/lib/hmmer4/documentation/release-notes/RELEASE-3.0b3
- supplemental_files/src/lib/hmmer4/documentation/release-notes/RELEASE-3.0rc1
- supplemental_files/src/lib/hmmer4/documentation/release-notes/RELEASE-3.0rc2
- supplemental_files/src/lib/hmmer4/documentation/release-notes/RELEASE-3.1b1
- supplemental_files/src/lib/hmmer4/documentation/release-notes/RELEASE-3.1b2
- supplemental_files/src/lib/hmmer4/documentation/userguide/
- supplemental_files/src/lib/hmmer4/documentation/userguide/ack.tex
- supplemental_files/src/lib/hmmer4/documentation/userguide/copyright.tex.in
- supplemental_files/src/lib/hmmer4/documentation/userguide/formats.tex
- supplemental_files/src/lib/hmmer4/documentation/userguide/glossary.tex
- supplemental_files/src/lib/hmmer4/documentation/userguide/hmmbuild.tex
- supplemental_files/src/lib/hmmer4/documentation/userguide/install.tex
- supplemental_files/src/lib/hmmer4/documentation/userguide/introduction.tex
- supplemental_files/src/lib/hmmer4/documentation/userguide/macros.tex
- supplemental_files/src/lib/hmmer4/documentation/userguide/main.tex
- supplemental_files/src/lib/hmmer4/documentation/userguide/Makefile
- supplemental_files/src/lib/hmmer4/documentation/userguide/Makefile.in
- supplemental_files/src/lib/hmmer4/documentation/userguide/more.tex
- supplemental_files/src/lib/hmmer4/documentation/userguide/pipeline.tex
- supplemental_files/src/lib/hmmer4/documentation/userguide/tabular.tex
- supplemental_files/src/lib/hmmer4/documentation/userguide/titlepage.tex.in
- supplemental_files/src/lib/hmmer4/documentation/userguide/tutorial.tex
- supplemental_files/src/lib/hmmer4/INSTALL
[truncated: 905 more entries]
