# Supplementary material for: Parameterizing sequence alignment with an explicit evolutionary model
Source: BMC Bioinformatics. 2015 Dec 10;16:406. doi: 10.1186/s12859-015-0832-5 (PMC4676179; doi:10.1186/s12859-015-0832-5)
Supplement: Additional file 2 — Tarball that contains the source code for the programs introduced in this manuscript, as well as the Perl scripts used to generate the experiments in this work and the results of the experiments. (ZIP 42,496 kb) [file 12859_2015_832_MOESM2_ESM.zip › supplemental_files/00README]

ER, Tue Dec  9 09:13:15 EST 2014

Supplemental files for the manuscript "Parameterizing sequence alignment with an explicit evolutionary model" 
by E. Rivas and S. R. Eddy.


data/
    benchmarks/
    training/
    matrices/ (includes several VT and VTML substitution score and transition matrices)

src/ (source cod with all the programs implemented in the manuscript)
     see 00README file to create executables.


scripts/
   vt_score.pl       (script by Kai Kneutgen and Tobias Mueller to calculate VT and VTML amino acid substitution score matrices)
   vt_score_modER.pl (modified version that calculates the %id and %substitutions of the VT transition matrix)
