# Supplementary material for: Parameterizing sequence alignment with an explicit evolutionary model
Source: BMC Bioinformatics. 2015 Dec 10;16:406. doi: 10.1186/s12859-015-0832-5 (PMC4676179; doi:10.1186/s12859-015-0832-5)
Supplement: Additional file 2 — Tarball that contains the source code for the programs introduced in this manuscript, as well as the Perl scripts used to generate the experiments in this work and the results of the experiments. (ZIP 42,496 kb) [file 12859_2015_832_MOESM2_ESM.zip › supplemental_files/data/benchmarks/00README]

ER, Tue Dec  9 09:13:15 EST 2014


Benchmark sets for the manuscript  "Parameterizing sequence alignment with an explicit evolutionary model
reduces homologous overextension" by E. Rivas and S. R. Eddy.

Global Homology Set
====================================================================================================

global_homology_set.sto

includes files:
  1682 prefab4.ref.sto                       (PREFAB  4.0)
 19092 sup.sto                               (SABmark 1.65)
 10667 twi.sto                               (SABmark 1.65)
  5043 Pfam.seed.S1000.conserved.test.sto    (Pfam    27.0)
-------------------------------------------------------------------
36484  pairwise alignments


Local Homology Set (created from the Global Homology Set using program src/src/shorthom)
=====================================================================================================

local_homology_set.sto


includes files:
    prefab4_shorthom.set.sto             found  1682/1682  msas
    Pfam_shorthom.set.sto                found  4966/5043  msas
    sup_shorthom.set.sto                 found 19091/19092 msas
    twi_shorthom.set.sto                 found 10665/10667 msas
========================================================================
total                                          36404/36484 msas
