# Supplementary material for: Parameterizing sequence alignment with an explicit evolutionary model
Source: BMC Bioinformatics. 2015 Dec 10;16:406. doi: 10.1186/s12859-015-0832-5 (PMC4676179; doi:10.1186/s12859-015-0832-5)
Supplement: Additional file 2 — Tarball that contains the source code for the programs introduced in this manuscript, as well as the Perl scripts used to generate the experiments in this work and the results of the experiments. (ZIP 42,496 kb) [file 12859_2015_832_MOESM2_ESM.zip › supplemental_files/data/matrices/00README]

ER, Mon Mar 16 16:23:17 EDT 2015

VT/VTML matrices created using script
supplemental_files/scripts/vt_scores_domER.pl

cd supplemental_files/scripts/vt_scores_domER.pl

./vt_scores_modER.pl VTML 10   VTML_10   2
./vt_scores_modER.pl VTML 20   VTML_20   2
./vt_scores_modER.pl VTML 40   VTML_40   2
./vt_scores_modER.pl VTML 80   VTML_80   2
./vt_scores_modER.pl VTML 100  VTML_100  2
./vt_scores_modER.pl VTML 120  VTML_120  2
./vt_scores_modER.pl VTML 140  VTML_140  2
./vt_scores_modER.pl VTML 160  VTML_160  2
./vt_scores_modER.pl VTML 200  VTML_200  2

./vt_scores_modER.pl VT   10   VT_10     2
./vt_scores_modER.pl VT   20   VT_20     2
./vt_scores_modER.pl VT   40   VT_40     2
./vt_scores_modER.pl VT   80   VT_80     2
./vt_scores_modER.pl VT   100  VT_100    2
./vt_scores_modER.pl VT   120  VT_120    2
./vt_scores_modER.pl VT   140  VT_140    2
./vt_scores_modER.pl VT   160  VT_160    2
./vt_scores_modER.pl VT   200  VT_200    2
