# Supplementary material for: Parameterizing sequence alignment with an explicit evolutionary model
Source: BMC Bioinformatics. 2015 Dec 10;16:406. doi: 10.1186/s12859-015-0832-5 (PMC4676179; doi:10.1186/s12859-015-0832-5)
Supplement: Additional file 2 — Tarball that contains the source code for the programs introduced in this manuscript, as well as the Perl scripts used to generate the experiments in this work and the results of the experiments. (ZIP 42,496 kb) [file 12859_2015_832_MOESM2_ESM.zip › supplemental_files/data/matrices/VT_200.pcond]

#
#  VT200 
#
# This matrix was produced by scripts written by
# Kai Kneutgen and Tobias Mueller [Mai-2002]
#    ...and modified by Elena Rivas [March-2015]
#
# VT200  transition matrix
#
# Expected Score = -0.494 Half-Bits
# Lowest Score   = -3.076
# Highest Score  = 9.799
# Entropy H      = 0.310 Bits
# %ID            = 20.490 
# %SUBS          = 79.510 
# For further information on the VT substitution model, see 
#
#    Modeling Amino Acid Replacement
#    T. Mueller and M. Vingron
#    Journal of Computational Biology, 7(6):761-776, 2000.  
#
#
#
#    elenarivas@fas.harvard.edu
#
0.1664 0.0383 0.0405 0.0442 0.0142 0.0360 0.0571 0.0739 0.0158 0.0484 0.0685 0.0484 0.0181 0.0233 0.0494 0.0920 0.0710 0.0060 0.0171 0.0714 
0.0589 0.2001 0.0439 0.0406 0.0103 0.0596 0.0596 0.0489 0.0292 0.0300 0.0543 0.1183 0.0147 0.0191 0.0377 0.0617 0.0462 0.0090 0.0202 0.0378 
0.0674 0.0476 0.1407 0.0895 0.0098 0.0444 0.0710 0.0663 0.0295 0.0317 0.0471 0.0710 0.0133 0.0192 0.0348 0.0903 0.0629 0.0049 0.0209 0.0377 
0.0634 0.0377 0.0770 0.2074 0.0068 0.0427 0.1269 0.0628 0.0215 0.0243 0.0400 0.0576 0.0106 0.0143 0.0353 0.0695 0.0485 0.0044 0.0168 0.0324 
0.0756 0.0352 0.0315 0.0257 0.2478 0.0233 0.0328 0.0468 0.0164 0.0455 0.0773 0.0322 0.0169 0.0363 0.0266 0.0760 0.0507 0.0107 0.0309 0.0617 
0.0679 0.0731 0.0503 0.0562 0.0082 0.1267 0.0923 0.0463 0.0332 0.0321 0.0610 0.0869 0.0160 0.0195 0.0452 0.0665 0.0513 0.0070 0.0208 0.0396 
0.0695 0.0472 0.0519 0.1075 0.0074 0.0600 0.1926 0.0543 0.0205 0.0282 0.0469 0.0744 0.0125 0.0154 0.0395 0.0647 0.0483 0.0051 0.0161 0.0378 
0.0867 0.0373 0.0467 0.0513 0.0104 0.0289 0.0524 0.3296 0.0145 0.0253 0.0405 0.0420 0.0110 0.0158 0.0319 0.0767 0.0428 0.0070 0.0132 0.0359 
0.0556 0.0670 0.0618 0.0528 0.0110 0.0623 0.0593 0.0435 0.1295 0.0322 0.0614 0.0617 0.0151 0.0341 0.0404 0.0630 0.0468 0.0079 0.0576 0.0373 
0.0629 0.0250 0.0247 0.0220 0.0109 0.0219 0.0300 0.0277 0.0118 0.1807 0.1658 0.0310 0.0369 0.0458 0.0244 0.0445 0.0527 0.0073 0.0228 0.1513 
0.0538 0.0278 0.0224 0.0220 0.0113 0.0255 0.0305 0.0270 0.0137 0.1004 0.2893 0.0308 0.0403 0.0616 0.0284 0.0427 0.0411 0.0106 0.0280 0.0927 
0.0628 0.1005 0.0552 0.0523 0.0078 0.0601 0.0796 0.0464 0.0228 0.0312 0.0510 0.1771 0.0153 0.0179 0.0385 0.0654 0.0528 0.0063 0.0183 0.0388 
0.0633 0.0336 0.0282 0.0262 0.0110 0.0298 0.0360 0.0328 0.0150 0.0977 0.1775 0.0411 0.1044 0.0461 0.0267 0.0497 0.0535 0.0098 0.0245 0.0930 
0.0432 0.0230 0.0216 0.0188 0.0128 0.0193 0.0239 0.0252 0.0180 0.0656 0.1452 0.0256 0.0244 0.2619 0.0206 0.0410 0.0335 0.0193 0.0932 0.0640 
0.0795 0.0396 0.0340 0.0402 0.0080 0.0388 0.0529 0.0439 0.0185 0.0306 0.0575 0.0482 0.0123 0.0179 0.2864 0.0794 0.0530 0.0053 0.0153 0.0388 
0.1007 0.0437 0.0588 0.0528 0.0157 0.0384 0.0579 0.0713 0.0195 0.0373 0.0587 0.0548 0.0154 0.0238 0.0539 0.1413 0.0812 0.0063 0.0195 0.0491 
0.0968 0.0408 0.0511 0.0459 0.0129 0.0369 0.0539 0.0494 0.0180 0.0546 0.0707 0.0552 0.0208 0.0243 0.0447 0.1012 0.1299 0.0058 0.0192 0.0678 
0.0364 0.0356 0.0177 0.0185 0.0124 0.0223 0.0255 0.0364 0.0135 0.0342 0.0817 0.0294 0.0167 0.0632 0.0195 0.0350 0.0260 0.3791 0.0604 0.0363 
0.0404 0.0311 0.0298 0.0281 0.0142 0.0261 0.0317 0.0266 0.0391 0.0420 0.0845 0.0332 0.0165 0.1192 0.0224 0.0426 0.0336 0.0236 0.2698 0.0454 
0.0827 0.0281 0.0262 0.0261 0.0133 0.0241 0.0359 0.0353 0.0122 0.1328 0.1353 0.0343 0.0309 0.0395 0.0276 0.0521 0.0577 0.0069 0.0220 0.1770 
#
# VT200  background frequences
0.0771 0.0501 0.0462 0.0538 0.0145 0.0409 0.0634 0.0656 0.0219 0.0592 0.0976 0.0592 0.0221 0.0414 0.0477 0.0707 0.0568 0.0127 0.0324 0.0669 
