# Supplementary material for: Parameterizing sequence alignment with an explicit evolutionary model
Source: BMC Bioinformatics. 2015 Dec 10;16:406. doi: 10.1186/s12859-015-0832-5 (PMC4676179; doi:10.1186/s12859-015-0832-5)
Supplement: Additional file 2 — Tarball that contains the source code for the programs introduced in this manuscript, as well as the Perl scripts used to generate the experiments in this work and the results of the experiments. (ZIP 42,496 kb) [file 12859_2015_832_MOESM2_ESM.zip › supplemental_files/data/matrices/VTML_100.pcond]

#
#  VTML100 
#
# This matrix was produced by scripts written by
# Kai Kneutgen and Tobias Mueller [Mai-2002]
#    ...and modified by Elena Rivas [March-2015]
#
# VTML100  transition matrix
#
# Expected Score = -1.815 Half-Bits
# Lowest Score   = -7.523
# Highest Score  = 11.249
# Entropy H      = 1.118 Bits
# %ID            = 43.120 
# %SUBS          = 56.880 
# For further information on the VTML substitution model, see 
#
#    Estimating Amino Acid Substitution Models:
#    A Comparison of Dayhoff's Estimator, the Resolvent Approach and a Maximum Likelihood Method.
#    T. Mueller, R. Spang and M. Vingron
#    Mol Biol Evol 19(1): 8-13. 2002. 
#
#
#    elenarivas@fas.harvard.edu
#
0.3868 0.0231 0.0241 0.0279 0.0178 0.0226 0.0401 0.0609 0.0101 0.0298 0.0373 0.0325 0.0130 0.0129 0.0337 0.0867 0.0598 0.0025 0.0100 0.0685 
0.0341 0.4561 0.0297 0.0131 0.0053 0.0507 0.0254 0.0259 0.0247 0.0151 0.0269 0.1561 0.0103 0.0080 0.0203 0.0353 0.0286 0.0037 0.0122 0.0186 
0.0427 0.0356 0.3664 0.0947 0.0057 0.0331 0.0492 0.0513 0.0279 0.0135 0.0191 0.0572 0.0080 0.0082 0.0169 0.0815 0.0526 0.0022 0.0164 0.0176 
0.0410 0.0130 0.0788 0.4524 0.0022 0.0316 0.1310 0.0415 0.0177 0.0074 0.0096 0.0415 0.0049 0.0031 0.0231 0.0466 0.0328 0.0017 0.0049 0.0152 
0.0856 0.0173 0.0154 0.0073 0.5186 0.0068 0.0095 0.0265 0.0100 0.0393 0.0196 0.0106 0.0160 0.0079 0.0122 0.0643 0.0387 0.0012 0.0236 0.0697 
0.0478 0.0724 0.0395 0.0453 0.0030 0.2984 0.1129 0.0256 0.0348 0.0159 0.0385 0.0872 0.0150 0.0112 0.0289 0.0496 0.0387 0.0014 0.0076 0.0264 
0.0494 0.0212 0.0342 0.1095 0.0024 0.0658 0.4115 0.0330 0.0148 0.0121 0.0220 0.0750 0.0067 0.0049 0.0236 0.0457 0.0333 0.0011 0.0112 0.0225 
0.0658 0.0190 0.0314 0.0305 0.0060 0.0131 0.0290 0.6404 0.0088 0.0055 0.0117 0.0232 0.0042 0.0056 0.0147 0.0487 0.0208 0.0026 0.0055 0.0136 
0.0330 0.0544 0.0513 0.0391 0.0068 0.0537 0.0391 0.0265 0.3832 0.0152 0.0336 0.0434 0.0056 0.0301 0.0206 0.0443 0.0324 0.0068 0.0598 0.0210 
0.0381 0.0131 0.0097 0.0065 0.0104 0.0097 0.0126 0.0066 0.0060 0.3675 0.1543 0.0153 0.0375 0.0312 0.0089 0.0171 0.0372 0.0058 0.0126 0.2000 
0.0320 0.0156 0.0093 0.0056 0.0035 0.0156 0.0153 0.0093 0.0088 0.1032 0.4970 0.0179 0.0528 0.0502 0.0145 0.0183 0.0232 0.0069 0.0183 0.0829 
0.0420 0.1365 0.0418 0.0364 0.0029 0.0533 0.0788 0.0277 0.0172 0.0154 0.0270 0.3620 0.0117 0.0056 0.0246 0.0425 0.0395 0.0030 0.0100 0.0222 
0.0432 0.0233 0.0151 0.0111 0.0110 0.0237 0.0182 0.0128 0.0057 0.0974 0.2050 0.0302 0.2886 0.0503 0.0101 0.0220 0.0401 0.0027 0.0106 0.0788 
0.0241 0.0100 0.0086 0.0039 0.0030 0.0099 0.0075 0.0097 0.0172 0.0454 0.1090 0.0081 0.0281 0.4929 0.0100 0.0231 0.0179 0.0193 0.1126 0.0397 
0.0573 0.0234 0.0162 0.0267 0.0043 0.0233 0.0327 0.0232 0.0108 0.0118 0.0289 0.0325 0.0052 0.0092 0.5839 0.0508 0.0301 0.0027 0.0038 0.0231 
0.1053 0.0290 0.0559 0.0385 0.0162 0.0285 0.0451 0.0546 0.0165 0.0163 0.0260 0.0400 0.0080 0.0151 0.0362 0.3249 0.0981 0.0036 0.0153 0.0269 
0.0814 0.0263 0.0405 0.0303 0.0109 0.0250 0.0369 0.0262 0.0135 0.0395 0.0368 0.0417 0.0164 0.0131 0.0241 0.1100 0.3575 0.0015 0.0109 0.0574 
0.0146 0.0145 0.0073 0.0065 0.0015 0.0038 0.0049 0.0141 0.0121 0.0260 0.0462 0.0132 0.0047 0.0599 0.0093 0.0169 0.0062 0.6625 0.0641 0.0116 
0.0229 0.0188 0.0212 0.0076 0.0112 0.0083 0.0208 0.0116 0.0420 0.0225 0.0489 0.0176 0.0073 0.1384 0.0051 0.0288 0.0184 0.0254 0.4989 0.0244 
0.0747 0.0137 0.0109 0.0113 0.0158 0.0136 0.0199 0.0137 0.0070 0.1702 0.1054 0.0187 0.0258 0.0233 0.0148 0.0242 0.0459 0.0022 0.0116 0.3772 
#
# VTML100  background frequences
0.0777 0.0526 0.0439 0.0527 0.0161 0.0368 0.0631 0.0718 0.0238 0.0606 0.0906 0.0601 0.0233 0.0417 0.0456 0.0639 0.0570 0.0134 0.0339 0.0712 
