# Supplementary material for: Parameterizing sequence alignment with an explicit evolutionary model
Source: BMC Bioinformatics. 2015 Dec 10;16:406. doi: 10.1186/s12859-015-0832-5 (PMC4676179; doi:10.1186/s12859-015-0832-5)
Supplement: Additional file 2 — Tarball that contains the source code for the programs introduced in this manuscript, as well as the Perl scripts used to generate the experiments in this work and the results of the experiments. (ZIP 42,496 kb) [file 12859_2015_832_MOESM2_ESM.zip › supplemental_files/data/training/Pfam.seed.S1000.trainGD.AALI.param]

#training set: Pfam.seed.S1000.train
rI 0.000000 rM 0.000000 rD 0.000000 | sI -1.000000 sD -1.000000 vI -1.000000 vD -1.000000 | ldEM 0.074577 muEM 0.088212 ldED 0.074577 muED 0.088212 ldI 0.074577 muI 0.088212 muAM 0.010200 muAD 0.080000 muAI 0.071251 | model AALI
#CPU time (s): 18347.20
