# Supplementary material for: Parameterizing sequence alignment with an explicit evolutionary model
Source: BMC Bioinformatics. 2015 Dec 10;16:406. doi: 10.1186/s12859-015-0832-5 (PMC4676179; doi:10.1186/s12859-015-0832-5)
Supplement: Additional file 2 — Tarball that contains the source code for the programs introduced in this manuscript, as well as the Perl scripts used to generate the experiments in this work and the results of the experiments. (ZIP 42,496 kb) [file 12859_2015_832_MOESM2_ESM.zip › supplemental_files/data/training/Pfam.seed.S1000.trainGD.AFG.param]

#training set: Pfam.seed.S1000.train
rI 0.889922 rM 0.899438 rD 0.549342 | sI -1.000000 sD -1.000000 vI -1.000000 vD -1.000000 | ldEM 0.057522 muEM 0.075841 ldED 0.057522 muED 0.075841 ldI 0.057522 muI 0.075841 muAM 0.144470 muAD 0.144470 muAI 0.144470 | model AFG
#CPU time (s): 7690.70
