# Supplementary material for: Parameterizing sequence alignment with an explicit evolutionary model
Source: BMC Bioinformatics. 2015 Dec 10;16:406. doi: 10.1186/s12859-015-0832-5 (PMC4676179; doi:10.1186/s12859-015-0832-5)
Supplement: Additional file 2 — Tarball that contains the source code for the programs introduced in this manuscript, as well as the Perl scripts used to generate the experiments in this work and the results of the experiments. (ZIP 42,496 kb) [file 12859_2015_832_MOESM2_ESM.zip › supplemental_files/data/training/Pfam.seed.S1000.trainGD.AFGR.param]

#training set: Pfam.seed.S1000.train
rI 0.889998 rM 0.899999 rD 0.889998 | sI -1.000000 sD -1.000000 vI -1.000000 vD -1.000000 | ldEM 0.070012 muEM 0.150023 ldED 0.070012 muED 0.150023 ldI 0.070012 muI 0.150023 muAM 0.080012 muAD 0.080012 muAI 0.080012 | model AFGR
#CPU time (s): 6241.06
