# Supplementary material for: Parameterizing sequence alignment with an explicit evolutionary model
Source: BMC Bioinformatics. 2015 Dec 10;16:406. doi: 10.1186/s12859-015-0832-5 (PMC4676179; doi:10.1186/s12859-015-0832-5)
Supplement: Additional file 2 — Tarball that contains the source code for the programs introduced in this manuscript, as well as the Perl scripts used to generate the experiments in this work and the results of the experiments. (ZIP 42,496 kb) [file 12859_2015_832_MOESM2_ESM.zip › supplemental_files/data/training/Pfam.seed.S1000.trainGD.AGA.param]

#training set: Pfam.seed.S1000.train
rI -1.000000 rM -1.000000 rD -1.000000 | sI 0.889928 sD 0.000000 vI 0.000000 vD 0.000000 | ldEM 0.018017 muEM 0.188080 ldED 0.018017 muED 0.188080 ldI 0.000000 muI 0.000000 muAM 0.018087 muAD 0.018087 muAI 0.018087 | model AGA
#CPU time (s): 32899.56
