# Supplementary material for: Parameterizing sequence alignment with an explicit evolutionary model
Source: BMC Bioinformatics. 2015 Dec 10;16:406. doi: 10.1186/s12859-015-0832-5 (PMC4676179; doi:10.1186/s12859-015-0832-5)
Supplement: Additional file 2 — Tarball that contains the source code for the programs introduced in this manuscript, as well as the Perl scripts used to generate the experiments in this work and the results of the experiments. (ZIP 42,496 kb) [file 12859_2015_832_MOESM2_ESM.zip › supplemental_files/data/training/Pfam.seed.S1000.trainGD.AIF.param]

#training set: Pfam.seed.S1000.train
rI 0.846315 rM 0.000000 rD 0.000000 | sI -1.000000 sD -1.000000 vI -1.000000 vD -1.000000 | ldEM 0.010100 muEM 0.306055 ldED 0.010100 muED 0.306055 ldI 0.010100 muI 0.306055 muAM 0.010200 muAD 0.010200 muAI 0.010200 | model AIF
#CPU time (s): 9902.35
