# Supplementary material for: Parameterizing sequence alignment with an explicit evolutionary model
Source: BMC Bioinformatics. 2015 Dec 10;16:406. doi: 10.1186/s12859-015-0832-5 (PMC4676179; doi:10.1186/s12859-015-0832-5)
Supplement: Additional file 2 — Tarball that contains the source code for the programs introduced in this manuscript, as well as the Perl scripts used to generate the experiments in this work and the results of the experiments. (ZIP 42,496 kb) [file 12859_2015_832_MOESM2_ESM.zip › supplemental_files/data/training/Pfam.seed.S1000.trainGD.TKF91.param]

#training set: Pfam.seed.S1000.train
rI 0.000000 rM 0.000000 rD 0.000000 | sI -1.000000 sD -1.000000 vI -1.000000 vD -1.000000 | ldEM 0.070001 muEM 0.080089 ldED 0.070001 muED 0.080089 ldI 0.070001 muI 0.080089 muAM 0.080089 muAD 0.080089 muAI 0.080089 | model TKF91
#CPU time (s): 3485.79
