# Supplementary material for: Parameterizing sequence alignment with an explicit evolutionary model
Source: BMC Bioinformatics. 2015 Dec 10;16:406. doi: 10.1186/s12859-015-0832-5 (PMC4676179; doi:10.1186/s12859-015-0832-5)
Supplement: Additional file 2 — Tarball that contains the source code for the programs introduced in this manuscript, as well as the Perl scripts used to generate the experiments in this work and the results of the experiments. (ZIP 42,496 kb) [file 12859_2015_832_MOESM2_ESM.zip › supplemental_files/data/training/Pfam.seed.S1000.trainGD.TKF92.param]

#training set: Pfam.seed.S1000.train
rI 0.889995 rM 0.889995 rD 0.889995 | sI -1.000000 sD -1.000000 vI -1.000000 vD -1.000000 | ldEM 0.071411 muEM 0.075281 ldED 0.071411 muED 0.075281 ldI 0.071411 muI 0.075281 muAM 0.075281 muAD 0.075281 muAI 0.075281 | model TKF92
#CPU time (s): 5176.74
