# Supplementary material for: Parameterizing sequence alignment with an explicit evolutionary model
Source: BMC Bioinformatics. 2015 Dec 10;16:406. doi: 10.1186/s12859-015-0832-5 (PMC4676179; doi:10.1186/s12859-015-0832-5)
Supplement: Additional file 2 — Tarball that contains the source code for the programs introduced in this manuscript, as well as the Perl scripts used to generate the experiments in this work and the results of the experiments. (ZIP 42,496 kb) [file 12859_2015_832_MOESM2_ESM.zip › supplemental_files/scripts/vt_scores_modER.pl]

#!/usr/bin/perl

# vt_scores_modER.pl
#
#  AUTHOR: Elena Rivas 
#  DATE:   Wed Mar 18 09:00:22 EDT 2015
#
# modification of script vt_scores.pl (by Kneutgen and Mueller, see below) 
#
# added funtions:
#            calc_id()
#            dump_condprobs_and_marginals()
#
# file .mat   report the score matrix. This is the original output of vt_scores.pl (now including information about %id and %substitions)
# file .pcond report the transition matrix and background frequencies


#=========================================================================================
#
# vt_scores.pl
#
# written by Kai Kneutgen and Tobias Mueller [May 2002].
# This routine calculates score matrices from rate matrices.
# A score matrix is typically defined by:
#
# score(t)_ij = factor *log{ [diag(f)*e^(t*Q)]_ij/f_i f_j}
#
# with the following variables:
# f        amino acid composition
# t        pam distance
# factor   typically 3/log(2) (third bits)
# Q        amino acid substitution rate matrix
#
# There are several methods known how such rate matrices could be derived.
# In this script there are several rate matrices  implemented:
#___________________________________________________________________________________________
# 1. VT MODEL
#
# Modeling Amino Acid Replacement
#   T. Mueller and M. Vingron
#   Journal of Computational Biology, 7(6):761-776, 2000.
#___________________________________________________________________________________________
# 2. VTML MODEL
#
# Estimating Amino Acid Substitution Models:
# A Comparison of Dayhoff's Estimator, the Resolvent Approach and a Maximum Likelihood Method.
#    T. Mueller, R. Spang and M. Vingron
#    Mol. Biol. Evol. 19(1): 8-13. 2002
#
#___________________________________________________________________________________________
# 3. SLIM MODEL
#
# Non-symmetric Score Matrices and the Detection of Homologous Transmembrane Proteins
# Tobias Mueller, Sven Rahmann and Marc Rehmsmeier
# In: Soeren Brunak et al. (eds)
# Proceedings of the 9th International Conference on Intelligent Systems for Molecular Biology (ISMB 2001)
# Bioinformatics 17 Supplement 1, pp. S182-189. \n");}
#___________________________________________________________________________________________
#
#
# For comments and questions please contact Tobias Mueller
# email: Tobias.Mueller@biozentrum.uni-wuerzburg.de
# WWW:   http://www.biozentrum.uni-wuerzburg.de/tobias_mueller.html
#
# Date 16.05.2002
#=========================================================================================
# Set defaults
#-------------------------------------

$default_family   = "vt";
$default_pam      = 160;
$default_factor   = 3;
$default_k        = 26;
$0                =~ s!^(.*/)!!;
$pname            = $0;
$USAGE = "\n\nUSAGE: $pname <score family> <pam distance> <file name> <units in bits>\n
valid score families: VT VTML SLIM
valid pam distances in: [1 500]
valid units: 1, 2, 3, 10\n\n";

# Eingabe parsen
#-------------------------------------

if (!defined $ARGV[0])
  {
    $family=$default_family;
  }
elsif (lc($ARGV[0]) eq "-h")
  {
    die "$USAGE\n";
  }
else
  {
    $family=lc($ARGV[0]);
  }
if (defined  $ARGV[1])
  {
    $pam=$ARGV[1];
  }
else
  { 
    $pam=$default_pam;
}
if (!defined $ARGV[2])
  {
#    $fname=sprintf("%s%d.bla",uc($family),$pam);
    $fname ="STDOUT";
    $fname2="STDOUT";
  }
else
  {
    $fname =$ARGV[2].".mat";
    $fname2=$ARGV[2].".pcond";
  }

if (!defined  $ARGV[3])
 {
   $factor = $default_factor;
 }
else
  {
    $factor=$ARGV[3];
  }
if (!defined  $ARGV[4])
  {
    $k=$default_k;
  }
else
  {
    $k     =$ARGV[4];
  }

# Check score family
#-------------------------------------
if ($family ne "vt" and $family ne "vtml" and $family ne "slim") 
{
  die "Unknown family!\n\n $USAGE";
}

# PAM Distance
#-------------------------------------
if ($pam =~ /[^0-9]/ or $pam<1 or $pam>500) 
  {
    die "Wrong PAM distance! $USAGE";
  }

# Scorefactor
#-------------------------------------
if ($factor != 1 and $factor != 2 and $factor != 3 and $factor != 10)
  {
    die "Wrong scaling factor! $USAGE";
  }

# Chek k of approximation von P=e^qt
#-------------------------------------
if ($k =~ /[^0-9]/ or $k<1)
  {
    die "$USAGE";
  }

# scorefactor berechnen
#-------------------------------------
if ($factor == 10)
  { $ustring="Tenth-Dits"; $rfactor= 10/log(10);}
elsif ($factor == 1)
  {$ustring="Bits";  $rfactor=$factor/log(2);}
elsif ($factor == 2)
  {$ustring="Half-Bits";  $rfactor=$factor/log(2);}
elsif ($factor == 3)
  {$ustring="Third-Bits";  $rfactor=$factor/log(2);}
else
  {die "Unknown score factor!\n";}

$entropyfactor = (1/log(2))/$rfactor;  # -> BITS


#--------------------------------------------------------------------------------
# Calculating score matrix
#--------------------------------------------------------------------------------

# printf("\n ... Calculating score matrix %s%d ....\n\n",uc($family),$pam);
# Einheitsmatrix laden
einheitsmatrix_laden();
menge_aminos();

# Load Rate Matrix Q, Stationary Distribution tau_q, and Transition Matrix P
@Q     = matrix_laden($family);
@tau_q = verteilung_laden($family);
@P     = uebergangsmatrix(\@Q,$pam,$k);

if ($family eq "slim")
  {
  @tau   = verteilung_laden("vtml");
  @SLIM  = scorematrix(\@P,\@tau_q,\@tau,$rfactor);
  @back  = calc_back(\@tau_q,\@tau);
}else  {
  @SLIM  = scorematrix(\@P,\@tau_q,\@tau_q,$rfactor);
  @back  = calc_back(\@tau_q,\@tau_q);
}

@blast   = score2blast(\@SLIM);
$mini    = min_diag_score(\@SLIM);
$tr      = calc_trace(\@SLIM);
$maxs    = max_scorematrix(\@SLIM);
$mins    = min_scorematrix(\@SLIM);
@target  = calc_target(\@P,\@tau_q);
$H       = calc_entropy(\@factor,\@target,\@SLIM);
$E       = calc_expectation(\@back,\@SLIM);
$ID      = 100.*calc_id(\@P,\@tau_q);
$SUBS    = 100 - $ID;
matrix_ausgeben(@blast);
dump_condprobs_and_marginals(\@P,\@tau_q);

#--------------------------------------------------------------------------------
# End of MAIN
#--------------------------------------------------------------------------------

#--------------------------------------------------------------------------------
# Subroutinen 
#--------------------------------------------------------------------------------

sub max_scorematrix
{
	my ($i,$j,$mx);
	@score=@{$_[0]};

	$n_row = anzahl_zeilen(@score);
	$n_col = anzahl_spalten(@score);

	$mx=$score[0][0];
	for ($i=0; $i<$n_row; $i++){
	    for ($j=0; $j<$n_col; $j++) {
		if ($score[$i][$j]>$mx){
		    $mx=$score[$i][$j];
		}
	    }
	}
	return $mx;
}
sub min_scorematrix
{
	my ($i,$j,$mx);
	@score=@{$_[0]};

	$n_row = anzahl_zeilen(@score);
	$n_col = anzahl_spalten(@score);
	$mx=$score[0][0];
	for ($i=0; $i<$n_row; $i++){
	    for ($j=0; $j<$n_col; $j++){
		if ($score[$i][$j]<$mx){
		    $mx=$score[$i][$j];}}}
	return $mx;
}
sub calc_back
{
	my (@tau, @pi);
	my ($i, $j, $n_row, $n_col, @back);
	
	@tau=@{$_[0]};
	@pi=@{$_[1]};

	$n_row = anzahl_zeilen(@tau);
	$n_col = anzahl_zeilen(@pi);
	for ($i=0; $i<$n_row; $i++) {
	  for ($j=0; $j<$n_col; $j++) {
	    $back[$i][$j]=$tau[$i]*$pi[$j];}}
	return @back;
}

sub calc_entropy
{
	my (@faktor,@target,@score);
	my ($i, $j, $n_row, $n_col, $sum);
	
	@faktor = @{$_[0]};
	@target = @{$_[1]};
	@score  = @{$_[2]};

	$n_row = anzahl_zeilen(@score);
	$n_col = anzahl_spalten(@score);

	$sum=0;
	for ($i=0; $i<$n_row; $i++) {
		for ($j=0; $j<$n_col; $j++) {
		  $sum=$sum+$target[$i][$j]*$score[$i][$j];}}
	$sum = $sum*$entropyfactor;
	return $sum;
}

sub calc_expectation
{
	my (@back,@score);
	my ($i, $j, $sum);
	
	@back   = @{$_[0]};
	@score  = @{$_[1]};

	$n_row = anzahl_zeilen(@score);
	$n_col = anzahl_spalten(@score);
	$sum=0;
	for ($i=0; $i<$n_row; $i++) {
		for ($j=0; $j<$n_col; $j++) {
			$sum=$sum+$back[$i][$j]*$score[$i][$j];}}
	return $sum;
}


sub calc_trace
{
	my (@score);
	my ($i, $sum);
	
	@score  = @{$_[0]};

	$sum=0;
	$n_row = anzahl_zeilen(@score);
	for ($i=0; $i<$n_row; $i++) 
	  { $sum=$sum+$score[$i][$i];}
	return $sum;
}

sub min_diag_score
{
	my (@score);
	my ($i, $min_score);
	
	@score  = @{$_[0]};

	$n_row = anzahl_spalten(@score);
#	$min_score=$score[0][0];
	$min_score=7;

	for ($i=0; $i<$n_row; $i++)
	  {
	    if ($score[$i][$i]<$min_score)
	      { $min_score=$score[$i][$i];}
	  }
	return $min_score;
}


sub calc_target
{
	my (@P, @tau,@target);
	my ($i, $j, $n_row, $n_col);
	
	@P=@{$_[0]};
	@tau=@{$_[1]};

	$n_row = anzahl_zeilen(@P);
	$n_col = anzahl_spalten(@P);

	for ($i=0; $i<$n_row; $i++) {
		for ($j=0; $j<$n_col; $j++) {
                  $target[$i][$j]=$tau[$i]*$P[$i][$j];}}
	return @target;
}

sub calc_id
{
	my (@P, @tau);
	my ($i, $n_row);
	
	my $id = 0.0;

	@P=@{$_[0]};
	@tau=@{$_[1]};

	$n_row = anzahl_zeilen(@P);
	
	for ($i = 0; $i < $n_row; $i++) {
	    $id += $tau[$i]*$P[$i][$i];
	}
	return $id;
}

# subroutine runden: erwartet als Übergabe eine Zahl und die Anzahl der Stellen,
# auf die gerundet werden soll
sub runden
{
	my $zahl=$_[0];
	my $anzahl_stellen=$_[1];
	# my $round=int(10**$anzahl_stellen*$zahl)/10**$anzahl_stellen;
	$round=10**$anzahl_stellen*$zahl;
	if ($round>0) {
		$round=int($round+0.5);
	}
	else {
		$round=int($round-0.5);
	}
	$round=$round/10**$anzahl_stellen;
	return ($round);
}

# erzeuge Vektor, der die 20 Aminosäuren enthält
sub menge_aminos
{
	my $file;
	$file="A  R  N  D  C  Q  E  G  H  I  L  K  M  F  P  S  T  W  Y  V";
	@menge_aminos=split(" ",$file);
}

# subroutine: erwartet als Übergabe einen Dateinamen. Die Textdatei muß Wertepaare der Form (wert1	wert2 br) enthalten.
# Die Datei wird geöffnet und die Wertepaare in den Hash %file geschrieben
sub verteilung_laden
{

	my $file;
	if (@_[0] eq "vtml") {
		# pi_vtml
		$file="   7.7658563e-02   5.2572142e-02   4.3863989e-02   5.2726419e-02   1.6118335e-02   3.6772166e-02   6.3084900e-02   7.1810027e-02   2.3835137e-02   6.0627026e-02   9.0620085e-02   6.0112787e-02   2.3319343e-02   4.1718456e-02   4.5599877e-02   6.3939588e-02   5.7019397e-02   1.3431033e-02   3.3938640e-02   7.1232088e-02";
	}
	if (@_[0] eq "vt") {
		# pi_vt
		$file="   7.7076463e-02   5.0081937e-02   4.6237740e-02   5.3792986e-02   1.4453339e-02   4.0892361e-02   6.3357935e-02   6.5567235e-02   2.1880269e-02   5.9196969e-02   9.7646129e-02   5.9207941e-02   2.2069588e-02   4.1350852e-02   4.7687160e-02   7.0729517e-02   5.6775916e-02   1.2701980e-02   3.2374605e-02   6.6919080e-02";
              }
	if (@_[0] eq "slim") {
          # pi_slim
          $file="8.8135254101640650e-02   2.1308523409363740e-02   2.2308923569427767e-02   1.4105642256902761e-02   2.6410564225690266e-02   1.2204881952781112e-02   1.0204081632653060e-02   5.7523009203681467e-02   1.0904361744697876e-02   1.1314525810324125e-01   1.5766306522609039e-01   8.8035214085634209e-03   4.1116446578631442e-02   8.9735894357743068e-02   3.2312925170068021e-02   6.5426170468187259e-02   5.3221288515406147e-02   1.8707482993197275e-02   4.7018807523009194e-02   1.0974389755902358e-01";
        }

	# in Wertepaare zerlegen
	@verteilung=split(" ",$file);
	return (@verteilung);
}


# Subroutine: Matrix erstellen und zurückgeben
sub matrix_laden
{
	my @file;
	my @matrix;
	my $datei;
	if (@_[0] eq "vtml") {
	# Q_vtml
	@file[0]=" -1.0328173e-002  2.8123469e-004  2.6964619e-004  3.6478666e-004  3.2084602e-004  3.5471795e-004  6.4006159e-004  1.0337579e-003  1.1514445e-004  2.4063992e-004  4.5161803e-004  4.6364039e-004  2.1374202e-004  1.4753508e-004  5.4552959e-004  2.0778599e-003  1.1338783e-003  2.6116852e-005  1.0589262e-004  1.5415252e-003";
	@file[1]="  4.1543451e-004 -8.6250911e-003  4.0999444e-004  2.2204460e-016  7.0975251e-005  1.0423812e-003  2.2204460e-016  3.0577920e-004  4.4930890e-004  1.6340696e-004  3.0725122e-004  3.8220242e-003  1.4858237e-004  6.0187904e-005  2.4180119e-004  4.8149089e-004  3.3649331e-004  4.6690951e-005  1.5643679e-004  1.6685180e-004";
	@file[2]="  4.7739241e-004  4.9138910e-004 -1.0649711e-002  2.0994829e-003  5.7718884e-005  5.9584618e-004  5.6856975e-004  7.8865328e-004  5.7445421e-004  1.4861486e-004  1.7103643e-004  1.1019951e-003  1.1774827e-004  4.9259697e-005  1.4696965e-004  1.8894529e-003  9.5671470e-004  1.7817542e-005  2.6490607e-004  1.3168943e-004";
	@file[3]="  5.3727919e-004  2.2204460e-016  1.7465949e-003 -8.5904879e-003  2.2204460e-016  4.1704858e-004  2.8826390e-003  5.4649315e-004  2.7865542e-004  2.7153340e-005  2.2204460e-016  5.3341690e-004  4.9921700e-005  2.2204460e-016  3.0329459e-004  6.7788466e-004  4.2609517e-004  1.8355448e-005  2.2204460e-016  1.4565578e-004";
	@file[4]="  1.5458446e-003  2.3149543e-004  1.5707457e-004  2.2204460e-016 -6.6499935e-003  2.2204460e-016  2.2204460e-016  2.8621945e-004  1.3557797e-004  5.1164679e-004  2.2204460e-016  2.2204460e-016  2.9583935e-004  2.2204460e-016  9.7605914e-005  1.2287312e-003  5.0993956e-004  2.2204460e-016  4.0062233e-004  1.2493964e-003";
	@file[5]="  7.4912329e-004  1.4902634e-003  7.1076014e-004  5.9799247e-004  2.2204460e-016 -1.2891437e-002  2.8323396e-003  2.5000250e-004  8.4766522e-004  8.9431797e-005  6.1101695e-004  1.9055019e-003  3.3392879e-004  1.4317080e-004  4.5007012e-004  8.9682886e-004  6.1760823e-004  2.2204460e-016  2.2204460e-016  3.6573269e-004";
	@file[6]="  7.8792648e-004  2.2204460e-016  3.9533608e-004  2.4093124e-003  2.2204460e-016  1.6509698e-003 -9.7817513e-003  4.0180240e-004  1.7751075e-004  8.5153670e-005  2.4967109e-004  1.6231113e-003  5.9235232e-005  2.2204460e-016  2.9931475e-004  7.2706083e-004  4.4543978e-004  2.2204460e-016  1.7710577e-004  2.9280102e-004";
	@file[7]="  1.1179519e-003  2.2386104e-004  4.8173604e-004  4.0126189e-004  6.4244245e-005  1.2802019e-004  3.5298224e-004 -4.6082012e-003  1.0271842e-004  2.2204460e-016  9.0543401e-005  2.6240222e-004  3.8773674e-005  5.0322478e-005  1.4812417e-004  7.9096125e-004  1.7133189e-004  3.1236599e-005  4.2779117e-005  1.0895040e-004";
	@file[8]="  3.7515841e-004  9.9102141e-004  1.0571725e-003  6.1642198e-004  9.1683597e-005  1.3077536e-003  4.6982099e-004  3.0946802e-004 -9.8531489e-003  1.3050325e-004  4.6104724e-004  5.7317612e-004  2.2204460e-016  4.2834956e-004  2.7370212e-004  7.2583614e-004  4.6743014e-004  8.6545839e-005  1.2535912e-003  2.3446673e-004";
	@file[9]="  3.0824124e-004  1.4169677e-004  1.0752367e-004  2.3614854e-005  1.3602670e-004  5.4243150e-005  8.8605876e-005  2.2204460e-016  5.1306539e-005 -1.1913176e-002  3.0905426e-003  1.4673598e-004  7.8843834e-004  4.3565715e-004  4.7313368e-005  1.0956098e-004  6.1088792e-004  8.6189662e-005  1.2132213e-004  5.5652691e-003";
	@file[10]="  3.8702245e-004  1.7824806e-004  8.2788931e-005  2.2204460e-016  2.2204460e-016  2.4794080e-004  1.7380778e-004  7.1749260e-005  1.2126588e-004  2.0676477e-003 -7.8755516e-003  2.0647049e-004  1.2548095e-003  8.6251698e-004  1.9394494e-004  2.0369482e-004  2.4256747e-004  8.9654778e-005  2.1450523e-004  1.2769166e-003";
	@file[11]="  5.9896818e-004  3.3425833e-003  8.0412009e-004  4.6787322e-004  2.2204460e-016  1.1656327e-003  1.7033616e-003  3.1346260e-004  2.2726831e-004  1.4799125e-004  3.1125447e-004 -1.1378859e-002  2.1454131e-004  2.2204460e-016  3.4520644e-004  6.4109805e-004  6.8279647e-004  3.6965070e-005  1.1709468e-004  2.5864164e-004";
	@file[12]="  7.1180815e-004  3.3497056e-004  2.2148603e-004  1.1287593e-004  2.0448423e-004  5.2657079e-004  1.6024674e-004  1.1940039e-004  2.2204460e-016  2.0498293e-003  4.8762498e-003  5.5304628e-004 -1.3085382e-002  9.8064051e-004  5.7757302e-005  1.6911439e-004  8.0518634e-004  2.2204460e-016  2.2204460e-016  1.2017151e-003";
	@file[13]="  2.7463534e-004  7.5846698e-005  5.1793068e-005  2.2204460e-016  2.2204460e-016  1.2619596e-004  2.2204460e-016  8.6620142e-005  2.4473031e-004  6.3311543e-004  1.8735440e-003  2.2204460e-016  5.4814811e-004 -7.5724260e-003  1.1451197e-004  3.4893826e-004  1.8901678e-004  2.8101991e-004  2.2548908e-003  4.6941924e-004";
	@file[14]="  9.2906049e-004  2.7877283e-004  1.4137483e-004  3.5069475e-004  3.4501076e-005  3.6294074e-004  4.1408535e-004  2.3326381e-004  1.4306459e-004  6.2905188e-005  3.8542445e-004  4.5507406e-004  2.9536534e-005  1.0476481e-004 -5.4928207e-003  8.7587638e-004  3.7928960e-004  3.1975236e-005  2.2204460e-016  2.8021595e-004";
	@file[15]="  2.5236887e-003  3.9588943e-004  1.2962070e-003  5.5900314e-004  3.0974709e-004  5.1577342e-004  7.1734212e-004  8.8832209e-004  2.7057422e-004  1.0388488e-004  2.8869191e-004  6.0272817e-004  6.1677540e-005  2.2767061e-004  6.2464987e-004 -1.2451174e-002  2.5952508e-003  4.9209152e-005  2.3453687e-004  1.8632687e-004";
	@file[16]="  1.5443054e-003  3.1024835e-004  7.3598327e-004  3.9401456e-004  1.4415054e-004  3.9829941e-004  4.9282394e-004  2.1577477e-004  1.9539423e-004  6.4953892e-004  3.8550889e-004  7.1983922e-004  3.2929875e-004  1.3829483e-004  3.0332764e-004  2.9102248e-003 -1.1088255e-002  2.2204460e-016  1.1826831e-004  1.1029590e-003";
	@file[17]="  1.5100828e-004  1.8275909e-004  5.8189755e-005  7.2058277e-005  2.2204460e-016  2.2204460e-016  2.2204460e-016  1.6700883e-004  1.5358700e-004  3.8905594e-004  6.0490686e-004  1.6544323e-004  2.2204460e-016  8.7288274e-004  1.0855955e-004  2.3426441e-004  2.2204460e-016 -4.1569708e-003  9.9724686e-004  2.2204460e-016";
	@file[18]="  2.4230402e-004  2.4232606e-004  3.4237779e-004  2.2204460e-016  1.9026587e-004  2.2204460e-016  3.2920292e-004  9.0515397e-005  8.8039821e-004  2.1672642e-004  5.7275370e-004  2.0740041e-004  2.2204460e-016  2.7717834e-003  2.2204460e-016  4.4186186e-004  1.9869941e-004  3.9465502e-004 -7.3854789e-003  2.6420844e-004";
	@file[19]="  1.6805998e-003  1.2314333e-004  8.1092999e-005  1.0781528e-004  2.8271233e-004  1.8880232e-004  2.5931183e-004  1.0983437e-004  7.8455467e-005  4.7367096e-003  1.6244686e-003  2.1826778e-004  3.9340706e-004  2.7492449e-004  1.7938282e-004  1.6725136e-004  8.8288946e-004  2.2204460e-016  1.2588253e-004 -1.1514951e-002";
	}
	
	if (@_[0] eq "vt") {
	# Q_vt	
	@file[0]="  -1.1411028e-02   3.1690849e-04   2.9013185e-04   3.7559234e-04   1.8174787e-04   4.6178663e-04   7.5261309e-04   1.1149029e-03   1.0736606e-04   2.7734892e-04   5.4006580e-04   4.5046348e-04   2.1266883e-04   1.4604906e-04   6.6618241e-04   2.3011367e-03   1.5203925e-03   3.5828436e-05   9.0782088e-05   1.5690613e-03";
	@file[1]="   4.8515338e-04  -9.4310795e-03   3.7157420e-04   2.0862332e-04   1.0698086e-04   1.1457039e-03   4.3513405e-04   4.3792289e-04   5.4580859e-04   1.3386759e-04   4.1678950e-04   3.0053505e-03   1.3873245e-04   8.9463876e-05   3.1842073e-04   6.9178341e-04   3.8597097e-04   9.7296830e-05   1.4808794e-04   2.6841445e-04";
	@file[2]="   4.7133402e-04   3.9815154e-04  -1.1726112e-02   2.1483740e-03   7.0898738e-05   6.2388333e-04   6.4327205e-04   8.0278519e-04   6.9453676e-04   2.7580234e-04   2.0203855e-04   1.3322474e-03   1.0330597e-04   1.0495604e-04   1.6829203e-04   2.2168092e-03   1.1232738e-03   1.1705931e-05   1.7992664e-04   1.5451808e-04";
	@file[3]="   5.4026550e-04   1.9030448e-04   1.8482646e-03  -9.4852140e-03   1.6121436e-05   3.4126882e-04   3.1283569e-03   6.4080303e-04   2.3959964e-04   6.5748579e-05   1.7748815e-04   4.3565237e-04   4.4435446e-05   3.4406955e-05   2.5650008e-04   7.9593887e-04   4.3488289e-04   1.6205275e-05   1.2191013e-04   1.5706075e-04";
	@file[4]="   9.6915446e-04   3.6338430e-04   2.3324679e-04   6.4306296e-05  -7.1248064e-03   9.6669423e-05   1.5314963e-04   3.6723966e-04   1.6753784e-04   2.8723233e-04   7.0770531e-04   1.0405299e-04   1.3671763e-04   3.5325069e-04   1.0478952e-04   1.2909862e-03   5.0895544e-04   1.0361573e-04   3.4721745e-04   7.6559465e-04";
	@file[5]="   8.6606635e-04   1.4039880e-03   7.1184667e-04   4.5705561e-04   3.3255947e-05  -1.2203904e-02   2.1800277e-03   2.9299738e-04   8.8586834e-04   1.5295037e-04   6.6006051e-04   1.8222396e-03   2.1344208e-04   7.5142567e-05   5.5952649e-04   8.3535948e-04   6.2439829e-04   5.8321649e-05   1.5335622e-04   2.1800027e-04";
	@file[6]="   9.1689095e-04   3.4572356e-04   4.7530871e-04   2.6435549e-03   3.1482952e-05   1.4257760e-03  -1.0221110e-02   4.6196480e-04   1.8186272e-04   1.2312026e-04   2.7838809e-04   1.3028962e-03   8.2632147e-05   4.7231590e-05   3.6310249e-04   6.5812121e-04   4.5850011e-04   2.7102651e-05   9.4673080e-05   3.0277800e-04";
	@file[7]="   1.3061551e-03   3.3375765e-04   5.6785003e-04   5.2136252e-04   8.1226747e-05   1.8220058e-04   4.4657482e-04  -6.0392495e-03   9.5333435e-05   9.0083396e-05   1.7968531e-04   2.7063990e-04   6.6044973e-05   7.7277925e-05   1.8681855e-04   1.0999271e-03   2.0786522e-04   6.0238783e-05   5.5960607e-05   2.1024679e-04";
	@file[8]="   3.7545458e-04   1.2582925e-03   1.4462256e-03   5.8480694e-04   1.1268229e-04   1.6686434e-03   5.2742624e-04   2.8513421e-04  -1.1074327e-02   1.7795292e-04   5.3479989e-04   5.4264283e-04   1.5322229e-04   2.8807895e-04   4.4767125e-04   7.0764859e-04   4.6757253e-04   4.1052918e-05   1.2719774e-03   1.8304165e-04";
	@file[9]="   3.3708652e-04   1.0690461e-04   2.1617044e-04   5.8498739e-05   6.4008045e-05   9.7381506e-05   1.2822283e-04   9.2782545e-05   6.3004980e-05  -1.1933615e-02   2.9746570e-03   1.8559743e-04   7.6681895e-04   4.7882056e-04   1.1253651e-04   2.1606170e-04   7.6813720e-04   3.5385501e-05   1.3969211e-04   5.0918473e-03";
	@file[10]="   4.1849541e-04   2.1334500e-04   9.7025736e-05   9.7735423e-05   1.0220511e-04   2.7738163e-04   1.8085194e-04   1.1794951e-04   1.1968124e-04   1.8095751e-03  -7.7950168e-03   1.6772097e-04   9.0331644e-04   9.1848270e-04   2.4874759e-04   3.2551321e-04   2.9282907e-04   9.8179482e-05   2.0430110e-04   1.2016803e-03";
	@file[11]="   5.8392973e-04   2.5594471e-03   1.0300280e-03   3.9854915e-04   2.4145555e-05   1.2580055e-03   1.3948555e-03   2.9672954e-04   2.0185458e-04   1.9032080e-04   2.8364564e-04  -1.0705235e-02   1.9196038e-04   8.2046736e-05   3.3396747e-04   7.1072265e-04   7.3293322e-04   3.7994193e-05   1.3008230e-04   2.6401692e-04";
	@file[12]="   7.4695104e-04   3.2119228e-04   2.2454052e-04   1.1461209e-04   8.9963267e-05   3.9900399e-04   2.4417605e-04   2.0081696e-04   1.5532179e-04   2.0123174e-03   3.9794234e-03   5.1634628e-04  -1.2629915e-02   4.9590302e-04   1.2031547e-04   3.8847933e-04   9.6921938e-04   9.6522863e-05   1.8190775e-04   1.3729018e-03";
	@file[13]="   2.6727787e-04   1.0681172e-04   1.1984499e-04   4.6871750e-05   1.2570651e-04   7.4283604e-05   7.6922727e-05   1.2374145e-04   1.5082430e-04   6.9087735e-04   2.1614810e-03   1.1796694e-04   2.5601803e-04  -7.5146356e-03   9.0231324e-05   4.0287852e-04   1.9927068e-04   2.1534349e-04   1.7084738e-03   5.7980949e-04";
	@file[14]="   1.0673233e-03   3.3232223e-04   1.7082816e-04   2.9675883e-04   3.1823736e-05   4.7739850e-04   4.9254580e-04   2.5952155e-04   2.0333378e-04   1.4993039e-04   4.9197306e-04   4.2337327e-04   5.5478483e-05   7.9307785e-05  -6.6735580e-03   1.2657325e-03   5.6199322e-04   2.8477195e-05   8.0421627e-05   2.0501465e-04";
	@file[15]="   2.5249187e-03   4.8812317e-04   1.4299581e-03   6.0693586e-04   2.7068680e-04   4.8149286e-04   5.8778867e-04   1.0231000e-03   2.1940381e-04   1.8320430e-04   4.3966992e-04   5.9575276e-04   1.1796059e-04   2.3032997e-04   8.6644039e-04  -1.3135752e-02   2.5542055e-03   4.3499655e-05   1.5660170e-04   3.1567974e-04";
	@file[16]="   2.0815748e-03   3.4009930e-04   9.1199691e-04   4.1213833e-04   1.2847834e-04   4.4749228e-04   5.0887725e-04   2.3650120e-04   1.7884214e-04   7.8496685e-04   5.0838853e-04   7.7179204e-04   3.7794714e-04   1.4427915e-04   4.7286045e-04   3.1818541e-03  -1.2822830e-02   2.9422169e-05   1.4161443e-04   1.1637050e-03";
	@file[17]="   2.1277266e-04   3.8894994e-04   4.2421934e-05   6.7936489e-05   1.2129952e-04   1.8478401e-04   1.3530304e-04   3.1243606e-04   6.9499070e-05   1.7246686e-04   7.5284909e-04   1.7522655e-04   1.6175407e-04   7.0542811e-04   1.0286795e-04   2.4621928e-04   1.2911224e-04  -4.9206227e-03   7.4845330e-04   1.9084255e-04";
	@file[18]="   2.0803073e-04   2.2481166e-04   2.5528818e-04   2.0482983e-04   1.6215334e-04   1.8817460e-04   1.8956899e-04   1.1165455e-04   8.6663198e-04   2.6387448e-04   6.2024109e-04   2.3385307e-04   1.2059541e-04   2.1845517e-03   1.1522980e-04   3.4453968e-04   2.4610391e-04   2.9246012e-04  -7.1715591e-03   3.3896594e-04";
	@file[19]="   1.8374874e-03   1.9671115e-04   1.0886470e-04   1.2507276e-04   1.6720854e-04   1.3154049e-04   2.8935373e-04   2.0693484e-04   5.8813907e-05   4.4486864e-03   1.7673446e-03   2.3608946e-04   4.5802956e-04   3.5822488e-04   1.4415477e-04   3.3561074e-04   9.8963626e-04   3.6869577e-05   1.6522412e-04  -1.2061858e-02";
	}

	if (@_[0] eq "slim") {
          # Q_slim	
          @file[0]=" -1.1239882086490540e-02   7.2106621214917130e-05   7.9397253316213572e-05   3.3626234160646385e-05   6.3337843097344766e-04   6.1641354700670868e-05   2.3242731587690898e-05   1.1564465572162005e-03   8.5970898441663465e-05   4.8955527711782361e-04   1.2370228251658655e-03   5.6937136197651356e-05   2.8210398523317013e-04   5.1506316441322843e-04   1.5397512328175759e-04   2.2620409385823398e-03   1.4120832463509014e-03   6.1968462818868950e-05   7.1770239043162989e-05   2.5515516066743254e-03";
          @file[1]="2.9824381826451117e-04  -3.7263677841134529e-03   1.9352757665256276e-04   1.2348361953327984e-05   6.0852999231741552e-05   2.7337183977205616e-04   3.0750496224285060e-05   2.2309886868150108e-04   9.9146665943773923e-05   1.9771920513327911e-04   5.7026118300064759e-04   5.1253184716229744e-04   1.7369151982942171e-04   1.3505355450245792e-04   5.2768296146043825e-05   1.6808734342596381e-04   2.9129023205833353e-04   7.7108446409473346e-05   1.2379299379726601e-04   2.3272253592448576e-04";
          @file[2]="3.1367255682324721e-04   1.8484920998652980e-04  -8.7969140406995196e-03   4.9008724216063752e-04   1.4621693137982397e-04   4.4684613283538504e-04   1.3265752452686170e-04   4.4747670918528052e-04   8.9354780763245892e-04   2.1131116662969563e-04   7.7971691686037220e-04   2.1768184413628041e-04   1.9272682064670264e-04   5.3547125266932745e-04   1.0262924717798900e-04   1.7840791632455525e-03   1.1267696497535547e-03   4.5720560771351842e-05   6.8066804013990252e-04   6.4785264138558964e-05";
          @file[3]="2.1010434252149353e-04   1.8653908482691093e-05   7.7510251774341960e-04  -5.4334777903404059e-03   5.5569798112030254e-06   3.0667726601164310e-04   1.3394636151299636e-03   4.4579531656978359e-04   1.3576894825529851e-04   1.6829482449732665e-04   4.1099989140567361e-04   2.0212152429866764e-04   4.5428121673966895e-05   2.5507431469609459e-04   1.0205518285899909e-04   2.0445501822852308e-04   2.6693700299846776e-04   4.0878617408964412e-05   1.1795672329283273e-04   3.8215367445538551e-04";
          @file[4]="2.1136605973015353e-03   4.9097306198338062e-05   1.2350899885492703e-04   2.9679323991665393e-06  -1.0014103934406528e-02   6.2799499774218395e-05   1.8078039707311043e-05   2.0498775017754580e-04  -3.1722875091894061e-05  -6.1271016671683094e-05   1.5371928694983849e-03   7.3025982878872556e-06   3.5714110338087206e-04   1.3618534341337041e-03  -5.4893392350233084e-05   1.8007678910144926e-03   8.5888279169351201e-04   1.0755819201295429e-04   3.7430879503863314e-04   1.1818834190468531e-03";
          @file[5]="4.4513142205973284e-04   4.7728034320859458e-04   8.1677612805156606e-04   3.5443847957083644e-04   1.3589399951141756e-04  -1.1270318861323694e-02   4.7893183805095354e-04   6.4691860783173320e-04   5.4444355445641018e-04   4.9986319078729462e-04   9.2135410336168367e-04   6.1704687397169818e-04   1.0763045324688010e-03   7.5468879301851598e-04   1.5603169738569837e-04   1.1289256148172861e-03   4.3825966293029744e-04   6.1318477843191432e-04   4.5802811408948929e-04   7.0681712731976193e-04";
          @file[6]="2.0075339734074079e-04   6.4214271527187309e-05   2.9002576440677108e-04   1.8516114679737721e-03   4.6790220418926293e-05   5.7284004159035521e-04  -6.7145542907941277e-03   3.7278443019373694e-04   2.9429154131570793e-04   1.6115354031959750e-04   3.5762487383611563e-04   9.7904683742185554e-05   2.1059477637378306e-04   2.7442547664733934e-04   1.8515946272712580e-04   6.0848710201174975e-04   2.5370829246856678e-04   7.5312234392248950e-05   2.6651269577498727e-04   5.3036001773322831e-04";
          @file[7]="1.7718772467956096e-03   8.2643580920278313e-05   1.7354314112750854e-04   1.0931676458493738e-04   9.4116114864121556e-05   1.3725925244429884e-04   6.6128716312628165e-05  -6.6292759246982117e-03   2.3153899117151900e-05   2.9362495124355450e-04   6.5061701396378416e-04   1.1896308589052552e-04   2.6261673165775719e-04   4.8069573317555120e-04   1.2932006636622603e-04   1.2295464806574841e-03   4.2778365072112607e-04   4.1864041196790639e-05   1.2362613623180172e-04   4.1257931742707784e-04";
          @file[8]="6.9486570208355115e-04   1.9374531968829599e-04   1.8280840468076918e-03   1.7562772205501802e-04  -7.6833385543674976e-05   6.0937718939158144e-04   2.7539208453396420e-04   1.2214212837029711e-04  -8.9471701769991193e-03   3.3106217221668153e-04   5.7600169387889871e-04   8.4012799144242434e-05   7.1817805065970696e-05   7.2256976272790942e-04   4.2878958105399270e-05   5.9023221469851721e-04   3.8273918188042982e-04   2.0582664890113006e-04   1.8543160705503186e-03   2.6331206244289480e-04";
          @file[9]="3.8134235114129785e-04   3.7236242876561643e-05   4.1664359114431341e-05   2.0981052390915751e-05  -1.4301987976416992e-05   5.3919813683509510e-05   1.4533741036785394e-05   1.4927882136608745e-04   3.1906080257843370e-05  -1.2473366446095816e-02   3.6558324094839250e-03   5.3695133070134969e-05   1.3820498842004147e-03   6.1885507130062618e-04   7.2756020492037435e-05   2.2411261952826376e-04   4.4384534107534814e-04   4.3459645334184038e-05   9.0396099614313414e-05   5.1718037481055662e-03";
          @file[10]="6.9150831787507985e-04   7.7072101509605026e-05   1.1032796475880150e-04   3.6770929370685812e-05   2.5749931316470712e-04   7.1323096833837262e-05   2.3145772291421748e-05   2.3737613136368967e-04   3.9837680604569609e-05   2.6235700857400492e-03  -9.6048198171406387e-03   3.9979498071365602e-05   1.2289115596033607e-03   1.3185244913414189e-03   6.8625632584967794e-05   2.0995209696962760e-04   5.2167421429141607e-04   1.0017211665518794e-04   1.0891384730724411e-04   1.8396349668036173e-03";
          @file[11]="5.7001837488787090e-04   1.2405600391542002e-03   5.5162558229989247e-04   3.2385380597854560e-04   2.1907794863660767e-05   8.5545134800621848e-04   1.1348042888298741e-04   7.7731561803466337e-04   1.0406130803093558e-04   6.9010449434452840e-04   7.1599646545990401e-04  -9.0672245249334496e-03   1.6871719763990030e-04   2.8489018712928195e-04   4.3040798205096637e-04   7.0753583768264690e-04   7.7195265464736552e-04   9.4286042416641215e-05   6.3611908250068357e-04   8.9402809225545506e-06";
          @file[12]="6.0470464961173188e-04   9.0015313196271975e-05   1.0456954015623857e-04   1.5584830063330057e-05   2.2940450436143727e-04   3.1948699017321784e-04   5.2264397056268425e-05   3.6740783626085531e-04   1.9046571173216664e-05   3.8031591703909305e-03   4.7123226713744427e-03   3.6124363484943413e-05  -1.4867331413521090e-02   1.0195847784420446e-03   4.7531501052228655e-05   1.8742629589557354e-04   1.5575702212466741e-03   7.8637189995369683e-05   7.1424760683834254e-05   1.5510658289024639e-03";
          @file[13]="5.0587586159203299e-04   3.2069573142725094e-05   1.3312161576952011e-04   4.0095293614434213e-05   4.0081305084872115e-04   1.0264440663128169e-04   3.1205572595351325e-05   3.0813829049714810e-04   8.7803906507627073e-05   7.8029552468339913e-04   2.3166049034047654e-03   2.7949093051701906e-05   4.6716760751358029e-04  -8.7436734486614851e-03   5.3272261310981575e-05   4.0768048045371213e-04   4.4505473222745381e-04   3.5884303742992891e-04   1.4153045401544744e-03   8.2973369723264492e-04";
          @file[14]="4.1997549105644058e-04   3.4797668975566138e-05   7.0855486441769730e-05   4.4550404901296213e-05  -4.4866425945702978e-05   5.8934573006359621e-05   5.8471409282250021e-05   2.3021374043523195e-04   1.4469988958167999e-05   2.5475869714086197e-04   3.3484209583253772e-04   1.1726285579097609e-04   6.0481259852833931e-05   1.4794185261904295e-04  -2.8124285445275681e-03   2.5919131387199576e-04   3.0773051743525917e-04   4.8276226640400379e-05   7.9894034978475578e-05   3.1464735325380136e-04";
          @file[15]="3.0471835885184126e-03   5.4744043042400634e-05   6.0833280336966588e-04   4.4079751636421922e-05   7.2691547894163208e-04   2.1059468655612953e-04   9.4901658111921951e-05   1.0810232819236296e-03   9.8372035783084272e-05   3.8757090624842852e-04   5.0593960982282609e-04   9.5203598954240144e-05   1.1778625017290294e-04   5.5915809016357564e-04   1.2801038896124555e-04  -1.0230799563961217e-02   1.9179837742726829e-03   4.9192989685542068e-05   1.9217398940855752e-04   3.1163263838790791e-04";
          @file[16]="2.3384310902916329e-03   1.1662560042937130e-04   4.7231133814857544e-04   7.0748341020269621e-05   4.2621251317121524e-04   1.0050315578476902e-04   4.8643319232695876e-05   4.6236014880572706e-04   7.8418366212341695e-05   9.4358849766206529e-04   1.5454108303069045e-03   1.2769141655821008e-04   1.2033108288202648e-03   7.5040243384967380e-04   1.8683638558569267e-04   2.3578221585983769e-03  -1.3735300070870269e-02  -2.0786064605036118e-05   1.6295905775611056e-04   2.3638106532413994e-03";
          @file[17]="2.9194767777231562e-04   8.7829406872823779e-05   5.4522379957281069e-05   3.0822914730823717e-05   1.5184685931240720e-04   4.0004568432456503e-04   4.1079400577590383e-05   1.2872632988318475e-04   1.1997382208675487e-04   2.6284951268961028e-04   8.4423131469827533e-04   4.4369902313713671e-05   1.7283361009678091e-04   1.7212952116291173e-03   8.3386209651601856e-05   1.7204393184140878e-04  -5.9134686469928136e-05  -5.5174442929341845e-03   6.2782142860551900e-04   3.4095338236033823e-04";
          @file[18]="1.3453102254686679e-04   5.6101931231527800e-05   3.2295526159829325e-04   3.5387016987851892e-05   2.1025004657488982e-04   1.1889240408280282e-04   5.7838925466063096e-05   1.5124474113465081e-04   4.3004351423401048e-04   2.1752763545487339e-04   3.6520898586429569e-04   1.1910314736183012e-04   6.2458673704370154e-05   2.7011237713160901e-03   5.4905900634143107e-05   2.6740806185786829e-04   1.8445578452393739e-04   2.4979278116857734e-04  -5.9725668172063134e-03   2.3333721146336696e-04";
          @file[19]="2.0491494671650620e-03   4.5186782271573565e-05   1.3169657158519762e-05   4.9119114036648609e-05   2.8442773256915802e-04   7.8606827286239905e-05   4.9313328904997307e-05   2.1625625115822384e-04   2.6163185785118098e-05   5.3320966628144012e-03   2.6429031063650871e-03   7.1717841493511859e-07   5.8111946734631784e-04   6.7846046163872636e-04   9.2644571650847091e-05   1.8578645898422713e-04   1.1463512010250097e-03   5.8120585689498703e-05   9.9971275649754943e-05  -1.3629563315914379e-02";
        }


	foreach (@file) {
		push @matrix, [ split(" ",$_)];
		}
	return (@matrix);
}

# Subroutine: Einheitsmatrix 20x20 im Array I erstellen
sub einheitsmatrix_laden
{
  my $zeile,$spalte;

  # Nullmatrix 20x20 erstellen
  for ($zeile=0; $zeile<20; $zeile++) {
    for ($spalte=0; $spalte<20; $spalte++) {
      $I[$zeile][$spalte]=0;
    }
  }
	
  # die Diagonaleinträge mit 1 füllen
  for ($zeile=0; $zeile<20; $zeile++) {
    $I[$zeile][$zeile]=1;
  }
}


# Anzahl der Zeilen bestimmen
sub anzahl_zeilen
{
	my $anzahl_zeilen;
	my @matrix;
	
	@matrix=@_;
	$anzahl_zeilen=@matrix;
	return $anzahl_zeilen;
}

# Anzahl der Spalten bestimmen
sub anzahl_spalten
{
	my $anzahl_spalten;
	my @matrix;
	@matrix=@{$_[0]};
	$anzahl_spalten=@matrix;
	return $anzahl_spalten;
}

sub min_matrix
{
  my ($row,$n_row,$col,$n_col,@A);

  ($A)=@_;

  $n_row   = scalar @{${$A}[0]};
  $n_col   = scalar @{$A};

  $min=$A[0,0];
  for ($row=0; $row<$n_row; $row++) {
		for ($col=0; $col<$n_col; $col++) {
                  if ($A[$col,$row]<$min)
                    { $min=$A[$col,$row];} }}
  return $min;
}

sub matrix_ausgeben
{
	my @matrix;
	my ($zeile, $spalte, $anzahl_zeilen, $anzahl_spalten);
	@matrix=@_;
	$anzahl_zeilen=anzahl_zeilen(@matrix);
	$anzahl_spalten=anzahl_spalten(@matrix);

        if ($fname ne "STDOUT")
          {
            open (FH, ">$fname")|| die print"No way to open file";
            printf(" ... Writing scores to file \"%s\" ...\n\n",$fname);
            $ofh = select(FH);      # Defaulthandle ändern
            $| = 1;                 # Pufferung auf FH aus!
          }
        printf("#\n#  %s%d \n#\n", uc($family),$pam);
        printf("# This matrix was produced by scripts written by\n# Kai Kneutgen and Tobias Mueller [Mai-2002]\n");
	printf("#    ...and modified by Elena Rivas [March-2015]\n#\n");
        printf("# %s%d  substitution matrix, Units = %s \n#\n",uc($family),$pam,$ustring);
	printf("# Expected Score = %5.3f %s\n",$E,$ustring);
	printf("# Lowest Score   = %5.3f\n# Highest Score  = %5.3f\n",$mins,$maxs);
	printf("# Entropy H      = %5.3f Bits\n",$H);
	printf("# %ID            = %5.3f \n",$ID);
	printf("# %SUBS          = %5.3f \n",$SUBS);
	
        printf("# For further information on the %s substitution model, see \n#\n",uc($family));
        if ($family eq "vt")
	{ print ("#    Modeling Amino Acid Replacement\n#    T. Mueller and M. Vingron\n#    Journal of Computational Biology, 7(6):761-776, 2000.  \n#\n");}
        elsif ($family eq "vtml")
	{ print ("#    Estimating Amino Acid Substitution Models:\n#    A Comparison of Dayhoff's Estimator, the Resolvent Approach and a Maximum Likelihood Method.\n#    T. Mueller, R. Spang and M. Vingron\n#    Mol Biol Evol 19(1): 8-13. 2002. \n");}
        elsif ($family eq "slim")
	{ print ("#    Non-symmetric Score Matrices and the Detection of Homologous Transmembrane Proteins\n#    Tobias Mueller, Sven Rahmann and Marc Rehmsmeier.\n#    In: Soeren Brunak et al. (eds),\n#    Proceedings of the 9th International Conference on Intelligent Systems for Molecular Biology (ISMB 2001)\n#    Bioinformatics 17 Supplement 1, pp. S182-189. \n");}
        else 
	{die print "Unknown score family!\n";}
        printf("#\n#\n#    Tobias.Mueller\@biozentrum.uni-wuerzburg.de\n#\n");
	
	for ($zeile=0; $zeile<$anzahl_zeilen; $zeile++) {
	    for ($spalte=0; $spalte<$anzahl_spalten; $spalte++) {
		printf "%4s", $matrix[$zeile][$spalte];
	    }
	    print ("\n");
	}
	
        if ($fname ne "STDOUT")
	{
            close FH;
            select($ofh);   # Alter Defaulthandle, Pufferung von FH aus!
        }
}

sub dump_condprobs_and_marginals
{
	my (@P, @tau);
	my ($i, $n_row);

	@P=@{$_[0]};
	@tau=@{$_[1]};

	my ($zeile, $spalte, $anzahl_zeilen, $anzahl_spalten);
	$anzahl_zeilen=anzahl_zeilen(@P);
	$anzahl_spalten=anzahl_spalten(@P);

        if ($fname2 ne "STDOUT")
          {
            open (FH, ">$fname2")|| die print"No way to open file";
            printf(" ... Writing probabilities to file \"%s\" ...\n\n",$fname2);
            $ofh = select(FH);      # Defaulthandle ändern
            $| = 1;                 # Pufferung auf FH aus!
          }
        printf("#\n#  %s%d \n#\n", uc($family),$pam);
        printf("# This matrix was produced by scripts written by\n# Kai Kneutgen and Tobias Mueller [Mai-2002]\n");
	printf("#    ...and modified by Elena Rivas [March-2015]\n#\n");
        printf("# %s%d  transition matrix\n#\n",uc($family),$pam);
	printf("# Expected Score = %5.3f %s\n",$E,$ustring);
	printf("# Lowest Score   = %5.3f\n# Highest Score  = %5.3f\n",$mins,$maxs);
	printf("# Entropy H      = %5.3f Bits\n",$H);
	printf("# %ID            = %5.3f \n",$ID);
	printf("# %SUBS          = %5.3f \n",$SUBS);
	
        printf("# For further information on the %s substitution model, see \n#\n",uc($family));
        if ($family eq "vt")
	{ print ("#    Modeling Amino Acid Replacement\n#    T. Mueller and M. Vingron\n#    Journal of Computational Biology, 7(6):761-776, 2000.  \n#\n");}
        elsif ($family eq "vtml")
	{ print ("#    Estimating Amino Acid Substitution Models:\n#    A Comparison of Dayhoff's Estimator, the Resolvent Approach and a Maximum Likelihood Method.\n#    T. Mueller, R. Spang and M. Vingron\n#    Mol Biol Evol 19(1): 8-13. 2002. \n");}
        elsif ($family eq "slim")
	{ print ("#    Non-symmetric Score Matrices and the Detection of Homologous Transmembrane Proteins\n#    Tobias Mueller, Sven Rahmann and Marc Rehmsmeier.\n#    In: Soeren Brunak et al. (eds),\n#    Proceedings of the 9th International Conference on Intelligent Systems for Molecular Biology (ISMB 2001)\n#    Bioinformatics 17 Supplement 1, pp. S182-189. \n");}
        else 
	{die print "Unknown score family!\n";}
        printf("#\n#\n#    elenarivas\@fas.harvard.edu\n#\n");
	
	for ($zeile=0; $zeile<$anzahl_zeilen; $zeile++) {
	    for ($spalte=0; $spalte<$anzahl_spalten; $spalte++) {
		printf "%.4f ", $P[$zeile][$spalte];
	    }
	    print ("\n");
	}

        printf("\#\n# %s%d  background frequences\n",uc($family),$pam);
	for ($zeile = 0; $zeile < $anzahl_zeilen; $zeile++) {
		printf "%.4f ", $tau[$zeile];	    
	}
	print ("\n");
	
        if ($fname2 ne "STDOUT")
	{
            close FH;
            select($ofh);   # Alter Defaulthandle, Pufferung von FH aus!
        }
}


# Addition zweier Matrizen
# ACHTUNG: der Subroutine müssen zwei Referenzen \@matrix1, \@matrix2 
# auf die entsprechenden Matrizen übergeben werden
sub summe
{
	my @matrix;
	my @matrix1;
	my @matrix2;
	my ($zeile, $spalte, $anzahl_zeilen1, $anzahl_spalten1, $anzahl_zeilen2, $anzahl_spalten2);
	@matrix1=@{$_[0]};
	@matrix2=@{$_[1]};
	$anzahl_zeilen1=anzahl_zeilen(@matrix1);
	$anzahl_spalten1=anzahl_spalten(@matrix1);
	$anzahl_zeilen2=anzahl_zeilen(@matrix2);
	$anzahl_spalten2=anzahl_spalten(@matrix2);
	if ($anzahl_zeilen1==$anzahl_zeilen2 &&	$anzahl_spalten1==$anzahl_spalten2) {
		for ($zeile=0; $zeile<$anzahl_zeilen1; $zeile++) {
			for ($spalte=0; $spalte<$anzahl_spalten1; $spalte++) {
				$matrix[$zeile][$spalte]=$matrix1[$zeile][$spalte]+$matrix2[$zeile][$spalte];
			}
		}
	}
	else
          {
		die "The number of columns and rows of both matrices must coincide!\n";
          }
	return @matrix;
}
# Skalarmultiplikation eines Skalars mit einer Matrix
# ACHTUNG: der Subroutine muss ein Skalar $skalar und eine Referenz \@matrix1 auf die entsprechenden Matrizen übergeben werden
sub skalarmultiplikation
{
	my @matrix;
	my @matrix1;
	my ($skalar, $zeile, $spalte, $anzahl_zeilen, $anzahl_spalten);
	$skalar=$_[0];
	@matrix1=@{$_[1]};
	
	$anzahl_zeilen=anzahl_zeilen(@matrix1);
	$anzahl_spalten=anzahl_spalten(@matrix1);
	
	for ($zeile=0; $zeile<$anzahl_zeilen; $zeile++) {
		for ($spalte=0; $spalte<$anzahl_spalten; $spalte++) {
			$matrix[$zeile][$spalte]=$skalar*$matrix1[$zeile][$spalte];
		}
	}
	return @matrix;
}

# Multiplikation zweier Matrizen
# ACHTUNG: der Subroutine müssen zwei Referenzen \@matrix1, \@matrix2 
# auf die entsprechenden Matrizen übergeben werden
sub multiplikation
{
	my @matrix;
	my @matrix1;
	my @matrix2;
	my ($zeile, $spalte, $anzahl_zeilen1, $anzahl_spalten1, $anzahl_zeilen2, $anzahl_spalten2);
	my $k, $element;
	@matrix1=@{$_[0]};
	@matrix2=@{$_[1]};
	$anzahl_zeilen1=anzahl_zeilen(@matrix1);
	$anzahl_spalten1=anzahl_spalten(@matrix1);
	$anzahl_zeilen2=anzahl_zeilen(@matrix2);
	$anzahl_spalten2=anzahl_spalten(@matrix2);
	if ($anzahl_spalten1==$anzahl_zeilen2) {
		for ($zeile=0; $zeile<$anzahl_zeilen1; $zeile++) {
			for ($spalte=0; $spalte<$anzahl_spalten2; $spalte++) {
				$element=0;
				for ($k=0; $k<$anzahl_spalten1; $k++) {
					$element=$element+$matrix1[$zeile][$k]*$matrix2[$k][$spalte];
				}
				$matrix[$zeile][$spalte]=$element;
			}
		}
	}
	else {
		die "Assumption: #Sp(Matrix1)=#Z(Matrix2) !\n";
	}
	return @matrix;
}

# subroutine zur Aufsummierung der Einträge einer Zeile einer Matrix
# erwartet als Übergabe die Referenz auf die Matrix und die Zeile
sub zeilensumme
{
	my @matrix;
	my ($zeile, $anzahl_spalten, $spalte, $zeilensumme);
	@matrix=@{$_[0]};
	$zeile=$_[1];
	$anzahl_spalten=anzahl_spalten(@matrix);
	$zeilensumme=0;
	for ($spalte=0; $spalte<$anzahl_spalten; $spalte++) {
		$zeilensumme=$zeilensumme+$matrix[$zeile][$spalte];
	}
	return $zeilensumme;
}

# subroutine zur Aufsummierung der Einträge einer Spalte einer Matrix
# erwartet als Übergabe die Referenz auf die Matrix und die Spalte
sub spaltensumme
{
	my @matrix;
	my ($zeile, $anzahl_zeilen, $spalte, $spaltensumme);
	@matrix=@{$_[0]};
	$spalte=$_[1];
	$anzahl_zeilen=anzahl_zeilen(@matrix);
	$spaltensumme=0;
	for ($zeile=0; $zeile<$anzahl_zeilen; $zeile++) {
		$spaltensumme=$spaltensumme+$matrix[$zeile][$spalte];
	}
	return $spaltensumme;
}
	
sub uebergangsmatrix
{
	my (@Q, @matrix1, @M_alt, @M_neu);
	my ($t, $k, $n, $i);
	
	@Q=@{$_[0]};
	$t=$_[1];
	$k=$_[2];
	$n=2**$k;
	
	# M berechnen (s. Dissertation S.91; Näherung für P(t)=exp(tQ)        )
	@matrix1=skalarmultiplikation($t/$n,\@Q);
	@M_alt=summe(\@I,\@matrix1);
	
	for ($i=0; $i<$k; $i++) {
		@M_neu=multiplikation(\@M_alt,\@M_alt);
		@M_alt=@M_neu;
	}
	return @M_neu;
}


sub scorematrix
{
	my (@score, @P, @tau, @pi);
	my ($i, $j, $model1, $model2, $factor);
	
	@P=@{$_[0]};
	@tau=@{$_[1]};
	@pi=@{$_[2]};
	$rfactor=$_[3];
	for ($i=0; $i<20; $i++) {
		for ($j=0; $j<20; $j++) {
			$model1=$tau[$i]*$P[$i][$j];
			if ($model1==0) {
                          die "\nWarning: log (0) !\n";
			}
			$model2=$tau[$i]*$pi[$j];
			$score[$i][$j]=$rfactor*log($model1/$model2);
		}
	}
	return @score;
}

sub score2blast
{
	my (@score, @blast);
	my ($i, $j, $xi, $xj, $xx, $min);
	@score=@{$_[0]};
	$blast[0][21]="B";
	$blast[0][22]="Z";
	$blast[0][23]="X";
	$blast[0][24]="*";
	$blast[21][0]="B";
	$blast[22][0]="Z";
	$blast[23][0]="X";
	$blast[24][0]="*";
	
	
	$xx=0;
	$min=0;
	for ($i=0; $i<20; $i++) {
		$blast[$i+1][0]=$menge_aminos[$i];
		$blast[0][$i+1]=$menge_aminos[$i];
		$xi=0;
		$xj=0;
		for ($j=0; $j<20; $j++) {
			$blast[$i+1][$j+1]=$score[$i][$j];
			$xi=$xi+$score[$i][$j];
			$xj=$xj+$score[$j][$i];
			if ($score[$i][$j]<$min) {
				$min=$score[$i][$j];
			}
			
		}
		$xx=$xx+$xi;
		
		# score (A, R, ..., V) mit B / Z / X
		$blast[$i+1][21]=($score[$i][2]+$score[$i][3])/2;
		$blast[$i+1][22]=($score[$i][5]+$score[$i][6])/2;
		$blast[$i+1][23]=$xi/20;
		# $blast[$i+1][24]="*";

		# score B / Z / X mit(A, R, ..., V)
		$blast[21][$i+1]=($score[2][$i]+$score[3][$i])/2;
		$blast[22][$i+1]=($score[5][$i]+$score[6][$i])/2;
		$blast[23][$i+1]=$xj/20;
		# $blast[24][$i+1]="*";

	}
	
	# score B mit B
	$blast[21][21]=($blast[3][21]+$blast[4][21])/2;
	# score B mit Z
	$blast[21][22]=($blast[3][22]+$blast[4][22])/2;
	# score B mit X
	$blast[21][23]=($blast[3][23]+$blast[4][23])/2;
	
	# score Z mit B
	$blast[22][21]=($blast[6][21]+$blast[7][21])/2;
	# score Z mit Z
	$blast[22][22]=($blast[6][22]+$blast[7][22])/2;
	# score Z mit X
	$blast[22][23]=($blast[6][23]+$blast[7][23])/2;
	
	# score X mit B
	$blast[23][21]=($blast[23][3]+$blast[23][4])/2;
	# score X mit Z
	$blast[23][22]=($blast[23][6]+$blast[23][7])/2;
	# score X mit X
	$blast[23][23]=$xx/400;
		
	# Minimum
	for ($i=1; $i<25; $i++) {
		$blast[$i][24]=$min,0;
		$blast[24][$i]=$min,0;
	}
	$blast[24][24]=1;
	
	# runden
	for ($i=1; $i<25; $i++) {
		for ($j=1; $j<25; $j++) {
			$blast[$i][$j]=runden($blast[$i][$j],0);
		}
	}
	return @blast;
}
