# Supplementary material for: Parameterizing sequence alignment with an explicit evolutionary model
Source: BMC Bioinformatics. 2015 Dec 10;16:406. doi: 10.1186/s12859-015-0832-5 (PMC4676179; doi:10.1186/s12859-015-0832-5)
Supplement: Additional file 2 — Tarball that contains the source code for the programs introduced in this manuscript, as well as the Perl scripts used to generate the experiments in this work and the results of the experiments. (ZIP 42,496 kb) [file 12859_2015_832_MOESM2_ESM.zip › supplemental_files/src/00README]

ER, Tue Dec  9 10:41:45 EST 2014

code associated to the manuscript  "Parameterizing sequence alignment with an explicit evolutionary model" 
by E. Rivas and S. R. Eddy.

-----------------------------------------------------------------------------------------------------------------------------
directories:

   src         - includes the source code to produce executable 'e2msa' and 'programs/ehmmsearch' and 'programs/ephmmer'
  
   scripts     - script e2msabench.pl to analize the results of e2msa

   lib         - includes HMMER-dev. The sequence library EASEL is included as a library of HMMER-dev.

   benchmakrs  - includes code to construct the benchmarks: embedded homologies (pevomark) naked homologies (pevometa)
--------------------------------------------------------------------------------------------------------------------------

to compile e2msa, ehmmearch and ephmmer:

from the supplemental_files directory, first we need to compile the hmmer4 library

  cd src
  cd lib/hmmer4
  autoconf
  ./configure
  make

then, we compile the actual code:

  cd ../../
  autoconf
  ./configure
  make


it produces executables

  supplemental_file/src/src/shorthom (used to create the "Local Homolgy Set")
  supplemental_file/src/src/e2msa
  supplemental_file/src/src/programs/ehmmsearch
  supplemental_file/src/src/programs/ephmmer
