# Supplementary material for: Parameterizing sequence alignment with an explicit evolutionary model
Source: BMC Bioinformatics. 2015 Dec 10;16:406. doi: 10.1186/s12859-015-0832-5 (PMC4676179; doi:10.1186/s12859-015-0832-5)
Supplement: Additional file 2 — Tarball that contains the source code for the programs introduced in this manuscript, as well as the Perl scripts used to generate the experiments in this work and the results of the experiments. (ZIP 42,496 kb) [file 12859_2015_832_MOESM2_ESM.zip › supplemental_files/src/aclocal.m4]

# aclocal.m4 contains custom macros used for creating HMMER's
# configuration script.
#
# SRE, Sun Apr 22 09:26:38 2007 [Janelia]
# SVN $Id: aclocal.m4 670 2011-03-02 23:23:55Z eddys $

#################################################################
# Macro: CHECK_GNU_MAKE
# Usage: CHECK_GNU_MAKE
# Author: John Darrington <j.darrington@elvis.murdoch.edu.au> 
# Modified from the original.
# 
# Sets the format of makefile dependency lines for executables.
#
# We need this because GNU make and SYSV make use different systems
# specifying variables for dependencies: $$@ in sysv, %: %.o in GNU.
# Would love to hear a better way of doing this.
# 
# I use two different conventions in my Makefiles. Sometimes 
# executable "foo" has a file "foo.c" - this is the HMMER, Easel, Infernal convention.
# Sometimes executable "foo" has a file "foo_main.c" - this is
# the SQUID convention. The configure script sets the
# EXEC_DEPENDENCY appropriately: here, HMMER style.
#
# Sets an output variable EXEC_DEPENDENCY. 
# This is used in the src/Makefile.in.
#
AC_DEFUN(CHECK_GNU_MAKE,[ 
  AC_MSG_CHECKING(whether your make is GNU make)
  foundGNUmake='nope, assuming sysv make.' ;
  EXEC_DEPENDENCY=[\$\$\@.o] ;
  if ( make --version nothing 2> /dev/null | grep GNU > /dev/null ) ;  then
     foundGNUmake='yes, it is.' ;
     EXEC_DEPENDENCY='%: %.o' ;
  fi
  AC_MSG_RESULT($foundGNUmake)
  AC_SUBST(EXEC_DEPENDENCY)
])


################################################################
# Macro: ACX_MPI 
# Usage: ACX_MPI([ACTION-IF-FOUND[, ACTION-IF-NOT-FOUND]])
# Authors: Steven G. Johnson and Julian C. Cummings
# Version: 2006-10-22
# Unmodified from the original; can be replaced with new version.
#
#      xref http://autoconf-archive.cryp.to/acx_mpi.html
#      Sets MPICC, MPILIBS output variable. 
#      If ACTION-IF-FOUND is not specified, default action defines HAVE_MPI.
#
AC_DEFUN([ACX_MPI], [
AC_PREREQ(2.50) dnl for AC_LANG_CASE

AC_LANG_CASE([C], [
        AC_REQUIRE([AC_PROG_CC])
        AC_ARG_VAR(MPICC,[MPI C compiler command])
        AC_CHECK_PROGS(MPICC, mpicc hcc mpxlc_r mpxlc mpcc cmpicc, $CC)
        acx_mpi_save_CC="$CC"
        CC="$MPICC"
        AC_SUBST(MPICC)
],
[C++], [
        AC_REQUIRE([AC_PROG_CXX])
        AC_ARG_VAR(MPICXX,[MPI C++ compiler command])
        AC_CHECK_PROGS(MPICXX, mpic++ mpicxx mpiCC hcp mpxlC_r mpxlC mpCC cmpic++, $CXX)
        acx_mpi_save_CXX="$CXX"
        CXX="$MPICXX"
        AC_SUBST(MPICXX)
],
[Fortran 77], [
        AC_REQUIRE([AC_PROG_F77])
        AC_ARG_VAR(MPIF77,[MPI Fortran 77 compiler command])
        AC_CHECK_PROGS(MPIF77, mpif77 hf77 mpxlf_r mpxlf mpf77 cmpifc, $F77)
        acx_mpi_save_F77="$F77"
        F77="$MPIF77"
        AC_SUBST(MPIF77)
],
[Fortran], [
        AC_REQUIRE([AC_PROG_FC])
        AC_ARG_VAR(MPIFC,[MPI Fortran compiler command])
        AC_CHECK_PROGS(MPIFC, mpif90 mpxlf95_r mpxlf90_r mpxlf95 mpxlf90 mpf90 cmpif90c, $FC)
        acx_mpi_save_FC="$FC"
        FC="$MPIFC"
        AC_SUBST(MPIFC)
])

if test x = x"$MPILIBS"; then
        AC_LANG_CASE([C], [AC_CHECK_FUNC(MPI_Init, [MPILIBS=" "])],
                [C++], [AC_CHECK_FUNC(MPI_Init, [MPILIBS=" "])],
                [Fortran 77], [AC_MSG_CHECKING([for MPI_Init])
                        AC_LINK_IFELSE([AC_LANG_PROGRAM([],[      call MPI_Init])],[MPILIBS=" "
                                AC_MSG_RESULT(yes)], [AC_MSG_RESULT(no)])],
                [Fortran], [AC_MSG_CHECKING([for MPI_Init])
                        AC_LINK_IFELSE([AC_LANG_PROGRAM([],[      call MPI_Init])],[MPILIBS=" "
                                AC_MSG_RESULT(yes)], [AC_MSG_RESULT(no)])])
fi
AC_LANG_CASE([Fortran 77], [
        if test x = x"$MPILIBS"; then
                AC_CHECK_LIB(fmpi, MPI_Init, [MPILIBS="-lfmpi"])
        fi
        if test x = x"$MPILIBS"; then
                AC_CHECK_LIB(fmpich, MPI_Init, [MPILIBS="-lfmpich"])
        fi
],
[Fortran], [
        if test x = x"$MPILIBS"; then
                AC_CHECK_LIB(fmpi, MPI_Init, [MPILIBS="-lfmpi"])
        fi
        if test x = x"$MPILIBS"; then
                AC_CHECK_LIB(mpichf90, MPI_Init, [MPILIBS="-lmpichf90"])
        fi
])
if test x = x"$MPILIBS"; then
        AC_CHECK_LIB(mpi, MPI_Init, [MPILIBS="-lmpi"])
fi
if test x = x"$MPILIBS"; then
        AC_CHECK_LIB(mpich, MPI_Init, [MPILIBS="-lmpich"])
fi

dnl We have to use AC_TRY_COMPILE and not AC_CHECK_HEADER because the
dnl latter uses $CPP, not $CC (which may be mpicc).
AC_LANG_CASE([C], [if test x != x"$MPILIBS"; then
        AC_MSG_CHECKING([for mpi.h])
        AC_TRY_COMPILE([#include <mpi.h>],[],[AC_MSG_RESULT(yes)], [MPILIBS=""
                AC_MSG_RESULT(no)])
fi],
[C++], [if test x != x"$MPILIBS"; then
        AC_MSG_CHECKING([for mpi.h])
        AC_TRY_COMPILE([#include <mpi.h>],[],[AC_MSG_RESULT(yes)], [MPILIBS=""
                AC_MSG_RESULT(no)])
fi],
[Fortran 77], [if test x != x"$MPILIBS"; then
        AC_MSG_CHECKING([for mpif.h])
        AC_COMPILE_IFELSE([AC_LANG_PROGRAM([],[      include 'mpif.h'])],[AC_MSG_RESULT(yes)], [MPILIBS=""
                AC_MSG_RESULT(no)])
fi],
[Fortran], [if test x != x"$MPILIBS"; then
        AC_MSG_CHECKING([for mpif.h])
        AC_COMPILE_IFELSE([AC_LANG_PROGRAM([],[      include 'mpif.h'])],[AC_MSG_RESULT(yes)], [MPILIBS=""
                AC_MSG_RESULT(no)])
fi])

AC_LANG_CASE([C], [CC="$acx_mpi_save_CC"],
        [C++], [CXX="$acx_mpi_save_CXX"],
        [Fortran 77], [F77="$acx_mpi_save_F77"],
        [Fortran], [FC="$acx_mpi_save_FC"])

AC_SUBST(MPILIBS)

# Finally, execute ACTION-IF-FOUND/ACTION-IF-NOT-FOUND:
if test x = x"$MPILIBS"; then
        $2
        :
else
        ifelse([$1],,[AC_DEFINE(HAVE_MPI,1,[Define if you have the MPI library.])],[$1])
        :
fi
])dnl ACX_MPI


#################################################################
# Macro: ACX_PTHREAD
# Usage: ACX_PTHREAD([ACTION-IF-FOUND[, ACTION-IF-NOT-FOUND]]) 
# Authors:  Steven G. Johnson <stevenj@alum.mit.edu>
#           Alejandro Forero Cuervo <bachue@bachue.com>
# Version:  1.9 (2004/02/23)
# Source:   http://www.gnu.org/software/ac-archive/htmldoc/acx_pthread.html
# 
# SRE: I have modified this source; search for SRE to see where.
#      Solaris needs -D_POSIX_PTHREAD_SEMANTICS or ctime_r() calls will choke.
#
dnl Available from the GNU Autoconf Macro Archive at:
dnl http://www.gnu.org/software/ac-archive/htmldoc/acx_pthread.html
dnl
AC_DEFUN([ACX_PTHREAD], [
AC_REQUIRE([AC_CANONICAL_HOST])
AC_LANG_SAVE
AC_LANG_C
acx_pthread_ok=no

# We used to check for pthread.h first, but this fails if pthread.h
# requires special compiler flags (e.g. on True64 or Sequent).
# It gets checked for in the link test anyway.

# First of all, check if the user has set any of the PTHREAD_LIBS,
# etcetera environment variables, and if threads linking works using
# them:
if test x"$PTHREAD_LIBS$PTHREAD_CFLAGS" != x; then
        save_CFLAGS="$CFLAGS"
        CFLAGS="$CFLAGS $PTHREAD_CFLAGS"
        save_LIBS="$LIBS"
        LIBS="$PTHREAD_LIBS $LIBS"
        AC_MSG_CHECKING([for pthread_join in LIBS=$PTHREAD_LIBS with CFLAGS=$PTHREAD_CFLAGS])
        AC_TRY_LINK_FUNC(pthread_join, acx_pthread_ok=yes)
        AC_MSG_RESULT($acx_pthread_ok)
        if test x"$acx_pthread_ok" = xno; then
                PTHREAD_LIBS=""
                PTHREAD_CFLAGS=""
        fi
        LIBS="$save_LIBS"
        CFLAGS="$save_CFLAGS"
fi

# We must check for the threads library under a number of different
# names; the ordering is very important because some systems
# (e.g. DEC) have both -lpthread and -lpthreads, where one of the
# libraries is broken (non-POSIX).

# Create a list of thread flags to try.  Items starting with a "-" are
# C compiler flags, and other items are library names, except for "none"
# which indicates that we try without any flags at all, and "pthread-config"
# which is a program returning the flags for the Pth emulation library.

acx_pthread_flags="pthreads none -Kthread -kthread lthread -pthread -pthreads -mthreads pthread --thread-safe -mt pthread-config"

# The ordering *is* (sometimes) important.  Some notes on the
# individual items follow:

# pthreads: AIX (must check this before -lpthread)
# none: in case threads are in libc; should be tried before -Kthread and
#       other compiler flags to prevent continual compiler warnings
# -Kthread: Sequent (threads in libc, but -Kthread needed for pthread.h)
# -kthread: FreeBSD kernel threads (preferred to -pthread since SMP-able)
# lthread: LinuxThreads port on FreeBSD (also preferred to -pthread)
# -pthread: Linux/gcc (kernel threads), BSD/gcc (userland threads)
# -pthreads: Solaris/gcc
# -mthreads: Mingw32/gcc, Lynx/gcc
# -mt: Sun Workshop C (may only link SunOS threads [-lthread], but it
#      doesn't hurt to check since this sometimes defines pthreads too;
#      also defines -D_REENTRANT)
# pthread: Linux, etcetera
# --thread-safe: KAI C++
# pthread-config: use pthread-config program (for GNU Pth library)

case "${host_cpu}-${host_os}" in
        *solaris*)

        # On Solaris (at least, for some versions), libc contains stubbed
        # (non-functional) versions of the pthreads routines, so link-based
        # tests will erroneously succeed.  (We need to link with -pthread or
        # -lpthread.)  (The stubs are missing pthread_cleanup_push, or rather
        # a function called by this macro, so we could check for that, but
        # who knows whether they'll stub that too in a future libc.)  So,
        # we'll just look for -pthreads and -lpthread first:

        acx_pthread_flags="-pthread -pthreads pthread -mt $acx_pthread_flags"
        ;;
esac

if test x"$acx_pthread_ok" = xno; then
for flag in $acx_pthread_flags; do

        case $flag in
                none)
                AC_MSG_CHECKING([whether pthreads work without any flags])
                ;;

                -*)
                AC_MSG_CHECKING([whether pthreads work with $flag])
                PTHREAD_CFLAGS="$flag"
                ;;

		pthread-config)
		AC_CHECK_PROG(acx_pthread_config, pthread-config, yes, no)
		if test x"$acx_pthread_config" = xno; then continue; fi
		PTHREAD_CFLAGS="`pthread-config --cflags`"
		PTHREAD_LIBS="`pthread-config --ldflags` `pthread-config --libs`"
		;;

                *)
                AC_MSG_CHECKING([for the pthreads library -l$flag])
                PTHREAD_LIBS="-l$flag"
                ;;
        esac

        save_LIBS="$LIBS"
        save_CFLAGS="$CFLAGS"
        LIBS="$PTHREAD_LIBS $LIBS"
        CFLAGS="$CFLAGS $PTHREAD_CFLAGS"

        # Check for various functions.  We must include pthread.h,
        # since some functions may be macros.  (On the Sequent, we
        # need a special flag -Kthread to make this header compile.)
        # We check for pthread_join because it is in -lpthread on IRIX
        # while pthread_create is in libc.  We check for pthread_attr_init
        # due to DEC craziness with -lpthreads.  We check for
        # pthread_cleanup_push because it is one of the few pthread
        # functions on Solaris that doesn't have a non-functional libc stub.
        # We try pthread_create on general principles.
        AC_TRY_LINK([#include <pthread.h>],
                    [pthread_t th; pthread_join(th, 0);
                     pthread_attr_init(0); pthread_cleanup_push(0, 0);
                     pthread_create(0,0,0,0); pthread_cleanup_pop(0); ],
                    [acx_pthread_ok=yes])

        LIBS="$save_LIBS"
        CFLAGS="$save_CFLAGS"

        AC_MSG_RESULT($acx_pthread_ok)
        if test "x$acx_pthread_ok" = xyes; then
                break;
        fi

        PTHREAD_LIBS=""
        PTHREAD_CFLAGS=""
done
fi

# Various other checks:
if test "x$acx_pthread_ok" = xyes; then
        save_LIBS="$LIBS"
        LIBS="$PTHREAD_LIBS $LIBS"
        save_CFLAGS="$CFLAGS"
        CFLAGS="$CFLAGS $PTHREAD_CFLAGS"

        # Detect AIX lossage: threads are created detached by default
        # and the JOINABLE attribute has a nonstandard name (UNDETACHED).
        AC_MSG_CHECKING([for joinable pthread attribute])
        AC_TRY_LINK([#include <pthread.h>],
                    [int attr=PTHREAD_CREATE_JOINABLE;],
                    ok=PTHREAD_CREATE_JOINABLE, ok=unknown)
        if test x"$ok" = xunknown; then
                AC_TRY_LINK([#include <pthread.h>],
                            [int attr=PTHREAD_CREATE_UNDETACHED;],
                            ok=PTHREAD_CREATE_UNDETACHED, ok=unknown)
        fi
        if test x"$ok" != xPTHREAD_CREATE_JOINABLE; then
                AC_DEFINE(PTHREAD_CREATE_JOINABLE, $ok,
                          [Define to the necessary symbol if this constant
                           uses a non-standard name on your system.])
        fi
        AC_MSG_RESULT(${ok})
        if test x"$ok" = xunknown; then
                AC_MSG_WARN([we do not know how to create joinable pthreads])
        fi

        AC_MSG_CHECKING([if more special flags are required for pthreads])
        flag=no
# Added _POSIX_PTHREAD_SEMANTICS for solaris. Needed for ctime_r() compliance.
# SRE, Fri Oct 29 10:03:36 2010 [J7/3]
        case "${host_cpu}-${host_os}" in
                *-aix* | *-freebsd*)     flag="-D_THREAD_SAFE";;
                *solaris*)               flag="-D_REENTRANT -D_POSIX_PTHREAD_SEMANTICS";; 
                *-osf* | *-hpux*)        flag="-D_REENTRANT";;
        esac
        AC_MSG_RESULT(${flag})
        if test "x$flag" != xno; then
                PTHREAD_CFLAGS="$flag $PTHREAD_CFLAGS"
        fi

        LIBS="$save_LIBS"
        CFLAGS="$save_CFLAGS"

        # More AIX lossage: must compile with cc_r
        AC_CHECK_PROG(PTHREAD_CC, cc_r, cc_r, ${CC})
else
        PTHREAD_CC="$CC"
fi

AC_SUBST(PTHREAD_LIBS)
AC_SUBST(PTHREAD_CFLAGS)
AC_SUBST(PTHREAD_CC)

# Finally, execute ACTION-IF-FOUND/ACTION-IF-NOT-FOUND:
if test x"$acx_pthread_ok" = xyes; then
        ifelse([$1],,AC_DEFINE(HAVE_PTHREAD,1,[Define if you have POSIX threads libraries and header files.]),[$1])
        :
else
        acx_pthread_ok=no
        $2
fi
AC_LANG_RESTORE
])dnl ACX_PTHREAD
#
# ACX_PTHREAD macro end.
# ****************************************************************
# ****************************************************************


#################################################################
# Macro: AX_CHECK_COMPILER_FLAGS
# Usage: AX_CHECK_COMPILER_FLAGS(FLAGS, [ACTION-SUCCESS], [ACTION-FAILURE])
# Authors:  Copyright (C) 2007 Steven G. Johnson <stevenj@alum.mit.edu>
#           Copyright (C) 2007 Matteo Frigo.
# Version:  2007-07-29
# Source:   http://autoconf-archive.cryp.to/ax_check_compiler_flags.html
#
# Check whether the given compiler FLAGS work with the current language's compiler, 
# or whether they give an error. (Warnings, however, are ignored.)
# ACTION-SUCCESS/ACTION-FAILURE are shell commands to execute on success/failure.
# 
# Everything below is verbatim from the archive. DO NOT MODIFY IT.
#
AC_DEFUN([AX_CHECK_COMPILER_FLAGS],
[AC_PREREQ(2.59) dnl for _AC_LANG_PREFIX
AC_MSG_CHECKING([whether _AC_LANG compiler accepts $1])
dnl Some hackery here since AC_CACHE_VAL can't handle a non-literal varname:
AS_LITERAL_IF([$1],
  [AC_CACHE_VAL(AS_TR_SH(ax_cv_[]_AC_LANG_ABBREV[]_flags_$1), [
      ax_save_FLAGS=$[]_AC_LANG_PREFIX[]FLAGS
      _AC_LANG_PREFIX[]FLAGS="$1"
      AC_COMPILE_IFELSE([AC_LANG_PROGRAM()],
        AS_TR_SH(ax_cv_[]_AC_LANG_ABBREV[]_flags_$1)=yes,
        AS_TR_SH(ax_cv_[]_AC_LANG_ABBREV[]_flags_$1)=no)
      _AC_LANG_PREFIX[]FLAGS=$ax_save_FLAGS])],
  [ax_save_FLAGS=$[]_AC_LANG_PREFIX[]FLAGS
   _AC_LANG_PREFIX[]FLAGS="$1"
   AC_COMPILE_IFELSE([AC_LANG_PROGRAM()],
     eval AS_TR_SH(ax_cv_[]_AC_LANG_ABBREV[]_flags_$1)=yes,
     eval AS_TR_SH(ax_cv_[]_AC_LANG_ABBREV[]_flags_$1)=no)
   _AC_LANG_PREFIX[]FLAGS=$ax_save_FLAGS])
eval ax_check_compiler_flags=$AS_TR_SH(ax_cv_[]_AC_LANG_ABBREV[]_flags_$1)
AC_MSG_RESULT($ax_check_compiler_flags)
if test "x$ax_check_compiler_flags" = xyes; then
        m4_default([$2], :)
else
        m4_default([$3], :)
fi
])dnl AX_CHECK_COMPILER_FLAGS
#
# AX_CHECK_COMPILER_FLAGS macro end.
# ****************************************************************
# ****************************************************************


#################################################################
# Macro: AX_GCC_X86_CPUID
# Usage: AX_GCC_X86_CPUID(OP)
# Authors:  Copyright (C) 2007 Steven G. Johnson <stevenj@alum.mit.edu>
#           Copyright (C) 2007 Matteo Frigo
# Version:  2007-07-29
# Source:   http://autoconf-archive.cryp.to/ax_gcc_x86_cpuid.html
#
# Runs 'cpuid' with opcode 'OP'. 
# Sets cache variable ax_cv_gcc_x86_cpuid_OP to "eax:ebx:ecx:edx"
# where these are the registers set by 'cpuid'.
# If cpuid fails, variable is set to the string "unknown".
# This macro is required by AX_EXT; see below.
#
# Everything below is verbatim from the archive. DO NOT MODIFY IT.
#
AC_DEFUN([AX_GCC_X86_CPUID],
[AC_REQUIRE([AC_PROG_CC])
AC_LANG_PUSH([C])
AC_CACHE_CHECK(for x86 cpuid $1 output, ax_cv_gcc_x86_cpuid_$1,
 [AC_RUN_IFELSE([AC_LANG_PROGRAM([#include <stdio.h>], [
     int op = $1, eax, ebx, ecx, edx;
     FILE *f;
      __asm__("cpuid"
        : "=a" (eax), "=b" (ebx), "=c" (ecx), "=d" (edx)
        : "a" (op));
     f = fopen("conftest_cpuid", "w"); if (!f) return 1;
     fprintf(f, "%x:%x:%x:%x\n", eax, ebx, ecx, edx);
     fclose(f);
     return 0;
])],
     [ax_cv_gcc_x86_cpuid_$1=`cat conftest_cpuid`; rm -f conftest_cpuid],
     [ax_cv_gcc_x86_cpuid_$1=unknown; rm -f conftest_cpuid],
     [ax_cv_gcc_x86_cpuid_$1=unknown])])
AC_LANG_POP([C])
])


#################################################################
# Macro: AX_COMPILER_VENDOR
# Usage: AX_COMPILER_VENDOR
# Authors:  Copyright (C) 2007 Steven G. Johnson <stevenj@alum.mit.edu>
#           Copyright (C) 2007 Matteo Frigo
# Version:  2007-08-01
# Source:   http://autoconf-archive.cryp.to/ax_compiler_vendor.html
#
# Sets $ax_cv_c_compiler_vendor to gnu, intel, ibm, sun, hp, borland,
# comeau, dec, cray, kai, lcc, metrowerks, sgi, microsoft, watcom, etc.
#
# Everything below is verbatim from the archive. DO NOT MODIFY IT.
AC_DEFUN([AX_COMPILER_VENDOR],
[
AC_CACHE_CHECK([for _AC_LANG compiler vendor], ax_cv_[]_AC_LANG_ABBREV[]_compiler_vendor,
 [ax_cv_[]_AC_LANG_ABBREV[]_compiler_vendor=unknown
  # note: don't check for gcc first since some other compilers define __GNUC__
  for ventest in intel:__ICC,__ECC,__INTEL_COMPILER ibm:__xlc__,__xlC__,__IBMC__,__IBMCPP__ pathscale:__PATHCC__,__PATHSCALE__ gnu:__GNUC__ sun:__SUNPRO_C,__SUNPRO_CC hp:__HP_cc,__HP_aCC dec:__DECC,__DECCXX,__DECC_VER,__DECCXX_VER borland:__BORLANDC__,__TURBOC__ comeau:__COMO__ cray:_CRAYC kai:__KCC lcc:__LCC__ metrowerks:__MWERKS__ sgi:__sgi,sgi microsoft:_MSC_VER watcom:__WATCOMC__ portland:__PGI; do
    vencpp="defined("`echo $ventest | cut -d: -f2 | sed 's/,/) || defined(/g'`")"
    AC_COMPILE_IFELSE([AC_LANG_PROGRAM(,[
#if !($vencpp)
      thisisanerror;
#endif
])], [ax_cv_]_AC_LANG_ABBREV[_compiler_vendor=`echo $ventest | cut -d: -f1`; break])
  done
 ])
])
#
# AX_COMPILER_VENDOR macro end.
# ****************************************************************
# ****************************************************************


#################################################################
# Macro: AX_GCC_ARCHFLAG
# Usage: AX_GCC_ARCHFLAG([PORTABLE?], [ACTION-SUCCESS], [ACTION-FAILURE])
# Authors:  Copyright (C) 2007 Steven G. Johnson <stevenj@alum.mit.edu>
#           Copyright (C) 2007 Matteo Frigo
# Version:  2007-07-29
# Source:   http://autoconf-archive.cryp.to/ax_gcc_archflag.html
#
# This macro tries to guess the "native" arch corresponding to the
# target architecture for use with gcc's -march=arch or -mtune=arch
# flags. If found, the cache variable $ax_cv_gcc_archflag is set to this
# flag and ACTION-SUCCESS is executed; otherwise $ax_cv_gcc_archflag is
# is set to "unknown" and ACTION-FAILURE is executed. The default
# ACTION-SUCCESS is to add $ax_cv_gcc_archflag to the end of $CFLAGS.
#
# PORTABLE? should be either [yes] (default) or [no]. In the former
# case, the flag is set to -mtune (or equivalent) so that the
# architecture is only used for tuning, but the instruction set used is
# still portable. In the latter case, the flag is set to -march (or
# equivalent) so that architecture-specific instructions are enabled.
#
# The user can specify --with-gcc-arch=<arch> in order to override the
# macro's choice of architecture, or --without-gcc-arch to disable this.
#
# When cross-compiling, or if $CC is not gcc, then ACTION-FAILURE is
# called unless the user specified --with-gcc-arch manually.
#
# Everything below is verbatim from the archive. DO NOT MODIFY IT.
#
AC_DEFUN([AX_GCC_ARCHFLAG],
[AC_REQUIRE([AC_PROG_CC])
AC_REQUIRE([AC_CANONICAL_HOST])

AC_ARG_WITH(gcc-arch, [AC_HELP_STRING([--with-gcc-arch=<arch>], [use architecture <arch> for gcc -march/-mtune, instead of guessing])],
        ax_gcc_arch=$withval, ax_gcc_arch=yes)

AC_MSG_CHECKING([for gcc architecture flag])
AC_MSG_RESULT([])
AC_CACHE_VAL(ax_cv_gcc_archflag,
[
ax_cv_gcc_archflag="unknown"

if test "$GCC" = yes; then

if test "x$ax_gcc_arch" = xyes; then
ax_gcc_arch=""
if test "$cross_compiling" = no; then
case $host_cpu in
  i[[3456]]86*|x86_64*) # use cpuid codes, in part from x86info-1.7 by D. Jones
     AX_GCC_X86_CPUID(0)
     AX_GCC_X86_CPUID(1)
     case $ax_cv_gcc_x86_cpuid_0 in
       *:756e6547:*:*) # Intel
          case $ax_cv_gcc_x86_cpuid_1 in
            *5[[48]]?:*:*:*) ax_gcc_arch="pentium-mmx pentium" ;;
            *5??:*:*:*) ax_gcc_arch=pentium ;;
            *6[[3456]]?:*:*:*) ax_gcc_arch="pentium2 pentiumpro" ;;
            *6a?:*[[01]]:*:*) ax_gcc_arch="pentium2 pentiumpro" ;;
            *6a?:*[[234]]:*:*) ax_gcc_arch="pentium3 pentiumpro" ;;
            *6[[9d]]?:*:*:*) ax_gcc_arch="pentium-m pentium3 pentiumpro" ;;
            *6[[78b]]?:*:*:*) ax_gcc_arch="pentium3 pentiumpro" ;;
            *6??:*:*:*) ax_gcc_arch=pentiumpro ;;
            *f3[[347]]:*:*:*|*f4[1347]:*:*:*)
                case $host_cpu in
                  x86_64*) ax_gcc_arch="nocona pentium4 pentiumpro" ;;
                  *) ax_gcc_arch="prescott pentium4 pentiumpro" ;;
                esac ;;
            *f??:*:*:*) ax_gcc_arch="pentium4 pentiumpro";;
          esac ;;
       *:68747541:*:*) # AMD
          case $ax_cv_gcc_x86_cpuid_1 in
            *5[[67]]?:*:*:*) ax_gcc_arch=k6 ;;
            *5[[8d]]?:*:*:*) ax_gcc_arch="k6-2 k6" ;;
            *5[[9]]?:*:*:*) ax_gcc_arch="k6-3 k6" ;;
            *60?:*:*:*) ax_gcc_arch=k7 ;;
            *6[[12]]?:*:*:*) ax_gcc_arch="athlon k7" ;;
            *6[[34]]?:*:*:*) ax_gcc_arch="athlon-tbird k7" ;;
            *67?:*:*:*) ax_gcc_arch="athlon-4 athlon k7" ;;
            *6[[68a]]?:*:*:*)
               AX_GCC_X86_CPUID(0x80000006) # L2 cache size
               case $ax_cv_gcc_x86_cpuid_0x80000006 in
                 *:*:*[[1-9a-f]]??????:*) # (L2 = ecx >> 16) >= 256
                        ax_gcc_arch="athlon-xp athlon-4 athlon k7" ;;
                 *) ax_gcc_arch="athlon-4 athlon k7" ;;
               esac ;;
            *f[[4cef8b]]?:*:*:*) ax_gcc_arch="athlon64 k8" ;;
            *f5?:*:*:*) ax_gcc_arch="opteron k8" ;;
            *f7?:*:*:*) ax_gcc_arch="athlon-fx opteron k8" ;;
            *f??:*:*:*) ax_gcc_arch="k8" ;;
          esac ;;
        *:746e6543:*:*) # IDT
           case $ax_cv_gcc_x86_cpuid_1 in
             *54?:*:*:*) ax_gcc_arch=winchip-c6 ;;
             *58?:*:*:*) ax_gcc_arch=winchip2 ;;
             *6[[78]]?:*:*:*) ax_gcc_arch=c3 ;;
             *69?:*:*:*) ax_gcc_arch="c3-2 c3" ;;
           esac ;;
     esac
     if test x"$ax_gcc_arch" = x; then # fallback
        case $host_cpu in
          i586*) ax_gcc_arch=pentium ;;
          i686*) ax_gcc_arch=pentiumpro ;;
        esac
     fi
     ;;

  sparc*)
     AC_PATH_PROG([PRTDIAG], [prtdiag], [prtdiag], [$PATH:/usr/platform/`uname -i`/sbin/:/usr/platform/`uname -m`/sbin/])
     cputype=`(((grep cpu /proc/cpuinfo | cut -d: -f2) ; ($PRTDIAG -v |grep -i sparc) ; grep -i cpu /var/run/dmesg.boot ) | head -n 1) 2> /dev/null`
     cputype=`echo "$cputype" | tr -d ' -' |tr $as_cr_LETTERS $as_cr_letters`
     case $cputype in
         *ultrasparciv*) ax_gcc_arch="ultrasparc4 ultrasparc3 ultrasparc v9" ;;
         *ultrasparciii*) ax_gcc_arch="ultrasparc3 ultrasparc v9" ;;
         *ultrasparc*) ax_gcc_arch="ultrasparc v9" ;;
         *supersparc*|*tms390z5[[05]]*) ax_gcc_arch="supersparc v8" ;;
         *hypersparc*|*rt62[[056]]*) ax_gcc_arch="hypersparc v8" ;;
         *cypress*) ax_gcc_arch=cypress ;;
     esac ;;

  alphaev5) ax_gcc_arch=ev5 ;;
  alphaev56) ax_gcc_arch=ev56 ;;
  alphapca56) ax_gcc_arch="pca56 ev56" ;;
  alphapca57) ax_gcc_arch="pca57 pca56 ev56" ;;
  alphaev6) ax_gcc_arch=ev6 ;;
  alphaev67) ax_gcc_arch=ev67 ;;
  alphaev68) ax_gcc_arch="ev68 ev67" ;;
  alphaev69) ax_gcc_arch="ev69 ev68 ev67" ;;
  alphaev7) ax_gcc_arch="ev7 ev69 ev68 ev67" ;;
  alphaev79) ax_gcc_arch="ev79 ev7 ev69 ev68 ev67" ;;

  powerpc*)
     cputype=`((grep cpu /proc/cpuinfo | head -n 1 | cut -d: -f2 | cut -d, -f1 | sed 's/ //g') ; /usr/bin/machine ; /bin/machine; grep CPU /var/run/dmesg.boot | head -n 1 | cut -d" " -f2) 2> /dev/null`
     cputype=`echo $cputype | sed -e 's/ppc//g;s/ *//g'`
     case $cputype in
       *750*) ax_gcc_arch="750 G3" ;;
       *740[[0-9]]*) ax_gcc_arch="$cputype 7400 G4" ;;
       *74[[4-5]][[0-9]]*) ax_gcc_arch="$cputype 7450 G4" ;;
       *74[[0-9]][[0-9]]*) ax_gcc_arch="$cputype G4" ;;
       *970*) ax_gcc_arch="970 G5 power4";;
       *POWER4*|*power4*|*gq*) ax_gcc_arch="power4 970";;
       *POWER5*|*power5*|*gr*|*gs*) ax_gcc_arch="power5 power4 970";;
       603ev|8240) ax_gcc_arch="$cputype 603e 603";;
       *) ax_gcc_arch=$cputype ;;
     esac
     ax_gcc_arch="$ax_gcc_arch powerpc"
     ;;
esac
fi # not cross-compiling
fi # guess arch

if test "x$ax_gcc_arch" != x -a "x$ax_gcc_arch" != xno; then
for arch in $ax_gcc_arch; do
  if test "x[]m4_default([$1],yes)" = xyes; then # if we require portable code
    flags="-mtune=$arch"
    # -mcpu=$arch and m$arch generate nonportable code on every arch except
    # x86.  And some other arches (e.g. Alpha) don't accept -mtune.  Grrr.
    case $host_cpu in i*86|x86_64*) flags="$flags -mcpu=$arch -m$arch";; esac
  else
    flags="-march=$arch -mcpu=$arch -m$arch"
  fi
  for flag in $flags; do
    AX_CHECK_COMPILER_FLAGS($flag, [ax_cv_gcc_archflag=$flag; break])
  done
  test "x$ax_cv_gcc_archflag" = xunknown || break
done
fi

fi # $GCC=yes
])
AC_MSG_CHECKING([for gcc architecture flag])
AC_MSG_RESULT($ax_cv_gcc_archflag)
if test "x$ax_cv_gcc_archflag" = xunknown; then
  m4_default([$3],:)
else
  m4_default([$2], [CFLAGS="$CFLAGS $ax_cv_gcc_archflag"])
fi
])
#
# AX_GCC_ARCHFLAG macro end.
# ****************************************************************
# ****************************************************************


#################################################################
# Macro: AX_CC_MAXOPT
# Usage: AX_CC_MAXOPT
# Authors:  Copyright (C) 2007 Steven G. Johnson <stevenj@alum.mit.edu>
#           Copyright (C) 2007 Matteo Frigo
# Version:  2007-07-29
# Source:   http://autoconf-archive.cryp.to/ax_cc_maxopt.html
#
# Try to turn on "good" C optimization flags for various compilers and
# architectures, for some definition of "good". 
#
# The user can override the flags by setting the CFLAGS environment
# variable.  The user can also specify --enable-portable-binary in
# order to disable any optimization flags that might result in a
# binary that only runs on the host architecture.
#
# Note also that the flags assume that ANSI C aliasing rules are
# followed by the code (e.g. for gcc's -fstrict-aliasing), and that
# floating-point computations can be re-ordered as needed.
#
# SRE: I've made modifications as follows.
#  - HMMER relies on IEEE754-compliant math. Don't enable
#    any options that break compliance; for example, gcc -ffast-math
#  - similarly, for IBM xlc, add -qstrict.
#
AC_DEFUN([AX_CC_MAXOPT],
[
AC_REQUIRE([AC_PROG_CC])
AC_REQUIRE([AX_COMPILER_VENDOR])
AC_REQUIRE([AC_CANONICAL_HOST])

AC_ARG_ENABLE(portable-binary, [AC_HELP_STRING([--enable-portable-binary], [disable compiler optimizations that would produce unportable binaries])],
        acx_maxopt_portable=$withval, acx_maxopt_portable=no)

# Try to determine "good" native compiler flags if none specified via CFLAGS
if test "$ac_test_CFLAGS" != "set"; then
  CFLAGS=""
  case $ax_cv_c_compiler_vendor in
    dec) CFLAGS="-newc -w0 -O5 -ansi_alias -ansi_args -tune host"
#        CFLAGS="-newc -w0 -O5 -ansi_alias -ansi_args -fp_reorder -tune host"
         if test "x$acx_maxopt_portable" = xno; then
           CFLAGS="$CFLAGS -arch host"
         fi;;

    sun) CFLAGS="-native -xO5 -dalign"
#        CFLAGS="-native -fast -xO5 -dalign"
         if test "x$acx_maxopt_portable" = xyes; then
           CFLAGS="$CFLAGS -xarch=generic"
         fi;;

    hp)  CFLAGS="+Oall +Optrs_ansi +DSnative"
         if test "x$acx_maxopt_portable" = xyes; then
           CFLAGS="$CFLAGS +DAportable"
         fi;;

    ibm) xlc_opt="-qtune=auto -qstrict"
         if test "x$acx_maxopt_portable" = xno; then
            if test "x$XLC_ARCH" = xno; then
               xlc_opt="-qarch=auto $xlc_opt"
            else
               xlc_opt="-qarch=$XLC_ARCH $xlc_opt"
            fi
         fi
         AX_CHECK_COMPILER_FLAGS($xlc_opt,
                CFLAGS="-O3 -qansialias -w $xlc_opt",
               [CFLAGS="-O3 -qansialias -w"
                echo "******************************************************"
                echo "*  You seem to have the IBM  C compiler.  It is      *"
                echo "*  recommended for best performance that you use:    *"
                echo "*                                                    *"
                echo "*    CFLAGS=-O3 -qarch=xxx -qtune=xxx -qansialias -w *"
                echo "*                      ^^^        ^^^                *"
                echo "*  where xxx is pwr2, pwr3, 604, or whatever kind of *"
                echo "*  CPU you have.  (Set the CFLAGS environment var.   *"
                echo "*  and re-run configure.)  For more info, man cc.    *"
                echo "******************************************************"])
         ;;

    intel) CFLAGS="-O3 -ansi_alias"
        if test "x$acx_maxopt_portable" = xno; then
          icc_archflag=unknown
          icc_flags=""
          case $host_cpu in
            i686*|x86_64*)
              # icc accepts gcc assembly syntax, so these should work:
              AX_GCC_X86_CPUID(0)
              AX_GCC_X86_CPUID(1)
              case $ax_cv_gcc_x86_cpuid_0 in # see AX_GCC_ARCHFLAG
                *:756e6547:*:*) # Intel
                  case $ax_cv_gcc_x86_cpuid_1 in
                    *6a?:*[[234]]:*:*|*6[[789b]]?:*:*:*) icc_flags="-xK";;
                    *f3[[347]]:*:*:*|*f4[1347]:*:*:*) icc_flags="-xP -xN -xW -xK";;
                    *f??:*:*:*) icc_flags="-xN -xW -xK";;
                  esac ;;
              esac ;;
          esac
          if test "x$icc_flags" != x; then
            for flag in $icc_flags; do
              AX_CHECK_COMPILER_FLAGS($flag, [icc_archflag=$flag; break])
            done
          fi
          AC_MSG_CHECKING([for icc architecture flag])
          AC_MSG_RESULT($icc_archflag)
          if test "x$icc_archflag" != xunknown; then
            CFLAGS="$CFLAGS $icc_archflag"
          fi
        fi
        ;;

    gnu)
     # default optimization flags for gcc on all systems
     CFLAGS="-O3 -fomit-frame-pointer"

     # -malign-double for x86 systems
     AX_CHECK_COMPILER_FLAGS(-malign-double, CFLAGS="$CFLAGS -malign-double")

     #  -fstrict-aliasing for gcc-2.95+
     AX_CHECK_COMPILER_FLAGS(-fstrict-aliasing,
        CFLAGS="$CFLAGS -fstrict-aliasing")

     # note that we enable "unsafe" fp optimization with other compilers, too
     # SRE: no, that's a bad idea, don't use this
#     AX_CHECK_COMPILER_FLAGS(-ffast-math, CFLAGS="$CFLAGS -ffast-math")

     AX_GCC_ARCHFLAG($acx_maxopt_portable)
     ;;
  esac

  if test -z "$CFLAGS"; then
        echo ""
        echo "********************************************************"
        echo "* WARNING: Don't know the best CFLAGS for this system  *"
        echo "* Use ./configure CFLAGS=... to specify your own flags *"
        echo "* (otherwise, a default of CFLAGS=-O3 will be used)    *"
        echo "********************************************************"
        echo ""
        CFLAGS="-O3"
  fi

  AX_CHECK_COMPILER_FLAGS($CFLAGS, [], [
        echo ""
        echo "********************************************************"
        echo "* WARNING: The guessed CFLAGS don't seem to work with  *"
        echo "* your compiler.                                       *"
        echo "* Use ./configure CFLAGS=... to specify your own flags *"
        echo "********************************************************"
        echo ""
        CFLAGS=""
  ])

fi
])
#
# AX_CC_MAXOPT macro end.
# ****************************************************************
# ****************************************************************


################################################################
# Macro:      ESL_PIC_FLAGS
# Usage:      ESL_PIC_FLAGS
# Author:     Dan Nicholson, Mesa3D project 
# References: http://www.mesa3d.org/
#             http://www.mail-archive.com/mesa3d-dev@lists.sourceforge.net/msg04938.html
# 
# Derived (essentially verbatim) from MESA_PIC_FLAGS, in the Mesa
# project's acinclude.m4 file. From the Mesa file's header:
#   "Find out whether to build PIC code using the option --enable-pic and
#   the configure enable_static/enable_shared settings. If PIC is needed,
#   figure out the necessary flags for the platform and compiler.
#
#   The platform checks have been shamelessly taken from libtool and
#   stripped down to just what's needed for Mesa. See _LT_COMPILER_PIC in
#   /usr/share/aclocal/libtool.m4 or
#   http://git.savannah.gnu.org/gitweb/?p=libtool.git;a=blob;f=libltdl/m4/libtool.m4;hb=HEAD
#
# Sets an output variable @PIC_FLAGS@ which should be added to
# CFLAGS lines.
#
AC_DEFUN([ESL_PIC_FLAGS],
[AC_REQUIRE([AC_PROG_CC])dnl
AC_ARG_VAR([PIC_FLAGS], [compiler flags for PIC code])
AC_ARG_ENABLE([pic],
    [AS_HELP_STRING([--disable-pic],
        [compile PIC objects @<:@default=enabled for shared builds
        on supported platforms@:>@])],
    [enable_pic="$enableval"
    test "x$enable_pic" = x && enable_pic=auto],
    [enable_pic=auto])
# disable PIC by default for static builds
if test "$enable_pic" = auto && test "$enable_static" = yes; then
    enable_pic=no
fi
# if PIC hasn't been explicitly disabled, try to figure out the flags
if test "$enable_pic" != no; then
    AC_MSG_CHECKING([for $CC option to produce PIC])
    # allow the user's flags to override
    if test "x$PIC_FLAGS" = x; then
        # see if we're using GCC
        if test "x$GCC" = xyes; then
            case "$host_os" in
            aix*|beos*|cygwin*|irix5*|irix6*|osf3*|osf4*|osf5*)
                # PIC is the default for these OSes.
                ;;
            mingw*|os2*|pw32*)
                # This hack is so that the source file can tell whether
                # it is being built for inclusion in a dll (and should
                # export symbols for example).
                PIC_FLAGS="-DDLL_EXPORT"
                ;;
            darwin*|rhapsody*)
                # PIC is the default on this platform
                # Common symbols not allowed in MH_DYLIB files
                PIC_FLAGS="-fno-common"
                ;;
            hpux*)
                # PIC is the default for IA64 HP-UX and 64-bit HP-UX,
                # but not for PA HP-UX.
                case $host_cpu in
                hppa*64*|ia64*)
                    ;;
                *)
                    PIC_FLAGS="-fPIC"
                    ;;
                esac
                ;;
            *)
                # Everyone else on GCC uses -fPIC
                PIC_FLAGS="-fPIC"
                ;;
            esac
        else # !GCC
            case "$host_os" in
            hpux9*|hpux10*|hpux11*)
                # PIC is the default for IA64 HP-UX and 64-bit HP-UX,
                # but not for PA HP-UX.
                case "$host_cpu" in
                hppa*64*|ia64*)
                    # +Z the default
                    ;;
                *)
                    PIC_FLAGS="+Z"
                    ;;
                esac
                ;;
            linux*|k*bsd*-gnu)
                case `basename "$CC"` in
                icc*|ecc*|ifort*)
                    PIC_FLAGS="-KPIC"
                    ;;
                pgcc*|pgf77*|pgf90*|pgf95*)
                    # Portland Group compilers (*not* the Pentium gcc
                    # compiler, which looks to be a dead project)
                    PIC_FLAGS="-fpic"
                    ;;
                ccc*)
                    # All Alpha code is PIC.
                    ;;
                xl*)
                    # IBM XL C 8.0/Fortran 10.1 on PPC
                    PIC_FLAGS="-qpic"
                    ;;
                *)
                    case `$CC -V 2>&1 | sed 5q` in
                    *Sun\ C*|*Sun\ F*)
                        # Sun C 5.9 or Sun Fortran
                        PIC_FLAGS="-KPIC"
                        ;;
                    esac
                esac
                ;;
            solaris*)
                PIC_FLAGS="-KPIC"
                ;;
            sunos4*)
                PIC_FLAGS="-PIC"
                ;;
            esac
        fi # GCC
    fi # PIC_FLAGS
    AC_MSG_RESULT([$PIC_FLAGS])
fi
AC_SUBST([PIC_FLAGS])
])
#
# ESL_PIC_FLAGS macro end.
# ****************************************************************
# ****************************************************************
