# Supplementary material for: Parameterizing sequence alignment with an explicit evolutionary model
Source: BMC Bioinformatics. 2015 Dec 10;16:406. doi: 10.1186/s12859-015-0832-5 (PMC4676179; doi:10.1186/s12859-015-0832-5)
Supplement: Additional file 2 — Tarball that contains the source code for the programs introduced in this manuscript, as well as the Perl scripts used to generate the experiments in this work and the results of the experiments. (ZIP 42,496 kb) [file 12859_2015_832_MOESM2_ESM.zip › supplemental_files/src/autom4te.cache/traces.0]

m4trace:configure.ac:45: -1- AC_INIT([E2], [0.01], [rivase@janelia.hhmi.org], [e2])
m4trace:configure.ac:45: -1- m4_pattern_forbid([^_?A[CHUM]_])
m4trace:configure.ac:45: -1- m4_pattern_forbid([_AC_])
m4trace:configure.ac:45: -1- m4_pattern_forbid([^LIBOBJS$], [do not use LIBOBJS directly, use AC_LIBOBJ (see section `AC_LIBOBJ vs LIBOBJS'])
m4trace:configure.ac:45: -1- m4_pattern_allow([^AS_FLAGS$])
m4trace:configure.ac:45: -1- m4_pattern_forbid([^_?m4_])
m4trace:configure.ac:45: -1- m4_pattern_forbid([^dnl$])
m4trace:configure.ac:45: -1- m4_pattern_forbid([^_?AS_])
m4trace:configure.ac:45: -1- AC_SUBST([SHELL])
m4trace:configure.ac:45: -1- AC_SUBST_TRACE([SHELL])
m4trace:configure.ac:45: -1- m4_pattern_allow([^SHELL$])
m4trace:configure.ac:45: -1- AC_SUBST([PATH_SEPARATOR])
m4trace:configure.ac:45: -1- AC_SUBST_TRACE([PATH_SEPARATOR])
m4trace:configure.ac:45: -1- m4_pattern_allow([^PATH_SEPARATOR$])
m4trace:configure.ac:45: -1- AC_SUBST([PACKAGE_NAME], [m4_ifdef([AC_PACKAGE_NAME],      ['AC_PACKAGE_NAME'])])
m4trace:configure.ac:45: -1- AC_SUBST_TRACE([PACKAGE_NAME])
m4trace:configure.ac:45: -1- m4_pattern_allow([^PACKAGE_NAME$])
m4trace:configure.ac:45: -1- AC_SUBST([PACKAGE_TARNAME], [m4_ifdef([AC_PACKAGE_TARNAME],   ['AC_PACKAGE_TARNAME'])])
m4trace:configure.ac:45: -1- AC_SUBST_TRACE([PACKAGE_TARNAME])
m4trace:configure.ac:45: -1- m4_pattern_allow([^PACKAGE_TARNAME$])
m4trace:configure.ac:45: -1- AC_SUBST([PACKAGE_VERSION], [m4_ifdef([AC_PACKAGE_VERSION],   ['AC_PACKAGE_VERSION'])])
m4trace:configure.ac:45: -1- AC_SUBST_TRACE([PACKAGE_VERSION])
m4trace:configure.ac:45: -1- m4_pattern_allow([^PACKAGE_VERSION$])
m4trace:configure.ac:45: -1- AC_SUBST([PACKAGE_STRING], [m4_ifdef([AC_PACKAGE_STRING],    ['AC_PACKAGE_STRING'])])
m4trace:configure.ac:45: -1- AC_SUBST_TRACE([PACKAGE_STRING])
m4trace:configure.ac:45: -1- m4_pattern_allow([^PACKAGE_STRING$])
m4trace:configure.ac:45: -1- AC_SUBST([PACKAGE_BUGREPORT], [m4_ifdef([AC_PACKAGE_BUGREPORT], ['AC_PACKAGE_BUGREPORT'])])
m4trace:configure.ac:45: -1- AC_SUBST_TRACE([PACKAGE_BUGREPORT])
m4trace:configure.ac:45: -1- m4_pattern_allow([^PACKAGE_BUGREPORT$])
m4trace:configure.ac:45: -1- AC_SUBST([PACKAGE_URL], [m4_ifdef([AC_PACKAGE_URL],       ['AC_PACKAGE_URL'])])
m4trace:configure.ac:45: -1- AC_SUBST_TRACE([PACKAGE_URL])
m4trace:configure.ac:45: -1- m4_pattern_allow([^PACKAGE_URL$])
m4trace:configure.ac:45: -1- AC_SUBST([exec_prefix], [NONE])
m4trace:configure.ac:45: -1- AC_SUBST_TRACE([exec_prefix])
m4trace:configure.ac:45: -1- m4_pattern_allow([^exec_prefix$])
m4trace:configure.ac:45: -1- AC_SUBST([prefix], [NONE])
m4trace:configure.ac:45: -1- AC_SUBST_TRACE([prefix])
m4trace:configure.ac:45: -1- m4_pattern_allow([^prefix$])
m4trace:configure.ac:45: -1- AC_SUBST([program_transform_name], [s,x,x,])
m4trace:configure.ac:45: -1- AC_SUBST_TRACE([program_transform_name])
m4trace:configure.ac:45: -1- m4_pattern_allow([^program_transform_name$])
m4trace:configure.ac:45: -1- AC_SUBST([bindir], ['${exec_prefix}/bin'])
m4trace:configure.ac:45: -1- AC_SUBST_TRACE([bindir])
m4trace:configure.ac:45: -1- m4_pattern_allow([^bindir$])
m4trace:configure.ac:45: -1- AC_SUBST([sbindir], ['${exec_prefix}/sbin'])
m4trace:configure.ac:45: -1- AC_SUBST_TRACE([sbindir])
m4trace:configure.ac:45: -1- m4_pattern_allow([^sbindir$])
m4trace:configure.ac:45: -1- AC_SUBST([libexecdir], ['${exec_prefix}/libexec'])
m4trace:configure.ac:45: -1- AC_SUBST_TRACE([libexecdir])
m4trace:configure.ac:45: -1- m4_pattern_allow([^libexecdir$])
m4trace:configure.ac:45: -1- AC_SUBST([datarootdir], ['${prefix}/share'])
m4trace:configure.ac:45: -1- AC_SUBST_TRACE([datarootdir])
m4trace:configure.ac:45: -1- m4_pattern_allow([^datarootdir$])
m4trace:configure.ac:45: -1- AC_SUBST([datadir], ['${datarootdir}'])
m4trace:configure.ac:45: -1- AC_SUBST_TRACE([datadir])
m4trace:configure.ac:45: -1- m4_pattern_allow([^datadir$])
m4trace:configure.ac:45: -1- AC_SUBST([sysconfdir], ['${prefix}/etc'])
m4trace:configure.ac:45: -1- AC_SUBST_TRACE([sysconfdir])
m4trace:configure.ac:45: -1- m4_pattern_allow([^sysconfdir$])
m4trace:configure.ac:45: -1- AC_SUBST([sharedstatedir], ['${prefix}/com'])
m4trace:configure.ac:45: -1- AC_SUBST_TRACE([sharedstatedir])
m4trace:configure.ac:45: -1- m4_pattern_allow([^sharedstatedir$])
m4trace:configure.ac:45: -1- AC_SUBST([localstatedir], ['${prefix}/var'])
m4trace:configure.ac:45: -1- AC_SUBST_TRACE([localstatedir])
m4trace:configure.ac:45: -1- m4_pattern_allow([^localstatedir$])
m4trace:configure.ac:45: -1- AC_SUBST([includedir], ['${prefix}/include'])
m4trace:configure.ac:45: -1- AC_SUBST_TRACE([includedir])
m4trace:configure.ac:45: -1- m4_pattern_allow([^includedir$])
m4trace:configure.ac:45: -1- AC_SUBST([oldincludedir], ['/usr/include'])
m4trace:configure.ac:45: -1- AC_SUBST_TRACE([oldincludedir])
m4trace:configure.ac:45: -1- m4_pattern_allow([^oldincludedir$])
m4trace:configure.ac:45: -1- AC_SUBST([docdir], [m4_ifset([AC_PACKAGE_TARNAME],
				     ['${datarootdir}/doc/${PACKAGE_TARNAME}'],
				     ['${datarootdir}/doc/${PACKAGE}'])])
m4trace:configure.ac:45: -1- AC_SUBST_TRACE([docdir])
m4trace:configure.ac:45: -1- m4_pattern_allow([^docdir$])
m4trace:configure.ac:45: -1- AC_SUBST([infodir], ['${datarootdir}/info'])
m4trace:configure.ac:45: -1- AC_SUBST_TRACE([infodir])
m4trace:configure.ac:45: -1- m4_pattern_allow([^infodir$])
m4trace:configure.ac:45: -1- AC_SUBST([htmldir], ['${docdir}'])
m4trace:configure.ac:45: -1- AC_SUBST_TRACE([htmldir])
m4trace:configure.ac:45: -1- m4_pattern_allow([^htmldir$])
m4trace:configure.ac:45: -1- AC_SUBST([dvidir], ['${docdir}'])
m4trace:configure.ac:45: -1- AC_SUBST_TRACE([dvidir])
m4trace:configure.ac:45: -1- m4_pattern_allow([^dvidir$])
m4trace:configure.ac:45: -1- AC_SUBST([pdfdir], ['${docdir}'])
m4trace:configure.ac:45: -1- AC_SUBST_TRACE([pdfdir])
m4trace:configure.ac:45: -1- m4_pattern_allow([^pdfdir$])
m4trace:configure.ac:45: -1- AC_SUBST([psdir], ['${docdir}'])
m4trace:configure.ac:45: -1- AC_SUBST_TRACE([psdir])
m4trace:configure.ac:45: -1- m4_pattern_allow([^psdir$])
m4trace:configure.ac:45: -1- AC_SUBST([libdir], ['${exec_prefix}/lib'])
m4trace:configure.ac:45: -1- AC_SUBST_TRACE([libdir])
m4trace:configure.ac:45: -1- m4_pattern_allow([^libdir$])
m4trace:configure.ac:45: -1- AC_SUBST([localedir], ['${datarootdir}/locale'])
m4trace:configure.ac:45: -1- AC_SUBST_TRACE([localedir])
m4trace:configure.ac:45: -1- m4_pattern_allow([^localedir$])
m4trace:configure.ac:45: -1- AC_SUBST([mandir], ['${datarootdir}/man'])
m4trace:configure.ac:45: -1- AC_SUBST_TRACE([mandir])
m4trace:configure.ac:45: -1- m4_pattern_allow([^mandir$])
m4trace:configure.ac:45: -1- AC_DEFINE_TRACE_LITERAL([PACKAGE_NAME])
m4trace:configure.ac:45: -1- m4_pattern_allow([^PACKAGE_NAME$])
m4trace:configure.ac:45: -1- AH_OUTPUT([PACKAGE_NAME], [/* Define to the full name of this package. */
@%:@undef PACKAGE_NAME])
m4trace:configure.ac:45: -1- AC_DEFINE_TRACE_LITERAL([PACKAGE_TARNAME])
m4trace:configure.ac:45: -1- m4_pattern_allow([^PACKAGE_TARNAME$])
m4trace:configure.ac:45: -1- AH_OUTPUT([PACKAGE_TARNAME], [/* Define to the one symbol short name of this package. */
@%:@undef PACKAGE_TARNAME])
m4trace:configure.ac:45: -1- AC_DEFINE_TRACE_LITERAL([PACKAGE_VERSION])
m4trace:configure.ac:45: -1- m4_pattern_allow([^PACKAGE_VERSION$])
m4trace:configure.ac:45: -1- AH_OUTPUT([PACKAGE_VERSION], [/* Define to the version of this package. */
@%:@undef PACKAGE_VERSION])
m4trace:configure.ac:45: -1- AC_DEFINE_TRACE_LITERAL([PACKAGE_STRING])
m4trace:configure.ac:45: -1- m4_pattern_allow([^PACKAGE_STRING$])
m4trace:configure.ac:45: -1- AH_OUTPUT([PACKAGE_STRING], [/* Define to the full name and version of this package. */
@%:@undef PACKAGE_STRING])
m4trace:configure.ac:45: -1- AC_DEFINE_TRACE_LITERAL([PACKAGE_BUGREPORT])
m4trace:configure.ac:45: -1- m4_pattern_allow([^PACKAGE_BUGREPORT$])
m4trace:configure.ac:45: -1- AH_OUTPUT([PACKAGE_BUGREPORT], [/* Define to the address where bug reports for this package should be sent. */
@%:@undef PACKAGE_BUGREPORT])
m4trace:configure.ac:45: -1- AC_DEFINE_TRACE_LITERAL([PACKAGE_URL])
m4trace:configure.ac:45: -1- m4_pattern_allow([^PACKAGE_URL$])
m4trace:configure.ac:45: -1- AH_OUTPUT([PACKAGE_URL], [/* Define to the home page for this package. */
@%:@undef PACKAGE_URL])
m4trace:configure.ac:45: -1- AC_SUBST([DEFS])
m4trace:configure.ac:45: -1- AC_SUBST_TRACE([DEFS])
m4trace:configure.ac:45: -1- m4_pattern_allow([^DEFS$])
m4trace:configure.ac:45: -1- AC_SUBST([ECHO_C])
m4trace:configure.ac:45: -1- AC_SUBST_TRACE([ECHO_C])
m4trace:configure.ac:45: -1- m4_pattern_allow([^ECHO_C$])
m4trace:configure.ac:45: -1- AC_SUBST([ECHO_N])
m4trace:configure.ac:45: -1- AC_SUBST_TRACE([ECHO_N])
m4trace:configure.ac:45: -1- m4_pattern_allow([^ECHO_N$])
m4trace:configure.ac:45: -1- AC_SUBST([ECHO_T])
m4trace:configure.ac:45: -1- AC_SUBST_TRACE([ECHO_T])
m4trace:configure.ac:45: -1- m4_pattern_allow([^ECHO_T$])
m4trace:configure.ac:45: -1- AC_SUBST([LIBS])
m4trace:configure.ac:45: -1- AC_SUBST_TRACE([LIBS])
m4trace:configure.ac:45: -1- m4_pattern_allow([^LIBS$])
m4trace:configure.ac:45: -1- AC_SUBST([build_alias])
m4trace:configure.ac:45: -1- AC_SUBST_TRACE([build_alias])
m4trace:configure.ac:45: -1- m4_pattern_allow([^build_alias$])
m4trace:configure.ac:45: -1- AC_SUBST([host_alias])
m4trace:configure.ac:45: -1- AC_SUBST_TRACE([host_alias])
m4trace:configure.ac:45: -1- m4_pattern_allow([^host_alias$])
m4trace:configure.ac:45: -1- AC_SUBST([target_alias])
m4trace:configure.ac:45: -1- AC_SUBST_TRACE([target_alias])
m4trace:configure.ac:45: -1- m4_pattern_allow([^target_alias$])
m4trace:configure.ac:85: -1- AC_SUBST([E2_DATE])
m4trace:configure.ac:85: -1- AC_SUBST_TRACE([E2_DATE])
m4trace:configure.ac:85: -1- m4_pattern_allow([^E2_DATE$])
m4trace:configure.ac:86: -1- AC_SUBST([E2_COPYRIGHT])
m4trace:configure.ac:86: -1- AC_SUBST_TRACE([E2_COPYRIGHT])
m4trace:configure.ac:86: -1- m4_pattern_allow([^E2_COPYRIGHT$])
m4trace:configure.ac:87: -1- AC_SUBST([E2_LICENSE])
m4trace:configure.ac:87: -1- AC_SUBST_TRACE([E2_LICENSE])
m4trace:configure.ac:87: -1- m4_pattern_allow([^E2_LICENSE$])
m4trace:configure.ac:88: -1- AC_SUBST([E2_VERSION])
m4trace:configure.ac:88: -1- AC_SUBST_TRACE([E2_VERSION])
m4trace:configure.ac:88: -1- m4_pattern_allow([^E2_VERSION$])
m4trace:configure.ac:89: -1- AC_SUBST([E2_URL])
m4trace:configure.ac:89: -1- AC_SUBST_TRACE([E2_URL])
m4trace:configure.ac:89: -1- m4_pattern_allow([^E2_URL$])
m4trace:configure.ac:90: -1- AC_SUBST([E2_ESLDIR])
m4trace:configure.ac:90: -1- AC_SUBST_TRACE([E2_ESLDIR])
m4trace:configure.ac:90: -1- m4_pattern_allow([^E2_ESLDIR$])
m4trace:configure.ac:91: -1- AC_SUBST([E2_SADIR])
m4trace:configure.ac:91: -1- AC_SUBST_TRACE([E2_SADIR])
m4trace:configure.ac:91: -1- m4_pattern_allow([^E2_SADIR$])
m4trace:configure.ac:95: -1- AC_DEFINE_TRACE_LITERAL([E2_DATE])
m4trace:configure.ac:95: -1- m4_pattern_allow([^E2_DATE$])
m4trace:configure.ac:96: -1- AC_DEFINE_TRACE_LITERAL([E2_COPYRIGHT])
m4trace:configure.ac:96: -1- m4_pattern_allow([^E2_COPYRIGHT$])
m4trace:configure.ac:97: -1- AC_DEFINE_TRACE_LITERAL([E2_LICENSE])
m4trace:configure.ac:97: -1- m4_pattern_allow([^E2_LICENSE$])
m4trace:configure.ac:98: -1- AC_DEFINE_TRACE_LITERAL([E2_VERSION])
m4trace:configure.ac:98: -1- m4_pattern_allow([^E2_VERSION$])
m4trace:configure.ac:99: -1- AC_DEFINE_TRACE_LITERAL([E2_URL])
m4trace:configure.ac:99: -1- m4_pattern_allow([^E2_URL$])
m4trace:configure.ac:110: -1- AC_CANONICAL_HOST
m4trace:configure.ac:110: -1- AC_CANONICAL_BUILD
m4trace:configure.ac:110: -1- AC_REQUIRE_AUX_FILE([config.sub])
m4trace:configure.ac:110: -1- AC_REQUIRE_AUX_FILE([config.guess])
m4trace:configure.ac:110: -1- AC_SUBST([build], [$ac_cv_build])
m4trace:configure.ac:110: -1- AC_SUBST_TRACE([build])
m4trace:configure.ac:110: -1- m4_pattern_allow([^build$])
m4trace:configure.ac:110: -1- AC_SUBST([build_cpu], [$[1]])
m4trace:configure.ac:110: -1- AC_SUBST_TRACE([build_cpu])
m4trace:configure.ac:110: -1- m4_pattern_allow([^build_cpu$])
m4trace:configure.ac:110: -1- AC_SUBST([build_vendor], [$[2]])
m4trace:configure.ac:110: -1- AC_SUBST_TRACE([build_vendor])
m4trace:configure.ac:110: -1- m4_pattern_allow([^build_vendor$])
m4trace:configure.ac:110: -1- AC_SUBST([build_os])
m4trace:configure.ac:110: -1- AC_SUBST_TRACE([build_os])
m4trace:configure.ac:110: -1- m4_pattern_allow([^build_os$])
m4trace:configure.ac:110: -1- AC_SUBST([host], [$ac_cv_host])
m4trace:configure.ac:110: -1- AC_SUBST_TRACE([host])
m4trace:configure.ac:110: -1- m4_pattern_allow([^host$])
m4trace:configure.ac:110: -1- AC_SUBST([host_cpu], [$[1]])
m4trace:configure.ac:110: -1- AC_SUBST_TRACE([host_cpu])
m4trace:configure.ac:110: -1- m4_pattern_allow([^host_cpu$])
m4trace:configure.ac:110: -1- AC_SUBST([host_vendor], [$[2]])
m4trace:configure.ac:110: -1- AC_SUBST_TRACE([host_vendor])
m4trace:configure.ac:110: -1- m4_pattern_allow([^host_vendor$])
m4trace:configure.ac:110: -1- AC_SUBST([host_os])
m4trace:configure.ac:110: -1- AC_SUBST_TRACE([host_os])
m4trace:configure.ac:110: -1- m4_pattern_allow([^host_os$])
m4trace:configure.ac:143: -1- AC_DEFINE_TRACE_LITERAL([eslDEBUGLEVEL])
m4trace:configure.ac:143: -1- m4_pattern_allow([^eslDEBUGLEVEL$])
m4trace:configure.ac:144: -1- AC_DEFINE_TRACE_LITERAL([eslDEBUGLEVEL])
m4trace:configure.ac:144: -1- m4_pattern_allow([^eslDEBUGLEVEL$])
m4trace:configure.ac:145: -1- AC_DEFINE_TRACE_LITERAL([eslDEBUGLEVEL])
m4trace:configure.ac:145: -1- m4_pattern_allow([^eslDEBUGLEVEL$])
m4trace:configure.ac:146: -1- AC_DEFINE_TRACE_LITERAL([eslDEBUGLEVEL])
m4trace:configure.ac:146: -1- m4_pattern_allow([^eslDEBUGLEVEL$])
m4trace:configure.ac:147: -1- AC_DEFINE_TRACE_LITERAL([eslDEBUGLEVEL])
m4trace:configure.ac:147: -1- m4_pattern_allow([^eslDEBUGLEVEL$])
m4trace:configure.ac:219: -1- AC_SUBST([CC])
m4trace:configure.ac:219: -1- AC_SUBST_TRACE([CC])
m4trace:configure.ac:219: -1- m4_pattern_allow([^CC$])
m4trace:configure.ac:219: -1- AC_SUBST([CFLAGS])
m4trace:configure.ac:219: -1- AC_SUBST_TRACE([CFLAGS])
m4trace:configure.ac:219: -1- m4_pattern_allow([^CFLAGS$])
m4trace:configure.ac:219: -1- AC_SUBST([LDFLAGS])
m4trace:configure.ac:219: -1- AC_SUBST_TRACE([LDFLAGS])
m4trace:configure.ac:219: -1- m4_pattern_allow([^LDFLAGS$])
m4trace:configure.ac:219: -1- AC_SUBST([LIBS])
m4trace:configure.ac:219: -1- AC_SUBST_TRACE([LIBS])
m4trace:configure.ac:219: -1- m4_pattern_allow([^LIBS$])
m4trace:configure.ac:219: -1- AC_SUBST([CPPFLAGS])
m4trace:configure.ac:219: -1- AC_SUBST_TRACE([CPPFLAGS])
m4trace:configure.ac:219: -1- m4_pattern_allow([^CPPFLAGS$])
m4trace:configure.ac:219: -1- AC_SUBST([CC])
m4trace:configure.ac:219: -1- AC_SUBST_TRACE([CC])
m4trace:configure.ac:219: -1- m4_pattern_allow([^CC$])
m4trace:configure.ac:219: -1- AC_SUBST([CC])
m4trace:configure.ac:219: -1- AC_SUBST_TRACE([CC])
m4trace:configure.ac:219: -1- m4_pattern_allow([^CC$])
m4trace:configure.ac:219: -1- AC_SUBST([CC])
m4trace:configure.ac:219: -1- AC_SUBST_TRACE([CC])
m4trace:configure.ac:219: -1- m4_pattern_allow([^CC$])
m4trace:configure.ac:219: -1- AC_SUBST([CC])
m4trace:configure.ac:219: -1- AC_SUBST_TRACE([CC])
m4trace:configure.ac:219: -1- m4_pattern_allow([^CC$])
m4trace:configure.ac:219: -1- AC_SUBST([ac_ct_CC])
m4trace:configure.ac:219: -1- AC_SUBST_TRACE([ac_ct_CC])
m4trace:configure.ac:219: -1- m4_pattern_allow([^ac_ct_CC$])
m4trace:configure.ac:219: -1- AC_SUBST([EXEEXT], [$ac_cv_exeext])
m4trace:configure.ac:219: -1- AC_SUBST_TRACE([EXEEXT])
m4trace:configure.ac:219: -1- m4_pattern_allow([^EXEEXT$])
m4trace:configure.ac:219: -1- AC_SUBST([OBJEXT], [$ac_cv_objext])
m4trace:configure.ac:219: -1- AC_SUBST_TRACE([OBJEXT])
m4trace:configure.ac:219: -1- m4_pattern_allow([^OBJEXT$])
m4trace:configure.ac:221: -1- _m4_warn([obsolete], [The macro `AC_HELP_STRING' is obsolete.
You should run autoupdate.], [../../lib/autoconf/general.m4:207: AC_HELP_STRING is expanded from...
../../lib/autoconf/general.m4:1481: AC_ARG_WITH is expanded from...
configure.ac:221: the top level])
m4trace:configure.ac:254: -1- _m4_warn([obsolete], [The macro `AC_LANG_SAVE' is obsolete.
You should run autoupdate.], [../../lib/autoconf/lang.m4:125: AC_LANG_SAVE is expanded from...
aclocal.m4:177: ACX_PTHREAD is expanded from...
../../lib/m4sugar/m4sh.m4:639: AS_IF is expanded from...
configure.ac:254: the top level])
m4trace:configure.ac:254: -1- _m4_warn([obsolete], [The macro `AC_LANG_C' is obsolete.
You should run autoupdate.], [../../lib/autoconf/c.m4:72: AC_LANG_C is expanded from...
aclocal.m4:177: ACX_PTHREAD is expanded from...
../../lib/m4sugar/m4sh.m4:639: AS_IF is expanded from...
configure.ac:254: the top level])
m4trace:configure.ac:254: -1- AC_SUBST([acx_pthread_config])
m4trace:configure.ac:254: -1- AC_SUBST_TRACE([acx_pthread_config])
m4trace:configure.ac:254: -1- m4_pattern_allow([^acx_pthread_config$])
m4trace:configure.ac:254: -1- _m4_warn([obsolete], [The macro `AC_TRY_LINK' is obsolete.
You should run autoupdate.], [../../lib/autoconf/general.m4:2687: AC_TRY_LINK is expanded from...
aclocal.m4:177: ACX_PTHREAD is expanded from...
../../lib/m4sugar/m4sh.m4:639: AS_IF is expanded from...
configure.ac:254: the top level])
m4trace:configure.ac:254: -1- _m4_warn([obsolete], [The macro `AC_TRY_LINK' is obsolete.
You should run autoupdate.], [../../lib/autoconf/general.m4:2687: AC_TRY_LINK is expanded from...
aclocal.m4:177: ACX_PTHREAD is expanded from...
../../lib/m4sugar/m4sh.m4:639: AS_IF is expanded from...
configure.ac:254: the top level])
m4trace:configure.ac:254: -1- _m4_warn([obsolete], [The macro `AC_TRY_LINK' is obsolete.
You should run autoupdate.], [../../lib/autoconf/general.m4:2687: AC_TRY_LINK is expanded from...
aclocal.m4:177: ACX_PTHREAD is expanded from...
../../lib/m4sugar/m4sh.m4:639: AS_IF is expanded from...
configure.ac:254: the top level])
m4trace:configure.ac:254: -1- AC_DEFINE_TRACE_LITERAL([PTHREAD_CREATE_JOINABLE])
m4trace:configure.ac:254: -1- m4_pattern_allow([^PTHREAD_CREATE_JOINABLE$])
m4trace:configure.ac:254: -1- AH_OUTPUT([PTHREAD_CREATE_JOINABLE], [/* Define to the necessary symbol if this constant uses a non-standard name on
   your system. */
@%:@undef PTHREAD_CREATE_JOINABLE])
m4trace:configure.ac:254: -1- AC_SUBST([PTHREAD_CC])
m4trace:configure.ac:254: -1- AC_SUBST_TRACE([PTHREAD_CC])
m4trace:configure.ac:254: -1- m4_pattern_allow([^PTHREAD_CC$])
m4trace:configure.ac:254: -1- AC_SUBST([PTHREAD_LIBS])
m4trace:configure.ac:254: -1- AC_SUBST_TRACE([PTHREAD_LIBS])
m4trace:configure.ac:254: -1- m4_pattern_allow([^PTHREAD_LIBS$])
m4trace:configure.ac:254: -1- AC_SUBST([PTHREAD_CFLAGS])
m4trace:configure.ac:254: -1- AC_SUBST_TRACE([PTHREAD_CFLAGS])
m4trace:configure.ac:254: -1- m4_pattern_allow([^PTHREAD_CFLAGS$])
m4trace:configure.ac:254: -1- AC_SUBST([PTHREAD_CC])
m4trace:configure.ac:254: -1- AC_SUBST_TRACE([PTHREAD_CC])
m4trace:configure.ac:254: -1- m4_pattern_allow([^PTHREAD_CC$])
m4trace:configure.ac:254: -2- AC_DEFINE_TRACE_LITERAL([HAVE_PTHREAD])
m4trace:configure.ac:254: -2- m4_pattern_allow([^HAVE_PTHREAD$])
m4trace:configure.ac:254: -2- AH_OUTPUT([HAVE_PTHREAD], [/* Define if you have POSIX threads libraries and header files. */
@%:@undef HAVE_PTHREAD])
m4trace:configure.ac:254: -1- AC_DEFINE_TRACE_LITERAL([EHMMER_THREADS])
m4trace:configure.ac:254: -1- m4_pattern_allow([^EHMMER_THREADS$])
m4trace:configure.ac:254: -1- AC_DEFINE_TRACE_LITERAL([E2_THREADS])
m4trace:configure.ac:254: -1- m4_pattern_allow([^E2_THREADS$])
m4trace:configure.ac:254: -1- AC_DEFINE_TRACE_LITERAL([HAVE_PTHREAD])
m4trace:configure.ac:254: -1- m4_pattern_allow([^HAVE_PTHREAD$])
m4trace:configure.ac:254: -1- AC_SUBST([PTHREAD_LIBS])
m4trace:configure.ac:254: -1- AC_SUBST_TRACE([PTHREAD_LIBS])
m4trace:configure.ac:254: -1- m4_pattern_allow([^PTHREAD_LIBS$])
m4trace:configure.ac:254: -1- AC_SUBST([PTHREAD_CFLAGS])
m4trace:configure.ac:254: -1- AC_SUBST_TRACE([PTHREAD_CFLAGS])
m4trace:configure.ac:254: -1- m4_pattern_allow([^PTHREAD_CFLAGS$])
m4trace:configure.ac:254: -1- _m4_warn([obsolete], [The macro `AC_LANG_RESTORE' is obsolete.
You should run autoupdate.], [../../lib/autoconf/lang.m4:134: AC_LANG_RESTORE is expanded from...
aclocal.m4:177: ACX_PTHREAD is expanded from...
../../lib/m4sugar/m4sh.m4:639: AS_IF is expanded from...
configure.ac:254: the top level])
m4trace:configure.ac:331: -1- AC_SUBST([CC])
m4trace:configure.ac:331: -1- AC_SUBST_TRACE([CC])
m4trace:configure.ac:331: -1- m4_pattern_allow([^CC$])
m4trace:configure.ac:331: -1- AC_SUBST([CFLAGS])
m4trace:configure.ac:331: -1- AC_SUBST_TRACE([CFLAGS])
m4trace:configure.ac:331: -1- m4_pattern_allow([^CFLAGS$])
m4trace:configure.ac:331: -1- AC_SUBST([LDFLAGS])
m4trace:configure.ac:331: -1- AC_SUBST_TRACE([LDFLAGS])
m4trace:configure.ac:331: -1- m4_pattern_allow([^LDFLAGS$])
m4trace:configure.ac:331: -1- AC_SUBST([LIBS])
m4trace:configure.ac:331: -1- AC_SUBST_TRACE([LIBS])
m4trace:configure.ac:331: -1- m4_pattern_allow([^LIBS$])
m4trace:configure.ac:331: -1- AC_SUBST([CPPFLAGS])
m4trace:configure.ac:331: -1- AC_SUBST_TRACE([CPPFLAGS])
m4trace:configure.ac:331: -1- m4_pattern_allow([^CPPFLAGS$])
m4trace:configure.ac:331: -1- AC_SUBST([CC])
m4trace:configure.ac:331: -1- AC_SUBST_TRACE([CC])
m4trace:configure.ac:331: -1- m4_pattern_allow([^CC$])
m4trace:configure.ac:331: -1- AC_SUBST([CC])
m4trace:configure.ac:331: -1- AC_SUBST_TRACE([CC])
m4trace:configure.ac:331: -1- m4_pattern_allow([^CC$])
m4trace:configure.ac:331: -1- AC_SUBST([CC])
m4trace:configure.ac:331: -1- AC_SUBST_TRACE([CC])
m4trace:configure.ac:331: -1- m4_pattern_allow([^CC$])
m4trace:configure.ac:331: -1- AC_SUBST([CC])
m4trace:configure.ac:331: -1- AC_SUBST_TRACE([CC])
m4trace:configure.ac:331: -1- m4_pattern_allow([^CC$])
m4trace:configure.ac:331: -1- AC_SUBST([ac_ct_CC])
m4trace:configure.ac:331: -1- AC_SUBST_TRACE([ac_ct_CC])
m4trace:configure.ac:331: -1- m4_pattern_allow([^ac_ct_CC$])
m4trace:configure.ac:332: -1- AC_REQUIRE_AUX_FILE([install-sh])
m4trace:configure.ac:332: -1- AC_SUBST([INSTALL_PROGRAM])
m4trace:configure.ac:332: -1- AC_SUBST_TRACE([INSTALL_PROGRAM])
m4trace:configure.ac:332: -1- m4_pattern_allow([^INSTALL_PROGRAM$])
m4trace:configure.ac:332: -1- AC_SUBST([INSTALL_SCRIPT])
m4trace:configure.ac:332: -1- AC_SUBST_TRACE([INSTALL_SCRIPT])
m4trace:configure.ac:332: -1- m4_pattern_allow([^INSTALL_SCRIPT$])
m4trace:configure.ac:332: -1- AC_SUBST([INSTALL_DATA])
m4trace:configure.ac:332: -1- AC_SUBST_TRACE([INSTALL_DATA])
m4trace:configure.ac:332: -1- m4_pattern_allow([^INSTALL_DATA$])
m4trace:configure.ac:335: -1- AC_SUBST([MPICC])
m4trace:configure.ac:335: -1- AC_SUBST_TRACE([MPICC])
m4trace:configure.ac:335: -1- m4_pattern_allow([^MPICC$])
m4trace:configure.ac:335: -1- AC_SUBST([MPICC])
m4trace:configure.ac:335: -1- AC_SUBST_TRACE([MPICC])
m4trace:configure.ac:335: -1- m4_pattern_allow([^MPICC$])
m4trace:configure.ac:335: -1- AC_SUBST([MPICC])
m4trace:configure.ac:335: -1- AC_SUBST_TRACE([MPICC])
m4trace:configure.ac:335: -1- m4_pattern_allow([^MPICC$])
m4trace:configure.ac:335: -1- _m4_warn([obsolete], [The macro `AC_TRY_COMPILE' is obsolete.
You should run autoupdate.], [../../lib/autoconf/general.m4:2614: AC_TRY_COMPILE is expanded from...
aclocal.m4:52: ACX_MPI is expanded from...
configure.ac:335: the top level])
m4trace:configure.ac:335: -1- AC_SUBST([MPILIBS])
m4trace:configure.ac:335: -1- AC_SUBST_TRACE([MPILIBS])
m4trace:configure.ac:335: -1- m4_pattern_allow([^MPILIBS$])
m4trace:configure.ac:335: -1- AC_DEFINE_TRACE_LITERAL([HAVE_MPI])
m4trace:configure.ac:335: -1- m4_pattern_allow([^HAVE_MPI$])
m4trace:configure.ac:335: -1- AC_SUBST([MPI_UTESTS], ["mpi_utest"])
m4trace:configure.ac:335: -1- AC_SUBST_TRACE([MPI_UTESTS])
m4trace:configure.ac:335: -1- m4_pattern_allow([^MPI_UTESTS$])
m4trace:configure.ac:335: -1- AC_SUBST([MPI_BENCHMARKS], ["mpi_benchmark"])
m4trace:configure.ac:335: -1- AC_SUBST_TRACE([MPI_BENCHMARKS])
m4trace:configure.ac:335: -1- m4_pattern_allow([^MPI_BENCHMARKS$])
m4trace:configure.ac:341: -1- AC_SUBST([CPP])
m4trace:configure.ac:341: -1- AC_SUBST_TRACE([CPP])
m4trace:configure.ac:341: -1- m4_pattern_allow([^CPP$])
m4trace:configure.ac:341: -1- AC_SUBST([CPPFLAGS])
m4trace:configure.ac:341: -1- AC_SUBST_TRACE([CPPFLAGS])
m4trace:configure.ac:341: -1- m4_pattern_allow([^CPPFLAGS$])
m4trace:configure.ac:341: -1- AC_SUBST([CPP])
m4trace:configure.ac:341: -1- AC_SUBST_TRACE([CPP])
m4trace:configure.ac:341: -1- m4_pattern_allow([^CPP$])
m4trace:configure.ac:347: -1- AC_SUBST([RANLIB])
m4trace:configure.ac:347: -1- AC_SUBST_TRACE([RANLIB])
m4trace:configure.ac:347: -1- m4_pattern_allow([^RANLIB$])
m4trace:configure.ac:348: -1- AC_SUBST([AR])
m4trace:configure.ac:348: -1- AC_SUBST_TRACE([AR])
m4trace:configure.ac:348: -1- m4_pattern_allow([^AR$])
m4trace:configure.ac:349: -1- AC_SUBST([EXEC_DEPENDENCY])
m4trace:configure.ac:349: -1- AC_SUBST_TRACE([EXEC_DEPENDENCY])
m4trace:configure.ac:349: -1- m4_pattern_allow([^EXEC_DEPENDENCY$])
m4trace:configure.ac:353: -1- AC_DEFINE_TRACE_LITERAL([p7_DEBUGGING])
m4trace:configure.ac:353: -1- m4_pattern_allow([^p7_DEBUGGING$])
m4trace:configure.ac:362: -1- _m4_warn([obsolete], [The macro `AC_HELP_STRING' is obsolete.
You should run autoupdate.], [../../lib/autoconf/general.m4:207: AC_HELP_STRING is expanded from...
../../lib/autoconf/general.m4:1462: AC_ARG_ENABLE is expanded from...
aclocal.m4:712: AX_CC_MAXOPT is expanded from...
configure.ac:362: the top level])
m4trace:configure.ac:362: -1- _m4_warn([obsolete], [The macro `AC_HELP_STRING' is obsolete.
You should run autoupdate.], [../../lib/autoconf/general.m4:207: AC_HELP_STRING is expanded from...
../../lib/autoconf/general.m4:1481: AC_ARG_WITH is expanded from...
aclocal.m4:533: AX_GCC_ARCHFLAG is expanded from...
aclocal.m4:712: AX_CC_MAXOPT is expanded from...
configure.ac:362: the top level])
m4trace:configure.ac:362: -1- AC_SUBST([PRTDIAG])
m4trace:configure.ac:362: -1- AC_SUBST_TRACE([PRTDIAG])
m4trace:configure.ac:362: -1- m4_pattern_allow([^PRTDIAG$])
m4trace:configure.ac:373: -1- AC_SUBST([PIC_FLAGS])
m4trace:configure.ac:373: -1- AC_SUBST_TRACE([PIC_FLAGS])
m4trace:configure.ac:373: -1- m4_pattern_allow([^PIC_FLAGS$])
m4trace:configure.ac:373: -1- AC_SUBST([PIC_FLAGS])
m4trace:configure.ac:373: -1- AC_SUBST_TRACE([PIC_FLAGS])
m4trace:configure.ac:373: -1- m4_pattern_allow([^PIC_FLAGS$])
m4trace:configure.ac:424: -1- AC_DEFINE_TRACE_LITERAL([HAVE_SSE2_CAST])
m4trace:configure.ac:424: -1- m4_pattern_allow([^HAVE_SSE2_CAST$])
m4trace:configure.ac:502: -1- AC_DEFINE_TRACE_LITERAL([HAVE_FLUSH_ZERO_MODE])
m4trace:configure.ac:502: -1- m4_pattern_allow([^HAVE_FLUSH_ZERO_MODE$])
m4trace:configure.ac:515: -1- _m4_warn([syntax], [AC_LANG_CONFTEST: no AC_LANG_SOURCE call detected in body], [../../lib/autoconf/lang.m4:193: AC_LANG_CONFTEST is expanded from...
../../lib/autoconf/general.m4:2661: _AC_LINK_IFELSE is expanded from...
../../lib/autoconf/general.m4:2678: AC_LINK_IFELSE is expanded from...
../../lib/m4sugar/m4sh.m4:639: AS_IF is expanded from...
configure.ac:515: the top level])
m4trace:configure.ac:515: -1- AC_SUBST([GROUPE2LIBS], ["-Wl,--start-group -lhmmer -lhmmerimpl -Wl,--end-group"])
m4trace:configure.ac:515: -1- AC_SUBST_TRACE([GROUPE2LIBS])
m4trace:configure.ac:515: -1- m4_pattern_allow([^GROUPE2LIBS$])
m4trace:configure.ac:515: -1- AC_SUBST([GROUPE2LIBS], ["-lhmmer -lhmmerimpl"])
m4trace:configure.ac:515: -1- AC_SUBST_TRACE([GROUPE2LIBS])
m4trace:configure.ac:515: -1- m4_pattern_allow([^GROUPE2LIBS$])
m4trace:configure.ac:515: -1- AC_SUBST([GROUPE2LIBS], ["-lhmmer"])
m4trace:configure.ac:515: -1- AC_SUBST_TRACE([GROUPE2LIBS])
m4trace:configure.ac:515: -1- m4_pattern_allow([^GROUPE2LIBS$])
m4trace:configure.ac:528: -1- AC_SUBST([HAVE_GZIP])
m4trace:configure.ac:528: -1- AC_SUBST_TRACE([HAVE_GZIP])
m4trace:configure.ac:528: -1- m4_pattern_allow([^HAVE_GZIP$])
m4trace:configure.ac:532: -1- AC_DEFINE_TRACE_LITERAL([HAVE_GZIP])
m4trace:configure.ac:532: -1- m4_pattern_allow([^HAVE_GZIP$])
m4trace:configure.ac:538: -1- AC_SUBST([LIBGSL], ["-lgsl -lgslcblas"])
m4trace:configure.ac:538: -1- AC_SUBST_TRACE([LIBGSL])
m4trace:configure.ac:538: -1- m4_pattern_allow([^LIBGSL$])
m4trace:configure.ac:538: -1- AC_DEFINE_TRACE_LITERAL([HAVE_LIBGSL])
m4trace:configure.ac:538: -1- m4_pattern_allow([^HAVE_LIBGSL$])
m4trace:configure.ac:538: -1- AH_OUTPUT([HAVE_LIBGSL], [/* Define if you have libgsl */
@%:@undef HAVE_LIBGSL])
m4trace:configure.ac:553: -1- AH_OUTPUT([HAVE_SYS_TYPES_H], [/* Define to 1 if you have the <sys/types.h> header file. */
@%:@undef HAVE_SYS_TYPES_H])
m4trace:configure.ac:553: -1- AH_OUTPUT([HAVE_SYS_SYSCTL_H], [/* Define to 1 if you have the <sys/sysctl.h> header file. */
@%:@undef HAVE_SYS_SYSCTL_H])
m4trace:configure.ac:553: -1- AH_OUTPUT([HAVE_UNISTD_H], [/* Define to 1 if you have the <unistd.h> header file. */
@%:@undef HAVE_UNISTD_H])
m4trace:configure.ac:553: -1- AH_OUTPUT([HAVE_STDINT_H], [/* Define to 1 if you have the <stdint.h> header file. */
@%:@undef HAVE_STDINT_H])
m4trace:configure.ac:553: -1- AH_OUTPUT([HAVE_INTTYPES_H], [/* Define to 1 if you have the <inttypes.h> header file. */
@%:@undef HAVE_INTTYPES_H])
m4trace:configure.ac:553: -1- AH_OUTPUT([HAVE_ENDIAN_H], [/* Define to 1 if you have the <endian.h> header file. */
@%:@undef HAVE_ENDIAN_H])
m4trace:configure.ac:553: -1- AC_SUBST([GREP])
m4trace:configure.ac:553: -1- AC_SUBST_TRACE([GREP])
m4trace:configure.ac:553: -1- m4_pattern_allow([^GREP$])
m4trace:configure.ac:553: -1- AC_SUBST([EGREP])
m4trace:configure.ac:553: -1- AC_SUBST_TRACE([EGREP])
m4trace:configure.ac:553: -1- m4_pattern_allow([^EGREP$])
m4trace:configure.ac:553: -1- AC_DEFINE_TRACE_LITERAL([STDC_HEADERS])
m4trace:configure.ac:553: -1- m4_pattern_allow([^STDC_HEADERS$])
m4trace:configure.ac:553: -1- AH_OUTPUT([STDC_HEADERS], [/* Define to 1 if you have the ANSI C header files. */
@%:@undef STDC_HEADERS])
m4trace:configure.ac:553: -1- AH_OUTPUT([HAVE_SYS_TYPES_H], [/* Define to 1 if you have the <sys/types.h> header file. */
@%:@undef HAVE_SYS_TYPES_H])
m4trace:configure.ac:553: -1- AH_OUTPUT([HAVE_SYS_STAT_H], [/* Define to 1 if you have the <sys/stat.h> header file. */
@%:@undef HAVE_SYS_STAT_H])
m4trace:configure.ac:553: -1- AH_OUTPUT([HAVE_STDLIB_H], [/* Define to 1 if you have the <stdlib.h> header file. */
@%:@undef HAVE_STDLIB_H])
m4trace:configure.ac:553: -1- AH_OUTPUT([HAVE_STRING_H], [/* Define to 1 if you have the <string.h> header file. */
@%:@undef HAVE_STRING_H])
m4trace:configure.ac:553: -1- AH_OUTPUT([HAVE_MEMORY_H], [/* Define to 1 if you have the <memory.h> header file. */
@%:@undef HAVE_MEMORY_H])
m4trace:configure.ac:553: -1- AH_OUTPUT([HAVE_STRINGS_H], [/* Define to 1 if you have the <strings.h> header file. */
@%:@undef HAVE_STRINGS_H])
m4trace:configure.ac:553: -1- AH_OUTPUT([HAVE_INTTYPES_H], [/* Define to 1 if you have the <inttypes.h> header file. */
@%:@undef HAVE_INTTYPES_H])
m4trace:configure.ac:553: -1- AH_OUTPUT([HAVE_STDINT_H], [/* Define to 1 if you have the <stdint.h> header file. */
@%:@undef HAVE_STDINT_H])
m4trace:configure.ac:553: -1- AH_OUTPUT([HAVE_UNISTD_H], [/* Define to 1 if you have the <unistd.h> header file. */
@%:@undef HAVE_UNISTD_H])
m4trace:configure.ac:562: -1- AH_OUTPUT([HAVE_ALTIVEC_H], [/* Define to 1 if you have the <altivec.h> header file. */
@%:@undef HAVE_ALTIVEC_H])
m4trace:configure.ac:562: -1- AC_DEFINE_TRACE_LITERAL([HAVE_ALTIVEC_H])
m4trace:configure.ac:562: -1- m4_pattern_allow([^HAVE_ALTIVEC_H$])
m4trace:configure.ac:569: -1- AH_OUTPUT([WORDS_BIGENDIAN], [/* Define WORDS_BIGENDIAN to 1 if your processor stores words with the most
   significant byte first (like Motorola and SPARC, unlike Intel). */
#if defined AC_APPLE_UNIVERSAL_BUILD
# if defined __BIG_ENDIAN__
#  define WORDS_BIGENDIAN 1
# endif
#else
# ifndef WORDS_BIGENDIAN
#  undef WORDS_BIGENDIAN
# endif
#endif])
m4trace:configure.ac:569: -1- AC_DEFINE_TRACE_LITERAL([WORDS_BIGENDIAN])
m4trace:configure.ac:569: -1- m4_pattern_allow([^WORDS_BIGENDIAN$])
m4trace:configure.ac:569: -1- AC_DEFINE_TRACE_LITERAL([AC_APPLE_UNIVERSAL_BUILD])
m4trace:configure.ac:569: -1- m4_pattern_allow([^AC_APPLE_UNIVERSAL_BUILD$])
m4trace:configure.ac:569: -1- AH_OUTPUT([AC_APPLE_UNIVERSAL_BUILD], [/* Define if building universal (internal helper macro) */
@%:@undef AC_APPLE_UNIVERSAL_BUILD])
m4trace:configure.ac:570: -1- AC_DEFINE_TRACE_LITERAL([_UINT8_T])
m4trace:configure.ac:570: -1- m4_pattern_allow([^_UINT8_T$])
m4trace:configure.ac:570: -1- AH_OUTPUT([_UINT8_T], [/* Define for Solaris 2.5.1 so the uint8_t typedef from <sys/synch.h>,
   <pthread.h>, or <semaphore.h> is not used. If the typedef were allowed, the
   @%:@define below would cause a syntax error. */
@%:@undef _UINT8_T])
m4trace:configure.ac:570: -1- AC_DEFINE_TRACE_LITERAL([uint8_t])
m4trace:configure.ac:570: -1- m4_pattern_allow([^uint8_t$])
m4trace:configure.ac:570: -1- AH_OUTPUT([uint8_t], [/* Define to the type of an unsigned integer type of width exactly 8 bits if
   such a type exists and the standard includes do not define it. */
@%:@undef uint8_t])
m4trace:configure.ac:571: -1- AC_DEFINE_TRACE_LITERAL([uint16_t])
m4trace:configure.ac:571: -1- m4_pattern_allow([^uint16_t$])
m4trace:configure.ac:571: -1- AH_OUTPUT([uint16_t], [/* Define to the type of an unsigned integer type of width exactly 16 bits if
   such a type exists and the standard includes do not define it. */
@%:@undef uint16_t])
m4trace:configure.ac:572: -1- AC_DEFINE_TRACE_LITERAL([_UINT32_T])
m4trace:configure.ac:572: -1- m4_pattern_allow([^_UINT32_T$])
m4trace:configure.ac:572: -1- AH_OUTPUT([_UINT32_T], [/* Define for Solaris 2.5.1 so the uint32_t typedef from <sys/synch.h>,
   <pthread.h>, or <semaphore.h> is not used. If the typedef were allowed, the
   @%:@define below would cause a syntax error. */
@%:@undef _UINT32_T])
m4trace:configure.ac:572: -1- AC_DEFINE_TRACE_LITERAL([uint32_t])
m4trace:configure.ac:572: -1- m4_pattern_allow([^uint32_t$])
m4trace:configure.ac:572: -1- AH_OUTPUT([uint32_t], [/* Define to the type of an unsigned integer type of width exactly 32 bits if
   such a type exists and the standard includes do not define it. */
@%:@undef uint32_t])
m4trace:configure.ac:573: -1- AC_DEFINE_TRACE_LITERAL([_UINT64_T])
m4trace:configure.ac:573: -1- m4_pattern_allow([^_UINT64_T$])
m4trace:configure.ac:573: -1- AH_OUTPUT([_UINT64_T], [/* Define for Solaris 2.5.1 so the uint64_t typedef from <sys/synch.h>,
   <pthread.h>, or <semaphore.h> is not used. If the typedef were allowed, the
   @%:@define below would cause a syntax error. */
@%:@undef _UINT64_T])
m4trace:configure.ac:573: -1- AC_DEFINE_TRACE_LITERAL([uint64_t])
m4trace:configure.ac:573: -1- m4_pattern_allow([^uint64_t$])
m4trace:configure.ac:573: -1- AH_OUTPUT([uint64_t], [/* Define to the type of an unsigned integer type of width exactly 64 bits if
   such a type exists and the standard includes do not define it. */
@%:@undef uint64_t])
m4trace:configure.ac:574: -1- AC_DEFINE_TRACE_LITERAL([off_t])
m4trace:configure.ac:574: -1- m4_pattern_allow([^off_t$])
m4trace:configure.ac:574: -1- AH_OUTPUT([off_t], [/* Define to `long int\' if <sys/types.h> does not define. */
@%:@undef off_t])
m4trace:configure.ac:578: -1- AH_OUTPUT([HAVE_MKSTEMP], [/* Define to 1 if you have the `mkstemp\' function. */
@%:@undef HAVE_MKSTEMP])
m4trace:configure.ac:578: -1- AC_DEFINE_TRACE_LITERAL([HAVE_MKSTEMP])
m4trace:configure.ac:578: -1- m4_pattern_allow([^HAVE_MKSTEMP$])
m4trace:configure.ac:579: -1- AH_OUTPUT([HAVE_POPEN], [/* Define to 1 if you have the `popen\' function. */
@%:@undef HAVE_POPEN])
m4trace:configure.ac:579: -1- AC_DEFINE_TRACE_LITERAL([HAVE_POPEN])
m4trace:configure.ac:579: -1- m4_pattern_allow([^HAVE_POPEN$])
m4trace:configure.ac:580: -1- AH_OUTPUT([HAVE_STRCASECMP], [/* Define to 1 if you have the `strcasecmp\' function. */
@%:@undef HAVE_STRCASECMP])
m4trace:configure.ac:580: -1- AC_DEFINE_TRACE_LITERAL([HAVE_STRCASECMP])
m4trace:configure.ac:580: -1- m4_pattern_allow([^HAVE_STRCASECMP$])
m4trace:configure.ac:581: -1- AH_OUTPUT([HAVE_TIMES], [/* Define to 1 if you have the `times\' function. */
@%:@undef HAVE_TIMES])
m4trace:configure.ac:581: -1- AC_DEFINE_TRACE_LITERAL([HAVE_TIMES])
m4trace:configure.ac:581: -1- m4_pattern_allow([^HAVE_TIMES$])
m4trace:configure.ac:582: -1- AH_OUTPUT([HAVE_GETPID], [/* Define to 1 if you have the `getpid\' function. */
@%:@undef HAVE_GETPID])
m4trace:configure.ac:582: -1- AC_DEFINE_TRACE_LITERAL([HAVE_GETPID])
m4trace:configure.ac:582: -1- m4_pattern_allow([^HAVE_GETPID$])
m4trace:configure.ac:583: -1- AH_OUTPUT([HAVE_SYSCTL], [/* Define to 1 if you have the `sysctl\' function. */
@%:@undef HAVE_SYSCTL])
m4trace:configure.ac:583: -1- AC_DEFINE_TRACE_LITERAL([HAVE_SYSCTL])
m4trace:configure.ac:583: -1- m4_pattern_allow([^HAVE_SYSCTL$])
m4trace:configure.ac:584: -1- AH_OUTPUT([HAVE_SYSCONF], [/* Define to 1 if you have the `sysconf\' function. */
@%:@undef HAVE_SYSCONF])
m4trace:configure.ac:584: -1- AC_DEFINE_TRACE_LITERAL([HAVE_SYSCONF])
m4trace:configure.ac:584: -1- m4_pattern_allow([^HAVE_SYSCONF$])
m4trace:configure.ac:585: -1- AH_OUTPUT([HAVE_GETCWD], [/* Define to 1 if you have the `getcwd\' function. */
@%:@undef HAVE_GETCWD])
m4trace:configure.ac:585: -1- AC_DEFINE_TRACE_LITERAL([HAVE_GETCWD])
m4trace:configure.ac:585: -1- m4_pattern_allow([^HAVE_GETCWD$])
m4trace:configure.ac:586: -1- AH_OUTPUT([HAVE_STAT], [/* Define to 1 if you have the `stat\' function. */
@%:@undef HAVE_STAT])
m4trace:configure.ac:586: -1- AC_DEFINE_TRACE_LITERAL([HAVE_STAT])
m4trace:configure.ac:586: -1- m4_pattern_allow([^HAVE_STAT$])
m4trace:configure.ac:587: -1- AH_OUTPUT([HAVE_FSTAT], [/* Define to 1 if you have the `fstat\' function. */
@%:@undef HAVE_FSTAT])
m4trace:configure.ac:587: -1- AC_DEFINE_TRACE_LITERAL([HAVE_FSTAT])
m4trace:configure.ac:587: -1- m4_pattern_allow([^HAVE_FSTAT$])
m4trace:configure.ac:589: -2- AH_OUTPUT([HAVE_LIBSOCKET], [/* Define to 1 if you have the `socket\' library (-lsocket). */
@%:@undef HAVE_LIBSOCKET])
m4trace:configure.ac:589: -2- AC_DEFINE_TRACE_LITERAL([HAVE_LIBSOCKET])
m4trace:configure.ac:589: -2- m4_pattern_allow([^HAVE_LIBSOCKET$])
m4trace:configure.ac:589: -1- AH_OUTPUT([HAVE_NTOHS], [/* Define to 1 if you have the `ntohs\' function. */
@%:@undef HAVE_NTOHS])
m4trace:configure.ac:589: -1- AC_DEFINE_TRACE_LITERAL([HAVE_NTOHS])
m4trace:configure.ac:589: -1- m4_pattern_allow([^HAVE_NTOHS$])
m4trace:configure.ac:590: -2- AH_OUTPUT([HAVE_LIBSOCKET], [/* Define to 1 if you have the `socket\' library (-lsocket). */
@%:@undef HAVE_LIBSOCKET])
m4trace:configure.ac:590: -2- AC_DEFINE_TRACE_LITERAL([HAVE_LIBSOCKET])
m4trace:configure.ac:590: -2- m4_pattern_allow([^HAVE_LIBSOCKET$])
m4trace:configure.ac:590: -1- AH_OUTPUT([HAVE_NTOHL], [/* Define to 1 if you have the `ntohl\' function. */
@%:@undef HAVE_NTOHL])
m4trace:configure.ac:590: -1- AC_DEFINE_TRACE_LITERAL([HAVE_NTOHL])
m4trace:configure.ac:590: -1- m4_pattern_allow([^HAVE_NTOHL$])
m4trace:configure.ac:591: -2- AH_OUTPUT([HAVE_LIBSOCKET], [/* Define to 1 if you have the `socket\' library (-lsocket). */
@%:@undef HAVE_LIBSOCKET])
m4trace:configure.ac:591: -2- AC_DEFINE_TRACE_LITERAL([HAVE_LIBSOCKET])
m4trace:configure.ac:591: -2- m4_pattern_allow([^HAVE_LIBSOCKET$])
m4trace:configure.ac:591: -1- AH_OUTPUT([HAVE_HTONS], [/* Define to 1 if you have the `htons\' function. */
@%:@undef HAVE_HTONS])
m4trace:configure.ac:591: -1- AC_DEFINE_TRACE_LITERAL([HAVE_HTONS])
m4trace:configure.ac:591: -1- m4_pattern_allow([^HAVE_HTONS$])
m4trace:configure.ac:592: -2- AH_OUTPUT([HAVE_LIBSOCKET], [/* Define to 1 if you have the `socket\' library (-lsocket). */
@%:@undef HAVE_LIBSOCKET])
m4trace:configure.ac:592: -2- AC_DEFINE_TRACE_LITERAL([HAVE_LIBSOCKET])
m4trace:configure.ac:592: -2- m4_pattern_allow([^HAVE_LIBSOCKET$])
m4trace:configure.ac:592: -1- AH_OUTPUT([HAVE_HTONL], [/* Define to 1 if you have the `htonl\' function. */
@%:@undef HAVE_HTONL])
m4trace:configure.ac:592: -1- AC_DEFINE_TRACE_LITERAL([HAVE_HTONL])
m4trace:configure.ac:592: -1- m4_pattern_allow([^HAVE_HTONL$])
m4trace:configure.ac:593: -1- AC_DEFINE_TRACE_LITERAL([_LARGEFILE_SOURCE])
m4trace:configure.ac:593: -1- m4_pattern_allow([^_LARGEFILE_SOURCE$])
m4trace:configure.ac:593: -1- AH_OUTPUT([_LARGEFILE_SOURCE], [/* Define to 1 to make fseeko visible on some hosts (e.g. glibc 2.2). */
@%:@undef _LARGEFILE_SOURCE])
m4trace:configure.ac:593: -1- AC_DEFINE_TRACE_LITERAL([HAVE_FSEEKO])
m4trace:configure.ac:593: -1- m4_pattern_allow([^HAVE_FSEEKO$])
m4trace:configure.ac:593: -1- AH_OUTPUT([HAVE_FSEEKO], [/* Define to 1 if fseeko (and presumably ftello) exists and is declared. */
@%:@undef HAVE_FSEEKO])
m4trace:configure.ac:598: -1- AC_DEFINE_TRACE_LITERAL([_FILE_OFFSET_BITS])
m4trace:configure.ac:598: -1- m4_pattern_allow([^_FILE_OFFSET_BITS$])
m4trace:configure.ac:598: -1- AH_OUTPUT([_FILE_OFFSET_BITS], [/* Number of bits in a file offset, on hosts where this is settable. */
@%:@undef _FILE_OFFSET_BITS])
m4trace:configure.ac:598: -1- AC_DEFINE_TRACE_LITERAL([_LARGE_FILES])
m4trace:configure.ac:598: -1- m4_pattern_allow([^_LARGE_FILES$])
m4trace:configure.ac:598: -1- AH_OUTPUT([_LARGE_FILES], [/* Define for large files, on AIX-style hosts. */
@%:@undef _LARGE_FILES])
m4trace:configure.ac:598: -1- AH_OUTPUT([_DARWIN_USE_64_BIT_INODE], [/* Enable large inode numbers on Mac OS X 10.5.  */
#ifndef _DARWIN_USE_64_BIT_INODE
# define _DARWIN_USE_64_BIT_INODE 1
#endif])
m4trace:configure.ac:604: -1- AC_CONFIG_HEADERS([src/e2_config.h])
m4trace:configure.ac:615: -1- AC_CONFIG_FILES([Makefile])
m4trace:configure.ac:616: -1- AC_SUBST([LIB@&t@OBJS], [$ac_libobjs])
m4trace:configure.ac:616: -1- AC_SUBST_TRACE([LIB@&t@OBJS])
m4trace:configure.ac:616: -1- m4_pattern_allow([^LIB@&t@OBJS$])
m4trace:configure.ac:616: -1- AC_SUBST([LTLIBOBJS], [$ac_ltlibobjs])
m4trace:configure.ac:616: -1- AC_SUBST_TRACE([LTLIBOBJS])
m4trace:configure.ac:616: -1- m4_pattern_allow([^LTLIBOBJS$])
m4trace:configure.ac:616: -1- AC_SUBST_TRACE([top_builddir])
m4trace:configure.ac:616: -1- AC_SUBST_TRACE([top_build_prefix])
m4trace:configure.ac:616: -1- AC_SUBST_TRACE([srcdir])
m4trace:configure.ac:616: -1- AC_SUBST_TRACE([abs_srcdir])
m4trace:configure.ac:616: -1- AC_SUBST_TRACE([top_srcdir])
m4trace:configure.ac:616: -1- AC_SUBST_TRACE([abs_top_srcdir])
m4trace:configure.ac:616: -1- AC_SUBST_TRACE([builddir])
m4trace:configure.ac:616: -1- AC_SUBST_TRACE([abs_builddir])
m4trace:configure.ac:616: -1- AC_SUBST_TRACE([abs_top_builddir])
m4trace:configure.ac:616: -1- AC_SUBST_TRACE([INSTALL])
