# Supplementary material for: Parameterizing sequence alignment with an explicit evolutionary model
Source: BMC Bioinformatics. 2015 Dec 10;16:406. doi: 10.1186/s12859-015-0832-5 (PMC4676179; doi:10.1186/s12859-015-0832-5)
Supplement: Additional file 2 — Tarball that contains the source code for the programs introduced in this manuscript, as well as the Perl scripts used to generate the experiments in this work and the results of the experiments. (ZIP 42,496 kb) [file 12859_2015_832_MOESM2_ESM.zip › supplemental_files/src/benchmarks/pevometa/create-pevometa.c]

/* Construct a training alignment/test sequences set from an MSA.
 *
 * Usage:
     ./create-pevometa <basename> <msa Stockholm file> <FASTA db>
   For example:
     ./create-pevometa pmark /misc/data0/databases/Pfam/Pfam-A.seed /misc/data0/databases/uniprot-7.0/uniprot_sprot.fasta
 *
 * This generates five output files:
 *   <basename>.tbl       - table summarizing the benchmark
 *   <basename>.trainmsa  - MSA queries, stockholm format
 *   <basename>.testmsa   - sequence targets, fasta format
 *   <basename>.pos       - table summarizing positive test set
 * 
 */

#include <stdlib.h>
#include <stdio.h>
#include <string.h>

#include "easel.h"
#include "esl_alphabet.h"
#include "esl_composition.h"
#include "esl_distance.h"
#include "esl_getopts.h"
#include "esl_keyhash.h"
#include "esl_msa.h"
#include "esl_msacluster.h"
#include "esl_msashuffle.h"
#include "esl_msafile.h"
#include "esl_random.h"
#include "esl_randomseq.h"
#include "esl_sq.h"
#include "esl_sqio.h"
#include "esl_stack.h"
#include "esl_vectorops.h"


static char banner[] = "construct a benchmark profile training/test set";
static char usage[]  = "[options] <basename> <msafile> <seqdb>\n";

#define SHUF_OPTS "--mono,--di,--markov0,--markov1,--reverse"   /* toggle group, seq shuffling options          */

static ESL_OPTIONS options[] = {
  /* name         type        default env   range togs  reqs  incomp      help                                                   docgroup */
  { "-h",         eslARG_NONE,  FALSE, NULL, NULL, NULL,NULL, NULL,        "help; show brief info on version and usage",                1 },
  { "-1",         eslARG_REAL, "0.45", NULL,"0<=x<=1.0",NULL,NULL,NULL,    "require all test  seqs to have > x id to training",         1 },
  { "-2",         eslARG_REAL, "0.55", NULL,"0<x<=1.0", NULL,NULL,NULL,    "require all test  seqs to have < x id to training",         1 },
  { "-3",         eslARG_REAL, "0.15", NULL,"0<=x<=1.0",NULL,NULL,NULL,    "require all train seqs to have > x id to each other",       1 },
  { "-4",         eslARG_REAL, "0.65", NULL,"0<x<=1.0", NULL,NULL,NULL,    "require all train seqs to have < x id to each other",       1 },
  { "-5",         eslARG_REAL, "0.50", NULL,"0<x<=1.0", NULL,NULL,NULL,    "require all test  seqs to have < x id to each other",       1 },
  { "-F",         eslARG_REAL, "0.70", NULL,"0<x<=1.0", NULL,NULL,NULL,    "filter out seqs <x*average length",                         1 },
  { "-N",         eslARG_INT,"200000", NULL, NULL,      NULL,NULL,NULL,    "number of negative test seqs",                              1 },
  { "--maxtrain", eslARG_INT,   FALSE, NULL, NULL,      NULL,NULL,NULL,    "maximum number of test domains taken per input MSA",        1 },
  { "--maxtest",  eslARG_INT,   FALSE, NULL, NULL,      NULL,NULL,NULL,    "maximum number of training domains taken per input MSA",    1 },
  { "--maxnali",  eslARG_INT,   FALSE, NULL, NULL,      NULL,NULL,NULL,    "maximum number of input MSAs",                              1 },

  /* Options for partial homology  */
  { "--shmu",     eslARG_REAL, "30.", NULL,"x>0.",      NULL,NULL, NULL,"mean for partial homologies",                              2 },
  { "--shsigma",  eslARG_REAL, "0.0", NULL,"x>=0.",     NULL,NULL, NULL,"mean for partial homologies",                              2 },

  /* Options controlling negative segment randomization method  */
  { "--mono",    eslARG_NONE,"default", NULL, NULL, SHUF_OPTS, NULL, NULL, "shuffle preserving monoresidue composition",                2 },
  { "--di",      eslARG_NONE,    FALSE, NULL, NULL, SHUF_OPTS, NULL, NULL, "shuffle preserving mono- and di-residue composition",       2 },
  { "--markov0", eslARG_NONE,    FALSE, NULL, NULL, SHUF_OPTS, NULL, NULL, "generate with 0th order Markov properties per input",       2 },
  { "--markov1", eslARG_NONE,    FALSE, NULL, NULL, SHUF_OPTS, NULL, NULL, "generate with 1st order Markov properties per input",       2 },
  { "--reverse", eslARG_NONE,    FALSE, NULL, NULL, SHUF_OPTS, NULL, NULL, "reverse each input",                                        2 },
  { "--iid",     eslARG_NONE,    FALSE, NULL, NULL, SHUF_OPTS, NULL, NULL, "generate random iid sequence for negatives",                2 },

  /* Options forcing which alphabet we're working in (normally autodetected) */
  { "--amino",  eslARG_NONE,  FALSE, NULL, NULL, NULL,NULL,"--dna,--rna",    "<msafile> contains protein alignments",                   3 },
  { "--dna",    eslARG_NONE,  FALSE, NULL, NULL, NULL,NULL,"--amino,--rna",  "<msafile> contains DNA alignments",                       3 },
  { "--rna",    eslARG_NONE,  FALSE, NULL, NULL, NULL,NULL,"--amino,--dna",  "<msafile> contains RNA alignments",                       3 },

  /* Other options */
  { "--minDPL", eslARG_INT,   "100", NULL, NULL, NULL, NULL, NULL,           "minimum segment length for DP shuffling",                      4 },
  { "--seed",   eslARG_INT,     "0", NULL, NULL, NULL, NULL, NULL,           "specify random number generator seed",                         4 },
  { "--pid",    eslARG_NONE,  FALSE, NULL, NULL, NULL, NULL, NULL,           "create optional .pid file, %id's for all train/test domain pairs", 4 },
  { 0,0,0,0,0,0,0,0,0,0 },
};

struct testseq_s {
  int  L;			/* total length            */
  int  L1;			/* length of first spacer  */
  int  d1n;			/* length of first domain  */
  int  L2;			/* length of second spacer */
  int  d2n;			/* length of second domain */
  int  L3;			/* length of third spacer  */
};

struct cfg_s {
  char             errbuf[eslERRBUFSIZE];
  ESL_ALPHABET     *abc;          /* biological alphabet                                     */
  ESL_RANDOMNESS   *r;            /* random number generator                                 */
  double            fragfrac;  	  /* seqs less than x*avg length are removed from alignment  */
  double            idthresh1;	  /* fractional identity lower threshold for train/test split      */
  double            idthresh2;	  /* fractional identity upper threshold for  train/test split     */
  double            idthresh3;	  /* fractional identity lower threshold for selecting train seqs  */
  double            idthresh4;	  /* fractional identity upper threshold for selecting train seqs  */
  double            idthresh5;	  /* fractional identity upper threshold for selecting train seqs  */
  int               max_ntrain;	  /* maximum number of test domains per input alignment; 0=unlimited */
  int               max_ntest;	  /* maximum number of test domains per input alignment; 0=unlimited */

  FILE             *out_msafp;	  /* output stream: training MSAs  */
  FILE             *out_seqfp;	  /* output stream: test sequences */
  FILE             *possummfp;    /* output stream: summary table of the positive test set */
  FILE             *negsummfp;	  /* output stream: summary table of the negative test set */
  FILE             *tblfp;	  /* output stream: summary table of the training set alignments */
  FILE             *pidfp;  	  /* optional out stream: table of pairwise %id for all train x test domain pairs */

  ESL_SQFILE       *dbfp;   	  /* source database for negatives                           */
  int               db_nseq;	  /* # of sequences in the db                                */
  int               db_maxL;	  /* maximum seq length in db_lens                           */

  struct testseq_s *test_lens;	  /* array of length info about positive test seqs           */
  int               ntest;        /* number of positive test seqs                            */

  int               totntestdom;  /* total number of positive test domains                   */
  int               totntest;	  /* total number of positive test seqs                      */

  double            sh_mu;        /* mean of the partial homology */
  double            sh_sigma;     /* standard deviation of the partial homology */
  double            sh_minfrac;   /* minimal fraction of the original homology to retain*/

  int               max_nali;

  double            fq[20];	  /* background frequency distribution, if we're making iid negatives */
};


static int    process_dbfile      (struct cfg_s *cfg, char *dbfile, int dbfmt);
static int    remove_fragments    (struct cfg_s *cfg, ESL_MSA *msa, ESL_MSA **ret_filteredmsa, int *ret_nfrags);
static int    separate_sets       (struct cfg_s *cfg, ESL_MSA *msa, ESL_MSA **ret_trainmsa, ESL_STACK **ret_teststack);
static int    msa_to_teststack    (struct cfg_s *cfg, int c, int cidx, ESL_MSA *msa, ESL_MSA *train_msa, ESL_MSA *test_msa, int *assignment, ESL_STACK *teststack, int *ret_ntest);
static int    find_partial_testseq(struct cfg_s *cfg, ESL_DSQ *ax, ESL_SQ *sq, ESL_MSA *msa, ESL_MSA *train_msa, ESL_STACK *teststack, int *ret_ntest);
static int    create_fragment_sq  (struct cfg_s *cfg, ESL_DSQ *ax, ESL_SQ *sq, ESL_SQ **ret_frag, int *ret_start, int *ret_end, int *ret_alistart, int *ret_aliend);
static int    create_fragment_msa (struct cfg_s *cfg, int alistart, int aliend, ESL_MSA *msa, ESL_MSA **ret_tmsa);
static int    synthesize_positives(ESL_GETOPTS *go, struct cfg_s *cfg, ESL_MSA *origmsa, ESL_MSA *trainmsa, char *testname, ESL_STACK *teststack, int *ret_ntest);
static int    synthesize_negatives(ESL_GETOPTS *go, struct cfg_s *cfg, int nneg);
static int    set_random_segment  (ESL_GETOPTS *go, struct cfg_s *cfg, FILE *logfp, ESL_DSQ *dsq, int L);
static void   msa_select_topn     (ESL_MSA **msaptr, int n);
static void   pstack_select_topn  (ESL_STACK **stackptr, int n);
static double avg_pid             (ESL_SQ *sq, ESL_MSA *origmsa, ESL_MSA *trainmsa);
static double avg_pid_msa         (ESL_MSA *msa);
static void   write_perids_msa    (FILE *pidfp, ESL_MSA *msa);
static void   write_perids        (FILE *pidfp, ESL_MSA *origmsa, ESL_MSA *trainmsa, ESL_STACK *teststack);

static void
cmdline_failure(char *argv0, char *format, ...)
{
  va_list argp;
  va_start(argp, format);
  vfprintf(stderr, format, argp);
  va_end(argp);
  esl_usage(stdout, argv0, usage);
  printf("\nTo see more help on available options, do %s -h\n\n", argv0);
  exit(1);
}

static void
cmdline_help(char *argv0, ESL_GETOPTS *go) 
{
  esl_banner(stdout, argv0, banner);
  esl_usage (stdout, argv0, usage);
  puts("\n where general options are:");
  esl_opt_DisplayHelp(stdout, go, 1, 2, 80);
  puts("\n options controlling segment randomization method:");
  esl_opt_DisplayHelp(stdout, go, 2, 2, 80);
  puts("\n options declaring a particular alphabet:");
  esl_opt_DisplayHelp(stdout, go, 3, 2, 80);
  puts("\n other options:");
  esl_opt_DisplayHelp(stdout, go, 4, 2, 80);
  exit(0);
}


int
main(int argc, char **argv)
{
  ESL_GETOPTS  *go      = NULL;	        /* command line configuration      */
  struct cfg_s  cfg;     	        /* application configuration       */
  char         *basename= NULL;	        /* base of the output file names   */
  char         *alifile = NULL;	        /* alignment file name             */
  char         *dbfile  = NULL;	        /* name of seq db file             */
  char          outfile[256];	        /* name of an output file          */
  int           alifmt;		        /* format code for alifile         */
  int           dbfmt;		        /* format code for dbfile          */
  ESLX_MSAFILE  *afp      = NULL;	/* open alignment file             */
  ESL_MSA      *origmsa   = NULL;	/* one multiple sequence alignment */
  ESL_MSA      *msa       = NULL;	/* MSA after frags are removed     */
  ESL_MSA      *trainmsa  = NULL;	/* training set, aligned           */
  ESL_STACK    *teststack = NULL;       /* test set: stack of ESL_SQ ptrs  */
  int           status;		        /* easel return code               */
  int           nfrags;		        /* # of fragments removed          */
  int           ntestdom;               /* # of test domains               */
  int           ntest;		        /* # of test sequences created     */
  int           nali;		        /* number of alignments read       */
  double        avgid_train;
  
  /* Parse command line */
  go = esl_getopts_Create(options);
  if (esl_opt_ProcessCmdline(go, argc, argv) != eslOK) cmdline_failure(argv[0], "Failed to parse command line: %s\n", go->errbuf);
  if (esl_opt_VerifyConfig(go)               != eslOK) cmdline_failure(argv[0], "Error in app configuration:   %s\n", go->errbuf);
  if (esl_opt_GetBoolean(go, "-h"))                    cmdline_help(argv[0], go);
  if (esl_opt_ArgNumber(go)                  != 3)     cmdline_failure(argv[0], "Incorrect number of command line arguments\n");
  basename = esl_opt_GetArg(go, 1); 
  alifile  = esl_opt_GetArg(go, 2);
  dbfile   = esl_opt_GetArg(go, 3);
  alifmt   = eslMSAFILE_STOCKHOLM;
  dbfmt    = eslSQFILE_FASTA;

  /* Set up the configuration structure shared amongst functions here */
  if (esl_opt_IsDefault(go, "--seed"))   cfg.r = esl_randomness_CreateTimeseeded();
  else                                   cfg.r = esl_randomness_Create(esl_opt_GetInteger(go, "--seed"));
  cfg.abc            = NULL;		          /* until we open the MSA file, below */
  cfg.fragfrac       = esl_opt_GetReal(go, "-F");
  cfg.idthresh1      = esl_opt_GetReal(go, "-1");
  cfg.idthresh2      = esl_opt_GetReal(go, "-2");
  cfg.idthresh3      = esl_opt_GetReal(go, "-3");
  cfg.idthresh4      = esl_opt_GetReal(go, "-4");
  cfg.idthresh5      = esl_opt_GetReal(go, "-5");
  cfg.test_lens      = NULL;
  cfg.ntest          = 0;
  cfg.totntestdom    = 0;
  cfg.totntest       = 0;
  cfg.max_ntest      = (esl_opt_IsOn(go, "--maxtest")  ? esl_opt_GetInteger(go, "--maxtest")  : 0); 
  cfg.max_ntrain     = (esl_opt_IsOn(go, "--maxtrain") ? esl_opt_GetInteger(go, "--maxtrain") : 0); 
  cfg.max_nali       = (esl_opt_IsOn(go, "--maxnali")  ? esl_opt_GetInteger(go, "--maxnali")  : 0); 

  /* Open the output files */ 
  if (snprintf(outfile, 256, "%s.msa", basename)      >= 256)  esl_fatal("Failed to construct output MSA file name");
  if ((cfg.out_msafp = fopen(outfile, "w"))           == NULL) esl_fatal("Failed to open MSA output file %s\n", outfile);
  if (snprintf(outfile, 256, "%s.test",  basename)    >= 256)  esl_fatal("Failed to construct output FASTA file name");
  if ((cfg.out_seqfp = fopen(outfile, "w"))           == NULL) esl_fatal("Failed to open MSA output file %s\n", outfile);
  if (snprintf(outfile, 256, "%s.pos", basename)      >= 256)  esl_fatal("Failed to construct pos test set summary file name");
  if ((cfg.possummfp = fopen(outfile, "w"))           == NULL) esl_fatal("Failed to open pos test set summary file %s\n", outfile);
  if (snprintf(outfile, 256, "%s.neg", basename)      >= 256)  esl_fatal("Failed to construct neg test set summary file name");
  if ((cfg.negsummfp = fopen(outfile, "w"))           == NULL) esl_fatal("Failed to open neg test set summary file %s\n", outfile);
  if (snprintf(outfile, 256, "%s.tbl", basename)      >= 256)  esl_fatal("Failed to construct pos test set summary file name");
  if ((cfg.tblfp     = fopen(outfile, "w"))           == NULL) esl_fatal("Failed to open benchmark table file %s\n", outfile);
  if (esl_opt_GetBoolean(go, "--pid")) {
    if (snprintf(outfile, 256, "%s.pid", basename)    >= 256)  esl_fatal("Failed to construct %%id table file name");
    if ((cfg.pidfp   = fopen(outfile, "w"))           == NULL) esl_fatal("Failed to open %%id table file %s\n", outfile);
  } else cfg.pidfp   = NULL;

  /* Open the MSA file, digital mode; determine alphabet */
  if      (esl_opt_GetBoolean(go, "--amino"))   cfg.abc = esl_alphabet_Create(eslAMINO);
  else if (esl_opt_GetBoolean(go, "--dna"))     cfg.abc = esl_alphabet_Create(eslDNA);
  else if (esl_opt_GetBoolean(go, "--rna"))     cfg.abc = esl_alphabet_Create(eslRNA);

  /* options for partial homologies */
  cfg.sh_mu      = esl_opt_GetReal   (go, "--shmu");
  cfg.sh_sigma   = esl_opt_GetReal   (go, "--shsigma");

  status = eslx_msafile_Open(&(cfg.abc), alifile, NULL, alifmt, NULL, &afp);
  if (status != eslOK) eslx_msafile_OpenFailure(afp, status);

  if (cfg.abc->type == eslAMINO) esl_composition_SW34(cfg.fq);
  else                           esl_vec_DSet(cfg.fq, cfg.abc->K, 1.0 / (double) cfg.abc->K);

  /* Open and process the dbfile; make sure it's in the same alphabet */
  process_dbfile(&cfg, dbfile, dbfmt);

  /* Read and process MSAs one at a time  */
  nali = 0;
  while ((status = eslx_msafile_Read(afp, &origmsa)) != eslEOF && (cfg.max_nali == 0 || (cfg.max_nali > 0 && nali < cfg.max_nali)))
    {
      if (status != eslOK) eslx_msafile_ReadFailure(afp, status);
      esl_msa_ConvertDegen2X(origmsa); 
      esl_msa_Hash(origmsa);
 
      remove_fragments(&cfg, origmsa, &msa, &nfrags);
      esl_msa_Hash(msa);
      separate_sets   (&cfg, msa, &trainmsa, &teststack);
 
      if (teststack == NULL) continue;
      if ( esl_stack_ObjectCount(teststack) >= 1) 
	{
	  /* randomize test domain order, and apply size limit if any */
	  esl_stack_Shuffle(cfg.r, teststack);
	  if (cfg.max_ntest) pstack_select_topn(&teststack, cfg.max_ntest); 
	  ntestdom =  esl_stack_ObjectCount(teststack);
	  cfg.totntestdom += ntestdom;

	  /* randomize training set alignment order, and apply size limit if any */
	  esl_msashuffle_PermuteSequenceOrder(cfg.r, trainmsa);
	  if (cfg.max_ntrain) msa_select_topn(&trainmsa, cfg.max_ntrain);
	  esl_msa_MinimGaps(trainmsa, NULL, NULL, FALSE);
	  
	  if (esl_opt_GetBoolean(go, "--pid")) write_perids(cfg.pidfp, origmsa, trainmsa, teststack);

	  synthesize_positives(go, &cfg, origmsa, trainmsa, msa->name, teststack, &ntest);
	  cfg.totntest += ntest;

	  eslx_msafile_Write(cfg.out_msafp, trainmsa, eslMSAFILE_STOCKHOLM);

	  esl_dst_XAverageId(cfg.abc, trainmsa->ax, trainmsa->nseq, 10000, &avgid_train);
	  fprintf(cfg.tblfp, "%-20s  %3.0f%% %6d %6d %6d %6d %6d %6d\n", msa->name, 100.*avgid_train, (int) trainmsa->alen, msa->nseq, nfrags, trainmsa->nseq, ntestdom, ntest);
	  nali++;
	}
  
      if (trainmsa) esl_msa_Destroy(trainmsa); trainmsa = NULL;
      esl_msa_Destroy(origmsa); origmsa = NULL;
      esl_msa_Destroy(msa); msa = NULL;
    }
  printf("TOTALS: nali %d ntestdom %d ntest %d\n", nali, cfg.totntestdom, cfg.totntest);
  if  (nali == 0) esl_fatal("No alignments found in file %s\n", alifile);

  synthesize_negatives(go, &cfg, esl_opt_GetInteger(go, "-N"));

  fclose(cfg.out_msafp);
  fclose(cfg.out_seqfp);
  fclose(cfg.possummfp);
  fclose(cfg.negsummfp);
  fclose(cfg.tblfp);
  if (cfg.pidfp) fclose(cfg.pidfp);
  esl_randomness_Destroy(cfg.r);
  esl_alphabet_Destroy(cfg.abc);
  eslx_msafile_Close(afp);
  esl_getopts_Destroy(go);
  return 0;
}
      
  
/* Open the source sequence database for negative subseqs;
 * upon return, cfg->dbfp is open (digital, SSI indexed);
 * cfg->db_maxL and cfg->db_nseq are set.
 */
static int
process_dbfile(struct cfg_s *cfg, char *dbfile, int dbfmt)
{
  ESL_SQ     *sq    = esl_sq_CreateDigital(cfg->abc);
  int         status;
  
  /* Open the sequence file in digital mode */
  status = esl_sqfile_OpenDigital(cfg->abc, dbfile, dbfmt, NULL, &(cfg->dbfp));
  if      (status == eslENOTFOUND) esl_fatal("No such file %s", dbfile);
  else if (status == eslEFORMAT)   esl_fatal("Format of seqfile %s unrecognized.", dbfile);
  else if (status == eslEINVAL)    esl_fatal("Can't autodetect stdin or .gz.");
  else if (status != eslOK)        esl_fatal("Open failed, code %d.", status);

  /* Read info on each sequence */
  cfg->db_nseq   = 0;
  cfg->db_maxL   = 0;
  while ((status = esl_sqio_ReadInfo(cfg->dbfp, sq)) == eslOK) {
    cfg->db_maxL = ESL_MAX(sq->L, cfg->db_maxL);
    cfg->db_nseq++;
    esl_sq_Reuse(sq);
  }
  if (status != eslEOF) esl_fatal("Something went wrong with reading the seq db");

  /* Open SSI index */
  if (esl_sqfile_OpenSSI(cfg->dbfp, NULL) != eslOK) esl_fatal("Failed to open SSI index file");
  if (cfg->dbfp->data.ascii.ssi->nprimary != cfg->db_nseq)     esl_fatal("oops, nprimary != nseq");

  esl_sq_Destroy(sq);
  return eslOK;
}


/* Step 1. Label all sequence fragments < fragfrac of average raw length */
static int
remove_fragments(struct cfg_s *cfg, ESL_MSA *msa, ESL_MSA **ret_filteredmsa, int *ret_nfrags)
{
  int     *useme    = NULL;
  double   len      = 0.0;
  int      i;
  int      nfrags;
  int      status;

  for (i = 0; i < msa->nseq; i++) 
    len += esl_abc_dsqrlen(msa->abc, msa->ax[i]);
  len *= cfg->fragfrac / (double) msa->nseq;

  ESL_ALLOC(useme, sizeof(int) * msa->nseq);
  for (nfrags = 0, i = 0; i < msa->nseq; i++) 
    useme[i] = (esl_abc_dsqrlen(msa->abc, msa->ax[i]) < len) ? 0 : 1;

  if ((status = esl_msa_SequenceSubset(msa, useme, ret_filteredmsa)) != eslOK) goto ERROR;
  *ret_nfrags = msa->nseq - esl_vec_ISum(useme, msa->nseq);

  free(useme);
  return eslOK;

 ERROR:
  if (useme != NULL) free(useme); 
  *ret_filteredmsa = NULL;
  return status;
}

/* Step 2. Extract the training set and test set.
 */
static int
separate_sets(struct cfg_s *cfg, ESL_MSA *msa, ESL_MSA **ret_trainmsa, ESL_STACK **ret_teststack)
{      
  ESL_MSA   *trainmsa   = NULL;
  ESL_MSA   *test_msa   = NULL;
  ESL_STACK *teststack  = NULL;
  int       *assignment = NULL;
  int       *nin        = NULL;
  int       *useme      = NULL;
  double     train_pid  = 0.0;         
  int        nc         = 0;
  int        cused      = 0;
  int        c;
  int        ctrain;			/* index of the cluster that becomes the training alignment */
  int        ntrain;			/* number of seqs in the training alignment */
  int        nskip;
  int        i;
  int        it;
  int        found;
  int        cidx;
  int        ntest = 0;
  int        status;

  if ((teststack = esl_stack_PCreate()) == NULL) { status = eslEMEM; goto ERROR; }
  ESL_ALLOC(useme, sizeof(int) * msa->nseq);
  
  /* cluster by thresh2 */
  if ((status = esl_msacluster_SingleLinkage(msa, cfg->idthresh2, &assignment, &nin, &nc)) != eslOK) goto ERROR;

  /* take largest cluster with thresh3 < pid < thresh4 as training msa */
  while (train_pid >= cfg->idthresh4 || train_pid <= cfg->idthresh3) {
    if (trainmsa) esl_msa_Destroy(trainmsa); trainmsa  = NULL;
    if (cused == nc) break;
    
    ctrain = esl_vec_IArgMax(nin, nc);
    ntrain = nin[ctrain];
    cused ++;
    
    for (i = 0; i < msa->nseq; i++) useme[i] = (assignment[i] == ctrain) ? 1 : 0;
    if ((status = esl_msa_SequenceSubset(msa, useme, &trainmsa)) != eslOK) goto ERROR;
    train_pid = avg_pid_msa(trainmsa);
    if (nin[ctrain] == 1) break;
    nin[ctrain] = 0;
  }

  /* If all the seqs went into the training msa, none are left for testing; we're done here */
  if (trainmsa == NULL) {
    free(useme);
    free(assignment);
    free(nin);
    *ret_trainmsa  = trainmsa;
    *ret_teststack = teststack;
    return eslOK;
  }
  else if (trainmsa->nseq == msa->nseq) {
    free(useme);
    free(assignment);
    free(nin);
    *ret_trainmsa  = trainmsa;
    *ret_teststack = teststack;
    return eslOK;
  }

  /* Put all the other sequences into an MSA of their own; from these, we'll
   * choose test sequences.
   */
  for (i = 0; i < msa->nseq; i++) useme[i] = (assignment[i] != ctrain) ? 1 : 0;
  if ((status = esl_msa_SequenceSubset(msa, useme, &test_msa)) != eslOK) goto ERROR;
  if (trainmsa->alen != msa->alen || test_msa->alen != msa->alen) { status = eslFAIL; goto ERROR; }

  /* Cluster those test sequences by thresh5 */
  free(nin);         nin        = NULL;
  free(assignment);  assignment = NULL;
  free(useme);       useme      = NULL;
  ESL_ALLOC(useme, sizeof(int) * test_msa->nseq);
  esl_vec_ISet(useme, test_msa->nseq, 0);
  if ((status = esl_msacluster_SingleLinkage(test_msa, cfg->idthresh5, &assignment, &nin, &nc)) != eslOK) goto ERROR;

  /* pick a test sequence with pid > thresh1 to training set */
  /* pick a test sequence with pid > thresh1 to training set */
  /* if looking at all clusters, this can be too slow, look as long
   * you have found something in the previous one */
  for (c = 0; c < nc; c++)
    {
      nskip = esl_rnd_Roll(cfg->r, nin[c]); /* pick a random seq in this cluster */
      found = msa_to_teststack(cfg, c, nskip, msa, trainmsa, test_msa, assignment, teststack, &ntest);
      cidx  = nskip;
      it    = 0;

      while (found == FALSE && it < 5) {
	it ++;
	if (cidx >  0) {
	  if      (cidx <= nskip)    cidx --;
	  else if (cidx <  nin[c]-1) cidx ++;
	  else break;

	}
	else if (cidx == 0) {
	  if (nskip < nin[c] - 1) cidx = nskip + 1;
	  else                    break;
	}

	found = msa_to_teststack(cfg, c, cidx, msa, trainmsa, test_msa, assignment, teststack, &ntest);
      }
      if (found == FALSE) break;
    }
  
  if (trainmsa && ntest > 0) {
    printf("%s trainmsa has %d/%d sequences avg pid %f ntest %d\n", trainmsa->acc, trainmsa->nseq, msa->nseq, train_pid, ntest);
  }

  *ret_trainmsa  = trainmsa;
  *ret_teststack = teststack;

  free(nin);
  free(assignment);
  esl_msa_Destroy(test_msa); 

  return eslOK;

 ERROR:
  if (useme      != NULL) free(useme);
  if (assignment != NULL) free(assignment);
  if (nin        != NULL) free(nin);
  if (trainmsa)  esl_msa_Destroy(trainmsa); 
  if (test_msa)  esl_msa_Destroy(test_msa);
  esl_stack_Destroy(teststack);
  *ret_trainmsa  = NULL;
  *ret_teststack = NULL;
  return status;
}

static int
msa_to_teststack(struct cfg_s *cfg, int c, int cidx, ESL_MSA *msa, ESL_MSA *train_msa, ESL_MSA *test_msa, int *assignment, ESL_STACK *teststack, int *ret_ntest)
{
  ESL_SQ    *sq = NULL;
  int        nskip = cidx;
  int        found = FALSE;
  int        ntest = *ret_ntest;
  int        i;
         
  for (i = 0; i < test_msa->nseq; i++)
    if (assignment[i] == c) {
      if (nskip == 0) {
	esl_sq_FetchFromMSA(test_msa, i, &sq);
	
	found = find_partial_testseq(cfg, test_msa->ax[i], sq, msa, train_msa, teststack, &ntest);
	
	break;
      } else nskip--;
    }
  
  *ret_ntest = ntest;
  return found;
}

static int
find_partial_testseq(struct cfg_s *cfg, ESL_DSQ *ax, ESL_SQ *sq, ESL_MSA *msa, ESL_MSA *train_msa, ESL_STACK *teststack, int *ret_ntest)
{
  ESL_MSA   *tmsa = NULL;
  ESL_MSA   *ttrain_msa = NULL;
  ESL_SQ    *tsq = NULL;
  double     pid;
  int        start, end;
  int        alistart, aliend;
  int        found = FALSE;
  int        nit1 = 1;
  int        nit2 = 10;
  int        it = 0;
  int        nf = 0;
  int        ntest = *ret_ntest;
  int        status;
  
  while ((found==FALSE && it < nit1) || (found == TRUE && it < nit2) ) {
    if (tmsa)       esl_msa_Destroy(tmsa); tmsa = NULL;
    if (ttrain_msa) esl_msa_Destroy(ttrain_msa); ttrain_msa = NULL;

    status = create_fragment_sq(cfg, ax, sq, &tsq, &start, &end, &alistart, &aliend);
    if (aliend > msa->alen || alistart < 1) { 
      int i;
      printf("BAD frag %d-%d alifrag %d-%d | msalen %d\n", start, end, alistart, aliend, (int)msa->alen); 
      printf("sq %d\n", (int)sq->n);
      for (i = 0; i < sq->n; i ++) 
	printf("%d ", sq->dsq[i]);
      printf("\n");
      printf("asq %d\n", (int)msa->alen);
      for (i = 0; i < msa->alen; i ++) 
	printf("%d ", ax[i]);
      printf("\n");
      exit(1); 
    }
    status = create_fragment_msa(cfg, alistart, aliend, msa,       &tmsa);
    status = create_fragment_msa(cfg, alistart, aliend, train_msa, &ttrain_msa);
    
    pid = avg_pid(tsq, tmsa, ttrain_msa);
    if (pid > cfg->idthresh1 && pid <= cfg->idthresh2) {  
      esl_stack_PPush(teststack, (void *) tsq);
      found = TRUE;
      nf ++;
      ntest ++;
      //printf("FRAG[%d] for %s pid %f | %s: %d-%d %d-%d\n", nf, sq->name, pid, tsq->name, start, end, alistart, aliend);
    }
    it ++;
  }

  *ret_ntest = ntest;

  if (tmsa)       esl_msa_Destroy(tmsa); 
  if (ttrain_msa) esl_msa_Destroy(ttrain_msa);  
  return found;
}


 
static int
create_fragment_sq(struct cfg_s *cfg, ESL_DSQ *ax, ESL_SQ *sq, ESL_SQ **ret_frag, int *ret_start, int *ret_end, int *ret_alistart, int *ret_aliend)
{
  ESL_SQ    *frag = NULL;
  char      *name = NULL;
  float      mu, sigma;
  int        L;
  int        dn = 0;
  int        start, end;
  int        alistart, aliend;
  int        pos = 0;
  int        alipos = 1;
  
  L     = sq->n;
  mu    = (L <= cfg->sh_mu)? (float)L : cfg->sh_mu;
  sigma = 0.0;

  do { //select fragment size
    dn   = (int)fabs(esl_rnd_Gaussian(cfg->r, mu, sigma));
  } while (dn > (int)((float)L) || dn <= 0);
  
  // select a random position to start fragment
  start = esl_rnd_Roll(cfg->r, L - dn + 1) + 1; 
  end   = start + dn - 1;

  // create the frag sequence
  frag = esl_sq_CreateDigital(sq->abc);
  frag->n = dn;
  esl_abc_dsqcpy(sq->dsq+start, frag->n, frag->dsq);
  
  esl_sprintf(&name, "%s/%d-%d", sq->name, start, end);
  esl_sq_SetName(frag, sq->name);
  esl_sq_SetDesc(frag, name);
  
  // find msa coordinates
  while (pos < start) {
    if (esl_abc_XIsResidue(cfg->abc, ax[alipos])) { pos ++; }
    //printf("pos %d alipos %d | %d\n", pos, alipos, ax[alipos]);
    alipos ++;
  }
  alistart = alipos - 1;
  while (pos < end) {
    if (esl_abc_XIsResidue(cfg->abc, ax[alipos])) { pos ++; }
    //printf("pos %d alipos %d | %d\n", pos, alipos, ax[alipos]);
    alipos ++;
    
  }
  aliend = alipos - 1;
  //printf("frag %d-%d alifrag %d-%d\n", start, end, alistart, aliend);

  *ret_frag     = frag;
  *ret_start    = start;
  *ret_end      = end;
  *ret_alistart = alistart;
  *ret_aliend   = aliend;
  
  if (name) free(name);
  return eslOK;
}


static int
create_fragment_msa(struct cfg_s *cfg, int alistart, int aliend, ESL_MSA *msa, ESL_MSA **ret_tmsa)
{
  char             tmpmsafile[16] = "esltmpXXXXXX"; /* tmpfile template */
  char             tmpoutfile[16] = "esltmpXXXXXX"; /* tmpfile template */
  ESLX_MSAFILE   *afp  = NULL;
  FILE            *fp  = NULL;
  char            *args = NULL;
  char            *s = NULL;
  ESL_MSA         *tmsa = NULL;
  int              status;
  
 /* MSA input in stockholm format */
  if ((status = esl_tmpfile_named(tmpmsafile,  &fp)) != eslOK) ESL_XFAIL(status, cfg->errbuf, "failed to create msa file");
  if ((status = eslx_msafile_Write(fp, (ESL_MSA *)msa, eslMSAFILE_STOCKHOLM)) != eslOK) ESL_XFAIL(status, cfg->errbuf, "Failed to write STOCKHOLM file\n");
  fclose(fp);
 
  /* the truncated msa file  */
  if ((status = esl_tmpfile_named(tmpoutfile,  &fp)) != eslOK) ESL_XFAIL(status, cfg->errbuf, "failed to create out file");
  fclose(fp);
  
  /* run alimask */
  if ("EVOHMMDIR" == NULL)               return eslENOTFOUND;
  if ((s = getenv("EVOHMMDIR")) == NULL) return eslENOTFOUND;
  esl_sprintf(&args, "%s/lib/hmmer4/lib/easel/miniapps/esl-alimask -t %s %d-%d > %s", s, tmpmsafile, alistart, aliend, tmpoutfile);  
  system(args);

  /* the truncated msa  */
  status = eslx_msafile_Open(&(cfg->abc), tmpoutfile, NULL, eslMSAFILE_UNKNOWN, NULL, &afp);
  if (status != eslOK) eslx_msafile_OpenFailure(afp, status);
  status = eslx_msafile_Read(afp, &tmsa);
  eslx_msafile_Close(afp);
  esl_msa_Hash(tmsa);

  *ret_tmsa = tmsa;

  remove(tmpmsafile);
  remove(tmpoutfile);
  return eslOK;

 ERROR:
  if (tmsa) esl_msa_Destroy(tmsa);
  remove(tmpmsafile);
  remove(tmpoutfile);
  return status;
}


/* Each test sequence is a 30 nt fragment, no embedding
 */
static int
synthesize_positives(ESL_GETOPTS *go, struct cfg_s *cfg, ESL_MSA *origmsa, ESL_MSA *trainmsa, char *testname, ESL_STACK *teststack, int *ret_ntest)
{
  ESL_SQ *domain;
  ESL_SQ *sq;
  void   *p;
  double  dpid;         /* percentate id to the query msa     */
  int64_t L;		/* total length of synthetic test seq */
  int     dn;		/* lengths of two domains             */
  int     ntest = 0;
  int     status;

  while (esl_stack_ObjectCount(teststack) >= 1)
    {
      ESL_RALLOC(cfg->test_lens, p, (cfg->ntest+1) * sizeof(struct testseq_s));

      /* Pop our one or two test domains off the stack */
      esl_stack_PPop(teststack, &p);   
      domain = p; 
      dn     = domain->n;
      dpid   = avg_pid(domain, origmsa, trainmsa);

      L = dn;
      sq = esl_sq_CreateDigital(cfg->abc);
      esl_sq_GrowTo(sq, L);
      sq->n = L;
      esl_sq_FormatName(sq, "%s/%d/%d-%d",   testname, cfg->ntest, 1, dn);
      esl_sq_FormatDesc(sq, "domain: %s", domain->name);
      
      fprintf(cfg->possummfp, "%-35s %5d %5d %2.2f", sq->name, (int) sq->n, dn, dpid);

      sq->dsq[0] = sq->dsq[L+1] = eslDSQ_SENTINEL;
      memcpy(sq->dsq+1,     domain->dsq+1, sizeof(ESL_DSQ) * dn);
      fprintf(cfg->possummfp, " %-30s %5d %5d", domain->desc, 1, dn); //desc instead of name for the --shorthom case
      fprintf(cfg->possummfp, "\n");

      cfg->test_lens[cfg->ntest].L   = L;
      cfg->test_lens[cfg->ntest].L1  = 0;
      cfg->test_lens[cfg->ntest].d1n = dn;
      cfg->test_lens[cfg->ntest].L2  = 0;
      cfg->test_lens[cfg->ntest].d2n = 0;
      cfg->test_lens[cfg->ntest].L3  = 0;
      cfg->ntest++;
      ntest++;

      esl_sqio_Write(cfg->out_seqfp, sq, eslSQFILE_FASTA, FALSE);

      esl_sq_Destroy(domain);
      esl_sq_Destroy(sq);
    }

  *ret_ntest = ntest;
  return eslOK;

 ERROR:
  esl_fatal("Failure in synthesize_positives");
  return status;
}


static int
synthesize_negatives(ESL_GETOPTS *go, struct cfg_s *cfg, int nneg)
{
  ESL_SQ *sq = esl_sq_CreateDigital(cfg->abc);
  int     a;
  int     i;
  int     L1,L2,L3,d1n,d2n;

  for (i = 0; i < nneg; i++)
    {
      /* Select a random test seq, to use its same segments */
      a = esl_rnd_Roll(cfg->r, cfg->ntest);

      L1  = cfg->test_lens[a].L1;
      L2  = cfg->test_lens[a].L2;
      L3  = cfg->test_lens[a].L3;
      d1n = cfg->test_lens[a].d1n;
      d2n = cfg->test_lens[a].d2n;

      esl_sq_GrowTo(sq, cfg->test_lens[a].L);

      esl_sq_FormatName(sq, "decoy%d", i+1);
      esl_sq_FormatDesc(sq, "L=%d in segments: %d/%d/%d/%d/%d", cfg->test_lens[a].L, L1, d1n, L2, d2n, L3);
      sq->n = cfg->test_lens[a].L;

      fprintf(cfg->negsummfp, "%-15s %5d %5d %5d %5d %5d %5d", 
	      sq->name, (int) sq->n,
	      L1, d1n, L2, d2n, L3);

      sq->dsq[0] = sq->dsq[cfg->test_lens[a].L+1] = eslDSQ_SENTINEL;
      set_random_segment(go, cfg, cfg->negsummfp, sq->dsq+1,               L1);
      set_random_segment(go, cfg, cfg->negsummfp, sq->dsq+1+L1,            d1n);
      set_random_segment(go, cfg, cfg->negsummfp, sq->dsq+1+L1+d1n,        L2);
      set_random_segment(go, cfg, cfg->negsummfp, sq->dsq+1+L1+d1n+L2,     d2n);
      set_random_segment(go, cfg, cfg->negsummfp, sq->dsq+1+L1+d1n+L2+d2n, L3);

      fprintf(cfg->negsummfp, "\n");
  
      esl_sqio_Write(cfg->out_seqfp, sq, eslSQFILE_FASTA, FALSE);

      esl_sq_Reuse(sq);
    }

  esl_sq_Destroy(sq);
  return eslOK;
}

/* Fetch in a random sequence of length <L> from the the pre-digitized
 * concatenated sequence database, select a random subseq, shuffle it
 * by the chosen algorithm; set dsq[1..L] to the resulting randomized
 * segment.
 * 
 * If <logfp> is non-NULL, append one or more "<sqname> <from> <to>"
 * fields to current line, to record where the random segment was
 * selected from. This is useful in cases where we want to track back
 * the origin of a high-scoring segment, in case the randomization
 * wasn't good enough to obscure the identity of a segment.
 * 
 */
static int
set_random_segment(ESL_GETOPTS *go, struct cfg_s *cfg, FILE *logfp, ESL_DSQ *dsq, int L)
{
  ESL_SQ  *sq           = esl_sq_CreateDigital(cfg->abc);
  int      minDPL       = esl_opt_GetInteger(go, "--minDPL");
  int      db_dependent = (esl_opt_GetBoolean(go, "--iid") == TRUE ? FALSE : TRUE);
  char    *pkey         = NULL;
  int      start, end;
  int64_t  Lseq;
  int      status;

  if (L==0) return eslOK;
  if (L > cfg->db_maxL) esl_fatal("can't fetch a segment of length %d; database max is %d\n", L, cfg->db_maxL);

  /* fetch a random subseq from the source database */
  esl_sq_GrowTo(sq, L);
  if (db_dependent) 
    {
      do {                                                     
	if (pkey != NULL) free(pkey);
	if (esl_ssi_FindNumber(cfg->dbfp->data.ascii.ssi, esl_rnd_Roll(cfg->r, cfg->db_nseq), NULL, NULL, NULL, &Lseq, &pkey) != eslOK)
	  esl_fatal("failed to look up a random seq");
      } while (Lseq < L);

      start = 1 + esl_rnd_Roll(cfg->r, Lseq-L);              
      end   = start + L - 1;
      if (esl_sqio_FetchSubseq(cfg->dbfp, pkey, start, end, sq) != eslOK) esl_fatal("failed to fetch subseq");
      esl_sq_ConvertDegen2X(sq);
    }

  /* log sequence source info: <name> <start> <end> */
  if (logfp != NULL && db_dependent) 
    fprintf(logfp, " %-25s %5d %5d", pkey, start, end); 

  /* Now apply the appropriate randomization algorithm */
  if      (esl_opt_GetBoolean(go, "--mono"))    status = esl_rsq_XShuffle  (cfg->r, sq->dsq, L, sq->dsq);
  else if (esl_opt_GetBoolean(go, "--di")) {
    if (L < minDPL)                             status = esl_rsq_XShuffle  (cfg->r, sq->dsq, L, sq->dsq);
    else                                        status = esl_rsq_XShuffleDP(cfg->r, sq->dsq, L, cfg->abc->Kp, sq->dsq);
  } 
  else if (esl_opt_GetBoolean(go, "--markov0")) status = esl_rsq_XMarkov0  (cfg->r, sq->dsq, L, cfg->abc->Kp, sq->dsq);
  else if (esl_opt_GetBoolean(go, "--markov1")) status = esl_rsq_XMarkov1  (cfg->r, sq->dsq, L, cfg->abc->Kp, sq->dsq);
  else if (esl_opt_GetBoolean(go, "--reverse")) status = esl_rsq_XReverse  (sq->dsq, L, sq->dsq);
  else if (esl_opt_GetBoolean(go, "--iid"))     status = esl_rsq_xIID      (cfg->r, cfg->fq, cfg->abc->K, L, sq->dsq);
  if (status != eslOK) esl_fatal("esl's shuffling failed");

  memcpy(dsq, sq->dsq+1, sizeof(ESL_DSQ) * L);
  esl_sq_Destroy(sq);
  free(pkey);
  return eslOK;
}
  

static void
msa_select_topn(ESL_MSA **msaptr, int n)
{
  ESL_MSA *new;
  int     *useme;
  int      i;

  if (n >= (*msaptr)->nseq) return;

  useme = malloc(sizeof(int) * (*msaptr)->nseq);
  for (i = 0; i < n;               i++) useme[i] = TRUE;
  for (     ; i < (*msaptr)->nseq; i++) useme[i] = FALSE;

  if ( esl_msa_SequenceSubset(*msaptr, useme, &new) != eslOK) esl_fatal("esl_msa_SequenceSubset() failed");

  free(useme);
  esl_msa_Destroy(*msaptr);
  *msaptr = new;
  return;
}

/* select the top n test domains, to apply the --maxtest limit.
 *    if n > size of stack, leave stack untouched and return.
 *    stack order should first be shuffled.
 */
static void
pstack_select_topn(ESL_STACK **stackptr, int n)
{
  ESL_STACK *new;
  int        i;

  if (n > (*stackptr)->n) return;
  
  new = esl_stack_PCreate();
  for (i = n-1; i >= 0; i--)
    esl_stack_PPush(new, (*stackptr)->pdata[i]);
  esl_stack_Destroy(*stackptr);
  *stackptr = new;
  return;
}
  
    
static double
avg_pid(ESL_SQ *sq, ESL_MSA *origmsa, ESL_MSA *msa)
{
  double avg_pid = 0.0;
  double pid;
  int    i;
  int    iidx, jidx;

  if ( esl_keyhash_Lookup(origmsa->index, sq->name, -1, &jidx) != eslOK)
    esl_fatal("failed to find sqname %s in original MSA", sq->name);

  for (i = 0; i < msa->nseq; i++)
    {
      if ( esl_keyhash_Lookup(origmsa->index, msa->sqname[i], -1, &iidx) != eslOK)
	esl_fatal("failed to find msa seq %s in original MSA", msa->sqname[i]);
      
      esl_dst_XPairId(origmsa->abc, origmsa->ax[iidx], origmsa->ax[jidx], &pid, NULL, NULL);
      avg_pid += pid;
    }

  avg_pid /= msa->nseq;

  return avg_pid;
}

static double
avg_pid_msa(ESL_MSA *msa)
{
  double avg_pid = 0.0;
  double pid;
  int    n = 0;
  int    i, j;
  
  if (msa->nseq == 1) return -1.0;

  for (i = 0; i < msa->nseq; i++)
    for (j = i+1; j < msa->nseq; j++) /* traverse test seq stack without destroying/popping */
      {
	esl_dst_XPairId(msa->abc, msa->ax[i], msa->ax[j], &pid, NULL, NULL);	
	avg_pid += pid;
	n ++;
      }  
  if (n > 0) avg_pid /= (double)n;
  
  return avg_pid;
}

static void
write_perids_msa(FILE *pidfp, ESL_MSA *msa)
{
  int     i,j;
  double  pid;

  for (i = 0; i < msa->nseq; i++)
    for (j = i+1; j < msa->nseq; j++) /* traverse test seq stack without destroying/popping */
	{
	  esl_dst_XPairId(msa->abc, msa->ax[i], msa->ax[j], &pid, NULL, NULL);
	  fprintf(pidfp, "%-20s %-24s %-24s %4.1f\n", msa->name, msa->sqname[i], msa->sqname[j], pid*100.0);
	  fprintf(stdout, "%-20s %-24s %-24s %4.1f\n", msa->name, msa->sqname[i], msa->sqname[j], pid*100.0);
	}
}

static void
write_perids(FILE *pidfp, ESL_MSA *origmsa, ESL_MSA *msa, ESL_STACK *teststack)
{
  int     i,j;
  double  pid;
  int     iidx, jidx;

  for (i = 0; i < msa->nseq; i++)
    {
      if ( esl_keyhash_Lookup(origmsa->index, msa->sqname[i], -1, &iidx) != eslOK)
	esl_fatal("failed to find training seq %s in original MSA", msa->sqname[i]);

      for (j = 0; j < teststack->n; j++) /* traverse test seq stack without destroying/popping */
	{
	  ESL_SQ *sq = (ESL_SQ *) teststack->pdata[j];

	  if ( esl_keyhash_Lookup(origmsa->index, sq->name, -1, &jidx) != eslOK)
	    esl_fatal("failed to find test domain %s in original MSA", sq->name);

	  esl_dst_XPairId(origmsa->abc, origmsa->ax[iidx], origmsa->ax[jidx], &pid, NULL, NULL);

	  fprintf(pidfp, "%-20s %-24s %-24s %4.1f\n", origmsa->name, origmsa->sqname[iidx], origmsa->sqname[jidx], pid*100.0);
	}
    }
}


/*****************************************************************
 * @LICENSE@
 *
 * SVN $URL: https://svn.janelia.org/eddylab/eddys/src/hmmer/trunk/benchmarks/proftransmark/create-proftransmark.c $
 * SVN $Id: create-proftransmark.c 3267 2010-05-14 17:27:36Z eddys $
 *****************************************************************/

  
