# Supplementary material for: Parameterizing sequence alignment with an explicit evolutionary model
Source: BMC Bioinformatics. 2015 Dec 10;16:406. doi: 10.1186/s12859-015-0832-5 (PMC4676179; doi:10.1186/s12859-015-0832-5)
Supplement: Additional file 2 — Tarball that contains the source code for the programs introduced in this manuscript, as well as the Perl scripts used to generate the experiments in this work and the results of the experiments. (ZIP 42,496 kb) [file 12859_2015_832_MOESM2_ESM.zip › supplemental_files/src/benchmarks/pevometa/pevometa_plot_slice.pl]

#! /usr/bin/perl -w

#pevomark_plot_together.pl
use strict;
use Class::Struct;

use lib '/groups/eddy/home/rivase/projects/evohmm/scripts';
use lib '/Users/rivase/projects/evohmm/scripts';
use FUNCS;

#use constant GNUPLOT => '/usr/bin/gnuplot';
use constant GNUPLOT => '/opt/local/bin/gnuplot';
#use constant GNUPLOT => '/sw/bin/gnuplot';

use vars qw ($opt_s $opt_x $opt_X $opt_y $opt_Y $opt_t);  # required if strict used
use Getopt::Std;
getopts ('s:x:X:y:Y:t:');


# Print a helpful message if the user provides no input file.
if (!@ARGV) {
        print "usage: pevomark_plot_slice.pl [options] string \n\n";
        print "options:\n";
        exit;
}

my $string = shift;
my $nhmm;
my @hmmidx;
while ($string) { 
    $string =~ s/^\s*(\S+)\s*//; 
    my $hmmidx = $1;
    $hmmidx[$nhmm++] = $hmmidx; 
}

my $nf = 9;
my @datpfile;
for (my $f = 0; $f < $nf; $f ++) {
    $datpfile[$f]  = "pevometamini$f/figureHID$f\_hmmsearch.detection.datp";
 }

my $sliceoptfile = "slice.opt";
my $slicehfile   = "slice.h";
my $sliceh3file  = "slice.h3";
my @slicefile;
for (my $h = 0; $h < $nhmm; $h ++) {
    $slicefile[$h] = "slice.$hmmidx[$h]";
}
# this is hard coded form the experiment
my @hmmpid;
my $nhmmtot = 21;
for (my $h = 0; $h < $nhmmtot; $h ++) {
    if    ($h ==  0) { $hmmpid[$h] = 80.0; }
    elsif ($h == 20) { $hmmpid[$h] = 70.0; }
    elsif ($h ==  1) { $hmmpid[$h] = 60.0; }
    elsif ($h ==  2) { $hmmpid[$h] = 52.0; }
    elsif ($h ==  3) { $hmmpid[$h] = 44.0; }
    elsif ($h ==  4) { $hmmpid[$h] = 35.0; }
    elsif ($h ==  5) { $hmmpid[$h] = 30.0; }
    elsif ($h ==  6) { $hmmpid[$h] = 24.0; }
    elsif ($h ==  7) { $hmmpid[$h] = 22.0; }
    elsif ($h ==  8) { $hmmpid[$h] = 18.0; }
    elsif ($h ==  9) { $hmmpid[$h] = 16.0; }
    elsif ($h == 10) { $hmmpid[$h] = 14.0; }
    elsif ($h == 11) { $hmmpid[$h] = 12.0; }
    elsif ($h == 13) { $hmmpid[$h] = 10.0; }
    elsif ($h == 15) { $hmmpid[$h] =  8.0; }
    elsif ($h == 17) { $hmmpid[$h] =  6.0; }
    elsif ($h == 19) { $hmmpid[$h] =  5.0; }
}
for (my $h = 0; $h < $nhmmtot; $h ++) {
    $hmmpid[$h] = 5.0 + 5.0 * $h;
}

my $benchmark = "PEVOMETA";
if ($opt_s) { $benchmark = "$opt_s"; }

my $xmin = 0.0;      if ($opt_x) { $xmin = $opt_x; }
my $xmax = 100.0;    if ($opt_X) { $xmax = $opt_X; }
my $ymin = 0.0;      if ($opt_y) { $ymin = $opt_y; }
my $ymax = 100.0;    if ($opt_Y) { $ymax = $opt_Y; }

my $isopt = 0;
my $ish   = 0;
my $ish3  = 0;
open(O, ">$sliceoptfile")   || die; 
$isopt = 1;
$ish   = 0;
$ish3  = 0;
parse_datpfile(*O, $nf, \@datpfile, $isopt, $ish, $ish3, -1);
close(O);

open(H, ">$slicehfile")     || die; 
$isopt = 0;
$ish   = 1;
$ish3  = 0;
parse_datpfile(*H, $nf, \@datpfile, $isopt, $ish, $ish3, -1);
close(H);

open(H3,">$sliceh3file")    || die; 
$isopt = 0;
$ish   = 0;
$ish3  = 1;
parse_datpfile(*H3, $nf, \@datpfile, $isopt, $ish, $ish3, -1);
close(H3);

$isopt = 0;
$ish   = 0;
$ish3  = 0;
for (my $h = 0; $h < $nhmm; $h ++) {
    open(F, ">$slicefile[$h]")  || die; 
    parse_datpfile(*F, $nf, \@datpfile, $isopt, $ish, $ish3, $hmmidx[$h]);
    close(F);
}

my $name = "";
plot_detection($name, $sliceoptfile, $slicehfile, $sliceh3file, $nhmm, \@slicefile, \@hmmpid);
#plot_coverage ($name, $sliceoptfile, $slicehfile, $sliceh3file, $nhmm, \@slicefile, \@hmmpid); 

system("rm $sliceoptfile\n"); 
system("rm $slicehfile\n"); 
system("rm $sliceh3file\n"); 
for (my $h = 0; $h < $nhmm; $h ++) { system("rm $slicefile[$h]\n"); }

sub parse_datpfile {
    my ($F, $nf, $datpfile_ref, $isopt, $ish, $ish3, $hselect) = @_;

    my $use =
    my $optimal = 0;
    my $h = 0;
    my $h3 = 0;
    
    my $hidx;
    # this is hard coded form the experiment
    my @seqpid;
    for (my $f = 0; $f < $nf; $f ++) {
	if    ($f == 0) { $seqpid[$f] = 15.0;}
	elsif ($f == 1) { $seqpid[$f] = 20.0;}
	elsif ($f == 2) { $seqpid[$f] = 30.0;}
	elsif ($f == 3) { $seqpid[$f] = 40.0;}
	elsif ($f == 4) { $seqpid[$f] = 50.0;}
	elsif ($f == 5) { $seqpid[$f] = 60.0;}
	elsif ($f == 6) { $seqpid[$f] = 70.0;}
	elsif ($f == 7) { $seqpid[$f] = 80.0;}
	elsif ($f == 8) { $seqpid[$f] = 90.0;}
    }

    for (my $f = 0; $f < $nf; $f ++) {
	open(FILE, "$datpfile_ref->[$f]") or die "FAILED:eh? $datpfile_ref->[$f]: $!"; 
	while (<FILE>) {
	    if (/^\#\s+ehmmsearch$/ || /^\#\s+ephmmer$/) {  
		$optimal = 1;
		$use     = 1;
	    }
	    elsif (/^\#\s+hmmsearch3/ || /^\#\s+phmmer3/) {  
		$optimal = 0;
		$h       = 0;
		$h3      = 1;
		$use     = 1;
	    }
	    elsif (/^\#\s+hmmsearch/ || /^\#\s+phmmer/) {  
		$optimal = 0;
		$h       = 1;
		$h3      = 0;
		$use     = 1;		
	    }
	    elsif (/^\#\s+ehmmsearch(\d+)$/) {  
		$hidx = $1;
		$optimal = 0;
		$h       = 0;
		$h3      = 0;
		$use     = 1;
	    }
	    elsif (/^\&$/) {
		$optimal = 0;
		$h       = 0;
		$h3      = 0;
		$use     = 0;
	    }
	    elsif (/^\s*(\S+)\s+(\S+)\s+(\S+)\s+(\S+)\s+(\S+)\s+\S+\s+(\S+)\s+/) {
		my $hpid  = $1;
		my $tp    = $2;
		my $sen   = $3;
		my $ppv   = $4;
		my $Fm    = $5;
		my $eff   = $6;
		if ($use) {
		    if    ($optimal && $isopt) { print $F  "$seqpid[$f]\t$tp\t$sen\t$ppv\t$Fm\n"; } 
		    elsif ($h       && $ish)   { print $F  "$seqpid[$f]\t$tp\t$sen\t$ppv\t$Fm\n"; } 
		    elsif ($h3      && $ish3)  { print $F  "$seqpid[$f]\t$tp\t$sen\t$ppv\t$Fm\n"; } 
		    elsif ($hidx == $hselect)  { print $F  "$seqpid[$f]\t$tp\t$sen\t$ppv\t$Fm\t$eff\n"; } 
		}
	    }
	    else { print "bad line $_"; die; }
	}
	close(FILE);
    }
}


sub plot_detection{
    my ($name, $sliceoptfile,  $slicehfile,  $sliceh3file, $nhmm, $slicefile_ref, $hmmpid_ref) = @_;
    
    my $outfile    = "$name.ps";
    my $pdfoutfile = "$name.pdf";
    
    my $xlabel = "%AVGID of test fragment to query msa";
    my $ylabel = "";
    
    open(GP,'|'.GNUPLOT) || die "Gnuplot: $!";
    print GP "set terminal postscript color 14\n";
    FUNCS::gnuplot_define_styles (*GP);
    
    my $title = "";
    if ($opt_t) { $title = "$opt_t"; }
    
    print GP "set output '$outfile'\n";
    print GP "set title \"$benchmark: $title\"\n";
    print GP "set xlabel '$xlabel'\n";
    
    my $keyoutside = 0;
    print GP "set key right bottom\n";
    if ($keyoutside) { print GP "set key out vert cent right\n"; }
    print GP "set xrange [$xmax:$xmin]\n";
    print GP "set yrange [*:*]\n";
    
    my $nokey = 0;
    print GP "set yrange [0:100]\n";
    
    print GP "set xlabel '$xlabel'\n";
    print GP "set ylabel '$ylabel'\n";
    
    $ylabel = "% of True Positives detected before 10 FP / Score Efficiency ";
    plot(2, $ylabel, $sliceoptfile,  $slicehfile,  $sliceh3file, $nhmm, $slicefile_ref, $hmmpid_ref);
    close (GP);
    
    system("ps2pdf $outfile $pdfoutfile\n"); 
    system("open $pdfoutfile&\n"); 
    system("rm $outfile\n"); 
}

sub plot {
    my ($which, $ylabel, $sliceoptfile,  $slicehfile,  $sliceh3file, $nhmm, $slicefile_ref, $hmmpid_ref) = @_;

    print GP "set ylabel '$ylabel'\n";
    my $n = 1111;
    my $cmd = "";


for (my $h = 0; $h < $nhmm; $h ++) {
	if ($n > 1120) { $n = 1111; }
	$cmd .= "'$slicefile_ref->[$h]' using 1:$which title '$hmmpid_ref->[$hmmidx[$h]] %ID hmm' with linespoints ls $n, "; 
	$n ++;
    } 
    $cmd .= "'$sliceoptfile' using 1:$which title 'optimal' with linespoints ls $n, ";  $n ++;
    $cmd .= "'$sliceh3file' using 1:$which title 'hmmserach3' with linespoints ls $n, "; $n ++;
    $cmd .= "'$slicehfile' using 1:$which title 'hmmsearch' with linespoints ls $n "; $n++;

    print GP "plot $cmd\n";
}

sub plot_coverage{

    my ($name, $sliceoptfile,  $slicehfile,  $sliceh3file, $nhmm, $slicefile_ref, $hmmpid_ref) = @_;

    my $outfile    = "$name.ps";
    my $pdfoutfile = "$name.pdf";

    my $xlabel = "%AVGID of test fragment to query msa";
    my $ylabel = "";
    
    open(GP,'|'.GNUPLOT) || die "Gnuplot: $!";
    print GP "set terminal postscript color 14\n";
    FUNCS::gnuplot_define_styles (*GP);
    
    my $title = "";
    if ($opt_t) { $title = "$opt_t"; }
    
    print GP "set output '$outfile'\n";
    print GP "set title \"$benchmark: $title\"\n";
    print GP "set xlabel '$xlabel'\n";
    
    my $keyoutside = 0;
    print GP "set key right bottom\n";
    if ($keyoutside) { print GP "set key out vert cent right\n"; }
    print GP "set xrange [$xmax:$xmin]\n";
    
    my $nokey = 0;
    print GP "set yrange [$ymin:$ymax]\n";
    
    print GP "set xlabel '$xlabel'\n";
 
    $ylabel = "True Positive residue Coverage (SEN Measure) / Score Efficiency ";
     plot(3, $ylabel, $sliceoptfile,  $slicehfile,  $sliceh3file, $nhmm, $slicefile_ref, $hmmpid_ref);

    $ylabel = "True Positive residue Coverage (PPV Measure) / Score Efficiency ";
    plot(4, $ylabel, $sliceoptfile,  $slicehfile,  $sliceh3file, $nhmm, $slicefile_ref, $hmmpid_ref);

    $ylabel = "True Positive residue Coverage (F Measure) / Score Efficiency ";
    plot(5, $ylabel, $sliceoptfile,  $slicehfile,  $sliceh3file, $nhmm, $slicefile_ref, $hmmpid_ref);
    close (GP);
    
    system("ps2pdf $outfile $pdfoutfile\n"); 
    system("open $pdfoutfile&\n"); 
    system("rm $outfile\n"); 
}
