# Supplementary material for: Parameterizing sequence alignment with an explicit evolutionary model
Source: BMC Bioinformatics. 2015 Dec 10;16:406. doi: 10.1186/s12859-015-0832-5 (PMC4676179; doi:10.1186/s12859-015-0832-5)
Supplement: Additional file 2 — Tarball that contains the source code for the programs introduced in this manuscript, as well as the Perl scripts used to generate the experiments in this work and the results of the experiments. (ZIP 42,496 kb) [file 12859_2015_832_MOESM2_ESM.zip › supplemental_files/src/benchmarks/scripts/BENCHFUNCS.pm]

package BENCHFUNCS;

use strict;
use warnings;
use Class::Struct;

use lib '/groups/eddy/home/rivase/projects/evohmm/scripts';
use lib '/Users/rivase/projects/evohmm/scripts';
use FUNCS;

our $VERSION = "1.00";

struct SCOPID => {
    name => '$', # name
    desc => '$', # description
    fm   => '$', # family
    sf   => '$', # superfamily
    fd   => '$', # fold
    cl   => '$', # class
    sq   => '$', # sequence
};


# SCOP identifiers are of the form b.121.4.1
# class:       b
# fold:        b.121
# superfamily: b.121.4
# family:      b.121.4.1
sub parse_scopid {
    my ($string, $scopid_ref) = @_;

    if ($string =~ /(\S\.\d+\.\d+\.\d+)/) {
	$scopid_ref->{"SCOPID::fm"} = $1;	
	if ($scopid_ref->{"SCOPID::fm"} =~ /^(\S\.\d+\.\d+)\.\d+$/) { $scopid_ref->{"SCOPID::sf"} = $1; }
	if ($scopid_ref->{"SCOPID::fm"} =~ /^(\S\.\d+)\.\d+\.\d+$/) { $scopid_ref->{"SCOPID::fd"} = $1; }
	if ($scopid_ref->{"SCOPID::fm"} =~ /^(\S)\.\d+\.\d+\.\d+$/) { $scopid_ref->{"SCOPID::cl"} = $1; }
    }    
    else { print "bad scop id $string\n"; die; }
 }

sub process_scopfile {
    my ($seqfile, $ret_nseq, $seqid_ref, $fm_size_ref, $sf_size_ref, $fd_size_ref, $cl_size_ref, $verbose) = @_;
    
    my $nseq = -1;
    
    open(FILE, "$seqfile") || die;
    while (<FILE>) {
	if (/^>(\S+)\s+(\S+)\s+(.*)$/) {
	    $nseq ++;
	    my $name    = $1;
	    my $scopeid = $2;
	    my $descrip = $3;

	    $seqid_ref->[$nseq] = SCOPID->new(); 
	    $seqid_ref->[$nseq]->{"SCOPID::name"} = $name;
	    $seqid_ref->[$nseq]->{"SCOPID::desc"} = $descrip;
	    parse_scopid($scopeid, $seqid_ref->[$nseq]);
	    $seqid_ref->[$nseq]->{"SCOPID::sq"} = "";

	    $fm_size_ref->{$seqid_ref->[$nseq]->{"SCOPID::fm"}} ++;
	    $sf_size_ref->{$seqid_ref->[$nseq]->{"SCOPID::sf"}} ++;
	    $fd_size_ref->{$seqid_ref->[$nseq]->{"SCOPID::fd"}} ++;
	    $cl_size_ref->{$seqid_ref->[$nseq]->{"SCOPID::cl"}} ++;

	}
	elsif (/^(\S+)$/) {
	    $seqid_ref->[$nseq]->{"SCOPID::sq"} .= $1;
	}
    }
    close(FILE);
    $$ret_nseq = $nseq+1;
}

sub process_seqfile {
    my ($seqfile, $ret_nseq, $seqid_ref, $fm_size_ref, $sf_size_ref, $fd_size_ref, $cl_size_ref, $verbose) = @_;

    my $nseq = 0;

    open(FILE, "$seqfile") || die;
    while (<FILE>) {
	if (/^>(\S+)\s+(\S+)\s+(.+)$/) {
	    my $name    = $1;
	    my $scopeid = $2;
	    my $descrip = $3;

	    $seqid_ref->[$nseq] = SCOPID->new(); 
	    $seqid_ref->[$nseq]->{"SCOPID::name"} = $name;
	    $seqid_ref->[$nseq]->{"SCOPID::desc"} = $descrip;
	    parse_scopid($scopeid, $seqid_ref->[$nseq]);

	    $fm_size_ref->{$seqid_ref->[$nseq]->{"SCOPID::fm"}} ++;
	    $sf_size_ref->{$seqid_ref->[$nseq]->{"SCOPID::sf"}} ++;
	    $fd_size_ref->{$seqid_ref->[$nseq]->{"SCOPID::fd"}} ++;
	    $cl_size_ref->{$seqid_ref->[$nseq]->{"SCOPID::cl"}} ++;

	    $nseq ++;
	}
    }
    close(FILE);

    $$ret_nseq = $nseq;
}

sub plot_one 
{
    my ($GP, $nf, $file_ref, $key_ref, $nokey, $ylabel, $xcolumn, $ycolumn, $histogram, $lines) = @_;
    
    my $cmd = "";
    my $m = 0;
    my $key;
    for (my $f = 0; $f < $nf-1; $f ++) {
	$m = FUNCS::gnuplot_set_style($key_ref->[$f]);
	$m = 1111;
	$key = ($nokey)? "" : $key_ref->[$f];

	if ($histogram) {
	    $cmd .= "'$file_ref->[$f]' using $xcolumn:$ycolumn title '$key' with boxes ls $m, ";
	}
	elsif ($lines) {
	    $cmd .= "'$file_ref->[$f]' using $xcolumn:$ycolumn title '$key' with lines ls $m, ";
	}
	else {
	    $cmd .= "'$file_ref->[$f]' using $xcolumn:$ycolumn title '$key' ls $m, ";
	}
    }
    $m = FUNCS::gnuplot_set_style($key_ref->[$nf-1]);   
    $key = ($nokey)? "" : $key_ref->[$nf-1];

    print $GP "set ylabel '$ylabel'\n";
    if ($histogram) {
	$cmd .= "'$file_ref->[$nf-1]' using $xcolumn:$ycolumn title '$key' with boxes ls $m";
    }
    elsif ($lines) {
	$cmd .= "'$file_ref->[$nf-1]' using $xcolumn:$ycolumn title '$key' with lines ls $m";
    }
    else {

	$cmd .= "'$file_ref->[$nf-1]' using $xcolumn:$ycolumn title '$key_ref->[$nf-1]' ls $m";
    }
    
    print "plot $cmd\n";
    print $GP "plot $cmd\n";
}

sub plot_one_yerror
{
    my ($GP, $nf, $file_ref, $key_ref, $nokey, $ylabel, $xcolumn, $ycolumn, $yerror, $histogram, $lines) = @_;
    
    my $cmd = "";
    my $m = 0;
    my $key;

    for (my $f = 0; $f < $nf-1; $f ++) {
	$m = FUNCS::gnuplot_set_style($key_ref->[$f]); 
	$key = ($nokey)? "" : $key_ref->[$f];

	if ($histogram) {
	    $cmd .= "'$file_ref->[$f]' using $xcolumn:$ycolumn:$yerror title '$key' with boxerror ls $m, ";
	}
	elsif ($lines) {
	    $cmd .= "'$file_ref->[$f]' using $xcolumn:$ycolumn         title '$key' with lines ls $m, ";
	    $cmd .= "'$file_ref->[$f]' using $xcolumn:$ycolumn:$yerror title '$key' with errorbars ls $m, ";
	}
	else {
	    $cmd .= "'$file_ref->[$f]' using $xcolumn:$ycolumn:$yerror  title '$key' with errorbars ls $m, ";
	}
    }
    $m = FUNCS::gnuplot_set_style($key_ref->[$nf-1]);   
    $key = ($nokey)? "" : $key_ref->[$nf-1];

    print $GP "set ylabel '$ylabel'\n";
    if ($histogram) {
	$cmd .= "'$file_ref->[$nf-1]' using $xcolumn:$ycolumn:$yerror title '$key' with boxerror ls $m";
    }
    elsif ($lines) {
	$cmd .= "'$file_ref->[$nf-1]' using $xcolumn:$ycolumn         title '$key' with lines     ls $m";
	$cmd .= "'$file_ref->[$nf-1]' using $xcolumn:$ycolumn:$yerror title '$key' with errorbars ls $m";
    }
    else {
	$cmd .= "'$file_ref->[$nf-1]' using $xcolumn:$ycolumn:$yerror title '$key' with errorbars ls $m";
    }
    
    print "plot $cmd\n";
    print $GP "plot $cmd\n";
}


1
