# Supplementary material for: Parameterizing sequence alignment with an explicit evolutionary model
Source: BMC Bioinformatics. 2015 Dec 10;16:406. doi: 10.1186/s12859-015-0832-5 (PMC4676179; doi:10.1186/s12859-015-0832-5)
Supplement: Additional file 2 — Tarball that contains the source code for the programs introduced in this manuscript, as well as the Perl scripts used to generate the experiments in this work and the results of the experiments. (ZIP 42,496 kb) [file 12859_2015_832_MOESM2_ESM.zip › supplemental_files/src/benchmarks/scripts/create_scopmark.pl]

#!/usr/bin/perl -w
#create_scopmark.pl

use strict;
use Class::Struct;
use lib '/groups/eddy/home/rivase/projects/evohmm/benchmarks/scripts';
use lib '/Users/rivase/projects/evohmm/benchmarks/scripts';
use BENCHFUNCS;
use lib "/groups/eddy/home/rivase/projects/evohmm/lib/hmmer4/lib/easel/demotic";
use demotic_blast;
use List::Util 'shuffle';

use vars qw ($opt_1 $opt_2 $opt_3 $opt_4 $opt_d $opt_f $opt_i  $opt_N $opt_s $opt_u $opt_v $opt_x);  # required if strict used
use Getopt::Std;
getopts ('1:2:3:4:d:f:iN:su:vx');

srand;

# Print a helpful message if the user provides no input file.
if (!@ARGV) {
        print "usage:  create_scopmark.pl [options] <basename> <scopfile> <dbfile>\n\n";
        print "options:\n";
	print "-1 <x> : id threshold for separating query/test sets              [default is 0.2]\n";
	print "-2 <x> : id threshold for selecting sequences in test set         [default is 0.4]\n";
	print "-3 <x> : fraction of the query length of blast hit                [default is 0.8]\n";
	print "-4 <x> : fraction of a given superfamily that goes into the query [default is 0.4]\n";
  	print "-d <x> : require all test seqs to have < x id to each other [default is 0.5]\n";
 	print "-f <x> : filter out seqs <x*average length  [default is 0.5]\n";
	print "-i     : iid embeding and negative sequences  [default is mono shuffled]\n";
 	print "-N <n> : number of negative test seqs  [default is 200000]\n";
	print "-s     : embed one, not two domains in each positive\n";
	print "-u <x> : require all test seqs to have < x id to training   [default is 0.25]\n";
 	print "-v     : be verbose\n";
 	print "-x     : use clustering to separe query from test sequences (very slow)\n";
	exit;
}
 
my $basename = shift;
my $scopfile = shift;
my $dbfile   = shift;

my $queryfile   = "$basename-query.fa";    #output file with query domains
my $testfile    = "$basename-test.fa";     #output file with test  domains
my $testdomfile = "$basename-testdom.fa";  #output file with test  domains
my $tblfile     = "$basename.tbl";         #output file with query domains
my $possummfile = "$basename.pos";         #output: summary table of the positive test set
my $negsummfile = "$basename.neg";         #output: summary table of the negative test set
  
open(QFILE,   ">$queryfile")     || die;
open(TDFILE,  ">$testdomfile")   || die;
open(TFILE,   ">$testfile")      || die;
open(TBLFILE, ">$tblfile")       || die;
open(POSFILE, ">$possummfile")   || die;
open(NEGFILE, ">$negsummfile")   || die;

struct TESTSEQ => {
    L   => '$', # total length
    L1  => '$', # length of first spacer
    d1n => '$', # length of first domain
    L2  => '$', # length of second spacer
    d2n => '$', # length of second domain
    L3  => '$', # length of third spacer
};

my $ndomains = 2;
if ($opt_s) { $ndomains = 1;}

my $verbose = 0;
if ($opt_v) { $verbose = 1;}

my $is_iid = 0;
if ($opt_i) { $is_iid = 1; }

my $N = 200000;
if ($opt_N) { $N = $opt_N; }

my $useclustering = 0;
if ($opt_x) { $useclustering = 1; }

my $fragfrac  = 0.7; if ($opt_f) { $fragfrac  = $opt_f; } # for discarding sequence fragments
my $idthres1  = 0.2; if ($opt_1) { $idthres1  = $opt_1; } # id threshold for separating query/test sets
my $idthres2  = 0.4; if ($opt_2) { $idthres2  = $opt_2; } # id threshold for selecting sequences in test set
my $fragquery = 0.8; if ($opt_3) { $fragquery = $opt_3; } # fraction of the query length that has to be included in a blast hit to consider similarity.

my $fracseq   = 0.4; if ($opt_4) { $fracseq   = $opt_4; } # fraction of a given superfamily that goes into the query file

my $nseq;
my @seqid;
my %fm_size = ();
my %sf_size = ();
my %fd_size = ();
my %cl_size = ();

my $nfm = 0;
my $nsf = 0;
my $nfd = 0;
my $ncl = 0;

#process the seqfile
BENCHFUNCS::process_scopfile($scopfile, \$nseq, \@seqid, \%fm_size, \%sf_size, \%fd_size, \%cl_size, $verbose);
print "NSEQ = $nseq\n";
foreach my $key (keys (%fm_size)) { $nfm ++; } print "NFAMILIES       = $nfm\n";
foreach my $key (keys (%sf_size)) { $nsf ++; } print "NSUPER FAMILIES = $nsf\n";
foreach my $key (keys (%fd_size)) { $nfd ++; } print "NFOLDS          = $nfd\n";
foreach my $key (keys (%cl_size)) { $ncl ++; } print "NCLASSES        = $ncl\n";

my $nsf_min2 = 0;
my $nsf_min3 = 0;
foreach my $key (keys (%sf_size)) { 
    if ($sf_size{$key} > 1)  { $nsf_min2 ++; }
    if ($sf_size{$key} > 2)  { $nsf_min3 ++; }  
}
print "NSUPER FAMILIES (> 1 sq) = $nsf_min2/$nsf\n";
print "NSUPER FAMILIES (> 2 sq) = $nsf_min3/$nsf\n";

if ($verbose) { 
    print "\nFAMILIES [$nfm]\n"; 
    foreach my $key (keys (%fm_size)) { print "$key: $fm_size{$key}\n"; }
    print "\nSUPER FAMILIES [$nsf]\n";
    foreach my $key (keys (%sf_size)) { print "$key: $sf_size{$key}\n"; }
    print "\nFOLDS [$nfd]\n";
    foreach my $key (keys (%fd_size)) { print "$key: $fd_size{$key}\n"; }     
    print "\nCLASSES [$ncl]\n";
    foreach my $key (keys (%cl_size)) { print "$key: $cl_size{$key}\n"; } 
}


#Open and process the dbfile
my $db_maxL;
my $db_nsq;
my @db_sq = ();
process_dbfile($dbfile, \$db_maxL, \$db_nsq, \@db_sq);
printf "DB: $dbfile\nmaxL=$db_maxL nsq = $db_nsq\n";

# we are going to start from superfamilies, since many families
# have only one member.
my $nsq_t         = 0;
my $nsq_t_frag    = 0;
my $nsq_t_nofrag  = 0;
my $nsq_t_used    = 0;
my $nsq_t_query   = 0;
my $nsq_t_testdom = 0;
my $nsq_t_test    = 0;

my $nsf_used   = 0;
my $max_pid_sf = 0;

my @test_lens = (); #array of length info about positive test seqs

foreach my $sfname (keys (%sf_size)) { 
    if ($sf_size{$sfname} < $ndomains) { next; } #we need at least as many as ndomains

    my $sffile         = "$basename.$sfname";
    my $sffile_query   = "$basename-query.$sfname.fa";
    my $sffile_testdom = "$basename-testdom.$sfname.fa";
    my $avglen_sf      = 0;
    my $nsq_sf         = 0;
    my $nsq_sf_frag    = 0;
    my $nsq_sf_nofrag  = 0;
    my $nsq_sf_used    = 0;
    my $nsq_sf_query   = 0;
    my $nsq_sf_testdom = 0;
    my $nsq_sf_test    = 0;

    open(SFFILE, ">$sffile") || die;
    for (my $s = 0; $s < $nseq; $s ++) {
	my $sq = $seqid[$s];
	my $sq_nm = $sq->{"SCOPID::name"};
	my $sq_dc = $sq->{"SCOPID::desc"};
	my $sq_fm = $sq->{"SCOPID::fm"};
	my $sq_sf = $sq->{"SCOPID::sf"};
	my $sq_sq = $sq->{"SCOPID::sq"};
	if ($sq_sf =~ /^$sfname$/) {  
	    print SFFILE ">$sq_sf\/$sq_nm $sq_fm $sq_dc\n$sq_sq\n"; 
	    $nsq_sf ++; 
	    $sq_sq =~ s/ //g;
	    $sq_sq =~ s/\n//g;
	    my $len = length($sq_sq);
	    $avglen_sf += $len;
	}
    }   
    close(SFFILE);
    if ($nsq_sf) { $avglen_sf /= $nsq_sf; }
    $nsq_t += $nsq_sf;
    
    
    $nsq_sf_frag = remove_fragments($sffile, $fragfrac, \$nsq_sf_nofrag);
    $nsq_t_frag   += $nsq_sf_frag;
    $nsq_t_nofrag += $nsq_sf_nofrag;

    my $sf_oldsize =  $sf_size{$sfname};
    my $sf_newsize =  $nsq_sf_nofrag;
    if ($verbose) { print "$sfname\t\t$sf_oldsize -->  $sf_newsize\n"; }
    $sf_size{$sfname} = $sf_newsize;
 
    my $avglen_query;
    my $avglen_testdom;
    my $max_pid_query   = -1;
    my $max_pid_testdom = -1;

    if ($useclustering) { separate_sets            ($sffile, $sffile_query, $sffile_testdom, $idthres1, $idthres2, $fragquery, \$nsq_sf_query, \$avglen_query, \$nsq_sf_testdom, \$avglen_testdom); } 
    else                { separate_sets_simplesplit($sffile, $sffile_query, $sffile_testdom, $fracseq,                         \$nsq_sf_query, \$avglen_query, \$nsq_sf_testdom, \$avglen_testdom); }

    if ($nsq_sf_testdom >= 1) {
	$nsf_used       ++;
	$nsq_t_used     += $nsq_sf_nofrag;
	$nsq_t_query    += $nsq_sf_query;
	$nsq_t_testdom  += $nsq_sf_testdom;	
	#$max_pid_query   = calculate_maxpid($queryfile, $fragquery); #this could be time consuming and it's not really necessary
	#$max_pid_testdom = calculate_maxpid($testfile,  $fragquery); #this could be time consuming and it's not really necessary

	$nsq_sf_test  = synthesize_positives($sffile_testdom, $sfname, $ndomains, $db_maxL, $db_nsq, \@db_sq, $is_iid, \$nsq_t_test, \@test_lens);

	printf         "[%d]%-20s  %3.0f%%  %3.0f %6d %6d %6d %6d %6d   | %6d %6d\n", $nsf_used, 
	$sfname, $max_pid_query, $avglen_query, $sf_oldsize, $nsq_sf_frag, $nsq_sf_query, $nsq_sf_testdom, $nsq_sf_test, $nsq_t_query, $nsq_t_test;
	printf TBLFILE "%-20s  %3.0f%%  %3.0f %6d %6d %6d %6d %6d\n", 
	$sfname, $max_pid_query, $avglen_query, $sf_oldsize, $nsq_sf_frag, $nsq_sf_query, $nsq_sf_testdom, $nsq_sf_test;
	system("rm $sffile_testdom\n");
    }   
    system("rm $sffile\n");
}
if ($nsf_used > 0) { synthesize_negatives($N, $db_maxL, $db_nsq, \@db_sq, $is_iid, $nsq_t_test, \@test_lens); }

print "nseq_total:  $nsq_t/$nseq\t\t in $nsf_min2/$nsf superfamilies with at least 2 members\n";
print "nseq_nofrag: $nsq_t_nofrag/$nsq_t\n";

print "superfamilies used: $nsf_used/$nsf_min2  with $nsq_t_used sequences\n";
print "nquery:             $nsq_t_query\n";
print "ntestdom:           $nsq_t_testdom\n";
print "ntest               $nsq_t_test\n";


close(QFILE);
close(TDFILE);
close(TFILE);
close(TBLFILE);
close(POSFILE);
close(NEGFILE);
system("rm formatdb.log\n");

sub calculate_maxpid {
   my ($file, $fragquery) = @_;
   my $maxpid = 0.;

   my $nsq = -1;
   my @sq = ();
   my @name = ();
   my @namefull = ();
   parse_scopmark_fasta($file, \$nsq, \@sq, \@name, \@namefull);
   
    for (my $s1 = 0; $s1 < $nsq; $s1 ++) { 
       my $file1 = "$basename-$name[$s1].fa";
       open(F1, ">$file1") || die;
       print F1 ">$name[$s1]\n$sq[$s1]\n";
       close(F1);
       
       for (my $s2 = $s1+1; $s2 < $nsq; $s2 ++) { 
	   my $file2 = "$basename-$name[$s2].fa";
	   open(F2, ">$file2") || die;
	   print F2 ">$name[$s2]\n$sq[$s2]\n";
	   close(F2);

	   my $pid = 100.*distance($file2, $file1, $fragquery);
	   $maxpid = ($pid > $maxpid)? $pid : $maxpid;

	   system("rm $file2\n");
       }
       system("rm $file1\n");
   }

   return $maxpid;
}


 
 #                    
 #           The algorithm is:
 #           
 #           Initialisation: 
 #                a  <-- all the vertices
 #                na <-- N
 #                b  <-- empty set
 #                nb <-- 0
 #                nc <-- 0
 #                
 #           Then:
 #                while (a is not empty)
 #                  pop a vertex off a, push onto b
 #                  while (b is not empty)
 #                    pop vertex v off b
 #                    assign c[v] = nc
 #                    for each vertex w in a:
 #                       compare v,w. If w is linked to v, remove w
 #                       from a, push onto b.
 #                  nc++     
sub cluster_SingleLinkage {
    my ($n, $base_ref, $name_ref, $idthres, $fragquery, $ret_nc, $nin_ref, $assignment_ref) = @_;

    my @a = ();
    my @b = ();
    my $v;
    my $w;

    for ($v = 0; $v < $n; $v ++) { $a[$v] = $n-$v-1; }  # initialize by pushing all vertices onto available list (backwards) 
    my $na = $n;
    my $nb = 0;
    my $nc = 0;
    my $do_link = 0;
    
    while ($na > 0) {		# while vertices remain unexamined or unclustered: 
	$v = $a[$na-1]; $na--;	# pop a vertex off a, 
	$b[$nb] = $v;   $nb++;	# and push it onto b  
	
	while ($nb > 0) {                  # while vertices remain unextended
	    $v = $b[$nb-1]; $nb--;         # pop vertex off b        
	    $assignment_ref->[$v] = $nc;   # assign it to cluster nc 
	    for (my $i = $na-1; $i >= 0; $i--) { # backwards, because of deletion/swapping we do
		
		$do_link = linkage($name_ref->[$a[$i]], $base_ref->[$a[$i]], $name_ref->[$v], $base_ref->[$v], $idthres);
		
		if ($do_link)
		{
		    $w = $a[$i]; $a[$i] = $a[$na-1]; $na--; # delete w from a    
		    $b[$nb] = $w; $nb++;                    # and push it onto b 
		}
	    }
	}
	$nc++;
    }
    
    for (my $i = 0; $i < $nc; $i++) { $nin_ref->[$i] = 0; }
    for (my $i = 0; $i < $n; $i++)  { $nin_ref->[$assignment_ref->[$i]]++; }
    
    $$ret_nc = $nc;
    
}

sub distance {
    my ($f1, $f2, $fragquery) = @_;

    my $id = 0.;
 
    my $esl_sfetch  = "~/src/hmmer/hmmer/easel/miniapps/esl-sfetch";
    my $xdformat    = "/misc/local/blast/bin/formatdb";
    my $makeblastdb = "/misc/local/ncbi-blast-2.2.24+/bin/makeblastdb";
    my $blastp      = "/misc/local/ncbi-blast-2.2.24+/bin/blastp";
    my $blastopts   = "-num_threads 1 -num_descriptions 9999 ";
    
    system("$makeblastdb -in $f1 -dbtype prot>/dev/null\n");
    system("$xdformat -p T -i $f1 >/dev/null\n");
    system("$esl_sfetch --index $f1>/dev/null\n");
    
    #print "\n$blastp -db $f1 -query $f2 $blastopts \n";
    if (! open(BLASTP, "$blastp -db $f1 -query $f2 $blastopts 2>/dev/null|")) {
	print  "FAILED: $blastp -db $f1 -query $f2 $blastopts |\n"; die;
    }
    
    if (! demotic_blast::parse(\*BLASTP)) {
	print "FAILED: demotic parser for blastp output\n"; die; 
    }

    my $qlen = $demotic_blast::querylen;

    for (my $i = 0; $i < $demotic_blast::nali; $i++)
    {
	my $hitid   = $demotic_blast::ali_identity[$i]/100.;
	my $qhitlen = $demotic_blast::ali_qend[$i] - $demotic_blast::ali_qstart[$i] + 1;
	
	if ($hitid > $id && $qhitlen >= $fragquery*$qlen)
	{ 		
	    $id = $hitid;
	}
	#print "query $f2 db $f1 | qlen = $qlen qhitlen = $qhitlen | hitid=$hitid | id=$id\n";
    }
    system("rm $f1.*\n");
    close BLASTP;

    return $id;
}


sub linkage {
    my ($sq1_name, $sq1, $sq2_name, $sq2, $idthres) = @_;

    my $file1 = "$basename-$sq1_name.fa";
    my $file2 = "$basename-$sq2_name.fa";
    open(F1, ">$file1") || die;
    print F1 ">$sq1_name\n$sq1\n";
    close(F1);
    open(F2, ">$file2") || die;
    print F2 ">$sq2_name\n$sq2\n";
    close(F2);

    my $pid = distance($file1, $file2, $fragquery);
    
    my $do_link = ($pid >= $idthres)? 1 : 0; 
    if ($verbose) { if ($do_link) { print "LINK: query $sq1_name db $sq2_name | pid=$pid thres = $idthres\n"; } }

    system("rm $file1\n");
    system("rm $file2\n");
    return $do_link;
}


sub parse_astra_fasta {

    my ($file, $ret_nsq, $sq_ref, $name_ref) = @_;

    my $nsq = -1;

    open(FILE, "$file") || die;
    while (<FILE>) {
	if (/^>(\S+)\s+(.+)$/) {
	    $nsq ++;
	    $name_ref->[$nsq] = "$1 $2";
	    $sq_ref->[$nsq] = "";
	}
 	elsif (/^(\S+)/) {
	    $sq_ref->[$nsq] .= $1;
	}
    }
    $nsq ++;
    close(FILE);
 
    $$ret_nsq = $nsq;
}

sub parse_scopmark_fasta {

    my ($file, $ret_nsq, $sq_ref, $name_ref, $namefull_ref) = @_;

    my $nsq = -1;

    open(FILE, "$file") || die;
    while (<FILE>) {
	if (/^>(\S+)\/(\S+)\s+(.+)$/) {
	    $nsq ++;
	    $namefull_ref->[$nsq] = "$1/$2 $3";
	    $name_ref->[$nsq] = "$2";
	    $sq_ref->[$nsq] = "";
	}
	elsif (/^(\S+)/) {
	    $sq_ref->[$nsq] .= $1;
	}
    }
   close(FILE);
   $nsq ++;
   if ($nsq <= 0) { print "bad scopmark_fasta parsing, nsq=$nsq. empty file\n"; die; }

    $$ret_nsq = $nsq;
}

# Open the source sequence database for negative subseqs;
# db_maxL db_nseq are set.
# 
sub process_dbfile {
    my ($dbfile, $ret_db_maxL, $ret_db_nsq, $db_sq_ref) = @_;
    
    my $nsq = -1;
    my $maxL = 0;
   
    open(FILE, "$dbfile") || die;
    while (<FILE>) {
	if (/^>/) {
	    $nsq ++;
	    $db_sq_ref->[$nsq] = "";
	}
 	elsif (/^(\S+)/) {
	    $db_sq_ref->[$nsq] .= $1;
	}
    }
    $nsq ++;
    close(FILE);

    for (my $s = 0; $s < $nsq; $s ++) {
	my $len = length($db_sq_ref->[$s]);
	if ($len > $maxL) { $maxL = $len; }
    }
 
    $$ret_db_maxL = $maxL;
    $$ret_db_nsq  = $nsq;
}


sub remove_fragments {
    my ($file, $fragfrac, $ret_nsq_nofrag) = @_;
    
    my $nfrags = 0;
    my $tmpfile = "$file.tmp";

    
    my $nsq = -1;
    my @sq;
    my @name;
    parse_astra_fasta($file, \$nsq, \@sq, \@name);   
  
    open(TMPFILE, ">$tmpfile") || die;
    my $len = 0;
    for (my $s = 0; $s < $nsq; $s ++) {
	$len += length($sq[$s]);
    }
    $len *= $fragfrac / $nsq;
    if ($verbose) { print "$file | ns = $nsq | fraglen=$len\n"; }

    for (my $s = 0; $s < $nsq; $s ++) { 
	if ( length($sq[$s]) < $len) { $nfrags ++; next; }
	else {
	    $$ret_nsq_nofrag ++;
	    print TMPFILE ">$name[$s]\n$sq[$s]\n";
	}
    } 
    close(TMPFILE);
    
    system("mv $tmpfile $file\n");
    return $nfrags;
}

sub separate_sets_simplesplit {
   my ($file, $file_query, $file_testdom, $fracseq, $ret_nquery, $ret_avglen_query, $ret_ntestdom, $ret_avglen_testdom) = @_;

   my $ntestdom = 0;

   my $nsq = -1;
   my @sq = ();
   my @name = ();
   my @namefull = ();
   my $nc = 0;   #number of clusters
   my @nin = (); # number of sequences per cluster
   my @assignment = ();
   parse_scopmark_fasta($file, \$nsq, \@sq, \@name, \@namefull);

   my @stack;
   for (my $s = 0; $s < $nsq; $s ++) { $stack[$s] = $s; }
   #suffled
   @stack = shuffle(@stack); 

   #create the query  file
   my $nquery = 1 + int($nsq*$fracseq);
   
   #If all the seqs went into the query file, none are left for testing; we're done here 
   if ($nquery == $nsq) { return; }

   open(QUERY, ">$file_query")  || die;
   for (my $s = 0; $s < $nquery; $s ++) { 
       $$ret_avglen_query += length($sq[$stack[$s]]); 
       print QFILE ">$namefull[$stack[$s]]\n$sq[$stack[$s]]\n"; 
       print QUERY ">$namefull[$stack[$s]]\n$sq[$stack[$s]]\n"; 
   }
   if ($nquery > 0) { $$ret_avglen_query /= $nquery; }
   close(QUERY);
 
    #create the test file
   open(DOM, ">$file_testdom")  || die;
   for (my $s = $nquery; $s < $nsq; $s ++) { 
       $ntestdom ++;
       $$ret_avglen_testdom += length($sq[$stack[$s]]); 
       print TDFILE ">$namefull[$stack[$s]]\n$sq[$stack[$s]]\n"; 
       print DOM    ">$namefull[$stack[$s]]\n$sq[$stack[$s]]\n"; 
   }
   close(DOM);
   if ($ntestdom > 0) { $$ret_avglen_testdom /= $ntestdom; }

   $$ret_nquery   = $nquery;
   $$ret_ntestdom = $ntestdom;
}

sub separate_sets {
   my ($file, $file_query, $file_testdom, $idthres1, $idthres2, $fragquery, $ret_nquery, $ret_avglen_query, $ret_ntestdom, $ret_avglen_testdom) = @_;
   
   my $ntestdom = 0;

   my $nsq = -1;
   my @sq = ();
   my @name = ();
   my @namefull = ();
   my $nc = 0;   #number of clusters
   my @nin = (); # number of sequences per cluster
   my @assignment = ();
   parse_scopmark_fasta($file, \$nsq, \@sq, \@name, \@namefull);
   cluster_SingleLinkage($nsq, \@sq, \@name, $idthres1, $fragquery, \$nc, \@nin, \@assignment);
   
   #create the query set
   my $cquery;
   my $nquery = 0;
   for (my $c = 0; $c < $nc; $c ++) {
       if ($nin[$c] > $nquery) {
	   $nquery = $nin[$c];
	   $cquery = $c;
       }
   }
   #print "   clusters: $nc | query cluster c[$cquery] = $nquery\n";
   
   #If all the seqs went into the query file, none are left for testing; we're done here 
   if ($nquery == $nsq) { return; }

   #create the query  file
   open(QUERY, ">$file_query")  || die;
   for (my $s = 0; $s < $nsq; $s ++) { if ($assignment[$s] == $cquery) { $$ret_avglen_query += length($sq[$s]); print QFILE ">$namefull[$s]\n$sq[$s]\n"; print QUERY ">$namefull[$s]\n$sq[$s]\n"; } } 
   if ($nquery . 0) { $$ret_avglen_query /= $nquery; }
   close(QUERY);

   # from the rest we create the test sequences
   my $tmptestfile = "$file.test.tmp";
   open(TMP, ">$tmptestfile")  || die;
   for (my $s = 0; $s < $nsq; $s ++) { if ($assignment[$s] != $cquery) { print TMP "\>$namefull[$s]\n$sq[$s]\n"; } } 
   close(TMP);
   if ($verbose) { system("more $tmptestfile\n\n"); }

   # Cluster the test sequences. 
   $nsq = -1;
   @sq = ();
   @name = ();
   @namefull = ();
   $nc = 0;   #number of clusters
   @nin = (); # number of sequences per cluster
   @assignment = ();
   parse_scopmark_fasta($file, \$nsq, \@sq, \@name, \@namefull);   
   cluster_SingleLinkage($nsq, \@sq, \@name, $idthres2, $fragquery, \$nc, \@nin, \@assignment);
   #print "   testclusters: $nc | testsq: $nsq\n";
   
   #create the test file
   #pick a random seq for each cluster to be the test.   
   open(DOM, ">$file_testdom")  || die;
   for (my $c = 0; $c < $nc; $c++)
    {
      my $nskip = int(rand($nin[$c])); # pick a random seq in this cluster to be the test. 
 
      for (my $i = 0; $i < $nsq; $i++) {
	  if ($assignment[$i] == $c) {
	      if ($nskip == 0) { $$ret_avglen_testdom += length($sq[$i]); print TDFILE ">$namefull[$i]\n$sq[$i]\n"; print DOM ">$namefull[$i]\n$sq[$i]\n"; $ntestdom ++; }
	      else             { $nskip --; }
	  } 
	  
      }
    }
   if ($ntestdom > 0) { $$ret_avglen_testdom /= $ntestdom; }

   close(DOM);
   system("rm $tmptestfile\n");

   $$ret_nquery   = $nquery;
   $$ret_ntestdom = $ntestdom;
}

# Fetch in a random sequence of length <L> from the the pre-digitized
# concatenated sequence database, select a random subseq, shuffle it
# by the chosen algorithm; set dsq[1..L] to the resulting randomized
# segment.
sub set_random_segment {
    my ($ret_test_seq, $db_maxL, $db_nsq, $db_sq_ref, $is_iid, $L) = @_;

    if ($L==0) { return; }
    if ($L > $db_maxL) { printf ("can't fetch a segment of length %d; database max is %d\n", $L, $db_maxL); }

    my $db_dependent = 1;
    if ($is_iid) { $db_dependent = 0; }

    #print "\n1-TEST\n$$ret_test_seq\n";
    # fetch a random subseq from the source database 
    my $sub_s = "";
    my @sub_s = ();
   if ($db_dependent) 
    {
	my $start;
	my $end;
	my $Lseq = -1;
	my $db_s = "";
	
	while ($Lseq < $L) {
	    $db_s = $db_sq_ref->[int(rand($db_nsq))];
	    $Lseq = length($db_s);
	} 
	if ($Lseq <= 0) { print "bad subseq len $Lseq from L=$L\n"; die; }
	
	$start = int(rand($Lseq-$L));              
	$end   = $start + $L - 1;
	if ($end-$start < 0) { print "bad subseq start $start end $end Lseq=$Lseq L=$L\n"; die; }

	my @db_s = split(//, $db_s);
	if ($end-$start > $#db_s) { print "bad random segment\n"; die; }
	for (my $x = $start; $x <= $end; $x ++) {
	    $sub_s .= $db_s[$x];
	}
	@sub_s = split(//, $sub_s);
    }
    
    # Now apply the appropriate randomization algorithm 
     if ($is_iid) {
	rsq_IID(\@sub_s, $L, 20);
    }
    else {
	rsq_XShuffle(\@sub_s, $L);
    }
    #print "\n 2-SUB\n@sub_s\n";
    
    
    for (my $x = 0; $x < $L; $x ++) {
	$$ret_test_seq .= $sub_s[$x];
    }
    #print "\n2-TEST\n$$ret_test_seq\n";
    
}


  
sub rsq_IID
{
  my ($s_ref, $L, $K) = @_;  

  my $roll;
  my $i;

   for (my $x = 0; $x < $L; $x++) {
      $roll = rand();
      
      for ($i = 0; $i < $K; $i++) { 
	  if ($roll < ($i+1)/$K) { last; }
      }      
      $s_ref->[$x] = aa($i);
  }
}

sub aa {
    my ($i) = @_;

    my $aa = "";
    if    ($i ==  0) { $aa = "A"; }
    elsif ($i ==  1) { $aa = "C"; }
    elsif ($i ==  2) { $aa = "D"; }
    elsif ($i ==  3) { $aa = "E"; }
    elsif ($i ==  4) { $aa = "F"; }
    elsif ($i ==  5) { $aa = "G"; }
    elsif ($i ==  6) { $aa = "H"; }
    elsif ($i ==  7) { $aa = "I"; }
    elsif ($i ==  8) { $aa = "K"; }
    elsif ($i ==  9) { $aa = "L"; }
    elsif ($i == 10) { $aa = "M"; }
    elsif ($i == 11) { $aa = "N"; }
    elsif ($i == 12) { $aa = "P"; }
    elsif ($i == 13) { $aa = "Q"; }
    elsif ($i == 14) { $aa = "R"; }
    elsif ($i == 15) { $aa = "S"; }
    elsif ($i == 16) { $aa = "T"; }
    elsif ($i == 17) { $aa = "V"; }
    elsif ($i == 18) { $aa = "W"; }
    elsif ($i == 19) { $aa = "Y"; }
    else             { print "bad aa $i\n"; die; }

    return $aa;
}


sub rsq_XShuffle
{
  my ($s_ref, $L) = @_;  

  my $i;
  my $x;

  while ($L > 1) {
      $i = int(rand($L));
      $x = $s_ref->[$i];
      $s_ref->[$i] = $s_ref->[$L-1];
      $s_ref->[$L-1] = $x;
      $L--;
  }
  
}
  

sub synthesize_negatives {
    my ($nneg, $db_maxL, $db_nsq, $db_sq_ref, $is_iid, $ntest, $test_lens_ref) = @_;

    my $nsq = 0;
 
    my $L;
    my $L1;
    my $L2;
    my $L3;
    my $d1n;
    my $d2n;

    for (my $i = 0; $i < $nneg; $i++)
    {
	my $neg_sq = "";
	my $neg_name;

	# Select a random test seq, to use its same segments 
 	my $a = int(rand($ntest));

	$L   = $test_lens_ref->[$a]->{"TESTSEQ::L"};
	$L1  = $test_lens_ref->[$a]->{"TESTSEQ::L1"};
	$L2  = $test_lens_ref->[$a]->{"TESTSEQ::L2"};
	$L3  = $test_lens_ref->[$a]->{"TESTSEQ::L3"};
	$d1n = $test_lens_ref->[$a]->{"TESTSEQ::d1n"};
	$d2n = $test_lens_ref->[$a]->{"TESTSEQ::d2n"};
	
	my $n = $i+1;
	$neg_name .= "decoy$n L=$L in segments: $L1/$d1n/$L2/$d2n/$L3";

	printf NEGFILE "%-15s %5d %5d %5d %5d %5d %5d", $neg_name, $L, $L1, $d1n, $L2, $d2n, $L3;

	set_random_segment(\$neg_sq, $db_maxL, $db_nsq, $db_sq_ref, $is_iid, $L1);
	set_random_segment(\$neg_sq, $db_maxL, $db_nsq, $db_sq_ref, $is_iid, $d1n);
	set_random_segment(\$neg_sq, $db_maxL, $db_nsq, $db_sq_ref, $is_iid, $L2);
	set_random_segment(\$neg_sq, $db_maxL, $db_nsq, $db_sq_ref, $is_iid, $d2n);
	set_random_segment(\$neg_sq, $db_maxL, $db_nsq, $db_sq_ref, $is_iid, $L3);
  	printf NEGFILE   "\n";

 	print TFILE ">$neg_name\n$neg_sq\n";
    }
}

sub synthesize_positives {
    my ($file, $sfname, $ndomains, $db_maxL, $db_nsq, $db_sq_ref, $is_iid, $ret_nsq_t_test, $test_lens_ref) = @_;

    my $ntest = 0;
    my $test_sq = "";
    my $test_name;

    my $nsq = -1;
    my @sq = ();
    my @name = ();
    my @namefull = ();
    parse_scopmark_fasta($file, \$nsq, \@sq, \@name, \@namefull);

    my @stack;
    for (my $s = 0; $s < $nsq; $s ++) { $stack[$s] = $s; }
    #suffled
    @stack = shuffle(@stack);  

    # select domains
    my $d1idx = -1;
    my $d2idx = -1;
    my $s1;
    my $s2;
    my $d1n = 0;
    my $d2n = 0;
    my $d1name = "";
    my $d2name = "";
    my $L1;
    my $L2;
    my $L3;
    my $i;
    my $j;
    my $L = 0;
    
    while (@stack >= $ndomains) {
	$d1idx  = pop(@stack);
	$s1     = $sq[$d1idx];
	$d1n    = length($s1);
	$d1name = $name[$d1idx];

	$d2n    = 0;
	$d2name = "";

	if ($ndomains == 2) {
	    $d2idx  = pop(@stack);
	    $s2     = $sq[$d2idx];
	    $d2n    = length($s2);
	    $d2name = $name[$d2idx];
	}
	
	#Select a random total sequence length L
	$L = 0;
	if ($d1n+$d2n > $db_maxL) { printf "can't construct test seq; no db seq >= %d residues\n", $d1n+$d2n; die; }
	while ($L < $d1n+$d2n) {
	    $L = length($db_sq_ref->[int(rand($db_nsq))]);
	} 
	
	#Now figure out the embedding 
	if ($ndomains == 2) 
	{
	    #  Select random lengths of three flanking domains;
	    # Imagine picking two "insert after" points i,j in sequence 1..L', for
	    # L' = L-d1n-d2n (the total length of nonhomologous test seq)
	    
	    do {
		$i = int(rand($L - $d1n - $d2n + 1)); #  i = 0..L' */
		$j = int(rand($L - $d1n - $d2n + 1)); #  j = 0..L' */
	    } while ($i > $j);
	    
	    #  now 1           .. i         = random region 1 (if i==0, there's none); 
	    #     i+1         .. i+d1n     = domain 1
	    #     i+d1n+1     .. j+d1n     = random region 2 (if i==j, there's none);
	    #     j+d1n+1     .. j+d1n+d2n = domain 2
	    #     j+d1n+d2n+1 .. L         = random region 3 (if j == L-d1n-d2n, there's none);
	    $L1 = $i;			
	    $L2 = $j-$i;
	    $L3 = $L - $d1n - $d2n - $j;
	}
	else 
	{ #  embedding one domain */
	    $i = int(rand($L - $d1n + 1)); #  i = 0..L' */
	    #  now 1           .. i         = random region 1 (if i==0, there's none); 
	    #     i+1         .. i+d1n     = domain 1
	    #     i+d1n+1     .. L         = random region 2 (if i==j, there's none);
	    
	    $L1 = $i;			
	    $L2 = $L - $d1n - $L1;
	    $L3 = 0;
	}
	
	$test_name = "";
	$test_sq   = "";
	if ($ndomains == 2) 
	{
	    my $f1 = $i+1;
	    my $t1 = $i+$d1n;
	    my $f2 = $j+$d1n+1;
	    my $t2 = $j+$d1n+$d2n;
	    $test_name .= "$sfname/$$ret_nsq_t_test/$f1-$t1/$f2-$t2 ";
	}
	else
	{
	    my $f1 = $i+1;
	    my $t1 = $i+$d1n;
	    $test_name .= "$sfname/$$ret_nsq_t_test/$f1-$t1 ";
	}
	
	# fill lens structure
	$test_lens_ref->[$$ret_nsq_t_test] = TESTSEQ->new();
	$test_lens_ref->[$$ret_nsq_t_test]->{"TESTSEQ::L"}   = $L; 
	$test_lens_ref->[$$ret_nsq_t_test]->{"TESTSEQ::L1"}  = $L1; 
	$test_lens_ref->[$$ret_nsq_t_test]->{"TESTSEQ::d1n"} = $d1n; 
	$test_lens_ref->[$$ret_nsq_t_test]->{"TESTSEQ::L2"}  = $L2; 
	$test_lens_ref->[$$ret_nsq_t_test]->{"TESTSEQ::d2n"} = $d2n; 
	$test_lens_ref->[$$ret_nsq_t_test]->{"TESTSEQ::L3"}  = $L3; 

	printf POSFILE "%-35s %5d %5d %5d %5d %5d %5d", $test_name, $L, $L1, $d1n, $L2, $d2n, $L3;
	set_random_segment(\$test_sq, $db_maxL, $db_nsq, $db_sq_ref, $is_iid, $L1);
	printf POSFILE " %-24s %5d %5d", $d1name, 1, $d1n;
	$test_sq .= $s1;
	set_random_segment(\$test_sq, $db_maxL, $db_nsq, $db_sq_ref, $is_iid, $L2);
	if ($ndomains == 2) 
	{
	    printf POSFILE  " %-24s %5d %5d", $d2name, 1, $d2n;
	    $test_sq .= $s2;
	    set_random_segment(\$test_sq, $db_maxL, $db_nsq, $db_sq_ref, $is_iid, $L3);
	}
	printf POSFILE  "\n";

 	print TFILE ">$test_name\n$test_sq\n";
	$ntest ++;
	$$ret_nsq_t_test ++;	
    }

    return $ntest;
}
