# Supplementary material for: Parameterizing sequence alignment with an explicit evolutionary model
Source: BMC Bioinformatics. 2015 Dec 10;16:406. doi: 10.1186/s12859-015-0832-5 (PMC4676179; doi:10.1186/s12859-015-0832-5)
Supplement: Additional file 2 — Tarball that contains the source code for the programs introduced in this manuscript, as well as the Perl scripts used to generate the experiments in this work and the results of the experiments. (ZIP 42,496 kb) [file 12859_2015_832_MOESM2_ESM.zip › supplemental_files/src/benchmarks/scripts/fasta2afa.pl]

#! /usr/bin/perl -w

use strict;

use vars qw ($opt_a $opt_f $opt_q $opt_t $opt_h);  # required if strict used
use Getopt::Std;
getopts ('afhq:t:');

use lib "$ENV{'EVOHMMDIR'}/lib/hmmer4/lib/easel/demotic";
use demotic_fasta;

# Print a helpful message if the user provides no input file.
if (!@ARGV) {
        print "usage: fasta2afa.pl [options] <fastaout> <afafile> \n\n";
        print "options:\n";
        print "-a: report best alignment for the best hit\n";
	print "-h: report all alignments for best hit\n";
	print "-f: add unaligned flanking regions\n";
        exit;
}

my $fastaout = shift;
my $msafile  = shift;

my $reportbesthit = 0; 
my $reportbestali = 1; # default report best ali of best hit
if ($opt_a) { $reportbesthit = 0; $reportbestali = 1; }
if ($opt_h) { $reportbesthit = 1; $reportbestali = 0; }
if ( $opt_a &&  $opt_h) { print "pick besthit or bestali as an option\n"; die; }

my $addflanking = 0; 
my $qfile = "";
my $tfile = "";
my $nquery = 0;
my @qsqname = ();
my @qsq = ();
my $ntarget = 0;
my @tsqname = ();
my @tsq = ();
if ($opt_f) { 
    $addflanking = 1; 
    if (!$opt_q) { print "need to provide query file\n"; die; }
    if (!$opt_t) { print "need to provide target file\n"; die; }
    $qfile = $opt_q;
    $tfile = $opt_t;
    parse_fafile($qfile, \$nquery,  \@qsqname, \@qsq);
    parse_fafile($tfile, \$ntarget, \@tsqname, \@tsq);
    #printf("nquery %d\n", $nquery);
    #printf("ntarget %d\n", $ntarget);
}
if (0) { system("more $fastaout\n"); }

open(AFA,      ">$msafile") or die "FAILED:eh? $msafile: $!";
open(FASTAOUT, "$fastaout") or die "FAILED:eh? $fastaout: $!";

while ( demotic_fasta::parse(*FASTAOUT) ) {

    my $isbesthit  = 0;
    my $prv_hitidx = -1;
    my $hitidx = $prv_hitidx;
    
    my $query =  $demotic_fasta::queryname;
    my $target;
    my $pval;
    my $bitscore;

    my %seen;
    my %best_pval;
    my %best_bitscore;
    my %best_nali;
    
    my %best_ali_pval;
    my %best_ali_bitscore;
    my %best_ali_from;
    my %best_ali_to;
    my %best_ali_qali;
    my %best_ali_tali;
    
    #printf "\nnhits %d nali %d\n", $demotic_fasta::nhits, $demotic_fasta::nali;
    for (my $i = 0; $i < $demotic_fasta::nali; $i++)
    {
	$hitidx   = $demotic_fasta::ali_hitidx[$i];
	$target   = $demotic_fasta::ali_target[$i];
	$pval     = $demotic_fasta::hit_Eval[$hitidx];
	$bitscore = $demotic_fasta::hit_bitscore[$hitidx];
	
	if ($target =~  /^$demotic_fasta::hit_target[$hitidx]$/) {}
	else { printf "ali_target %s is not hit target %d  %s\n", $target, $hitidx, $demotic_fasta::hit_target[$hitidx]; die; }
	
	my $ali_pval     = $demotic_fasta::ali_evalue[$i];
	my $ali_bitscore = $demotic_fasta::ali_bitscore[$i];
	my $ali_from     = $demotic_fasta::ali_tstart[$i];
	my $ali_to       = $demotic_fasta::ali_tend[$i];
	my $ali_tali     = $demotic_fasta::ali_tali[$i];
	my $ali_qali     = $demotic_fasta::ali_qali[$i];
	my $ali_qstart   = $demotic_fasta::ali_qstart[$i];
	my $ali_qend     = $demotic_fasta::ali_qend[$i];
	my $ali_tstart   = $demotic_fasta::ali_tstart[$i];
	my $ali_tend     = $demotic_fasta::ali_tend[$i];

	my $aquery;
	my $atarget;
	aligned_query_target($nquery,  \@qsqname, \@qsq, $ali_qstart, $ali_qend, $ali_qali, 
			     $ntarget, \@tsqname, \@tsq, $ali_tstart, $ali_tend, $ali_tali, 
			     $query, \$aquery, $target, \$atarget, $addflanking);

	#printf "\nquery %s ali $i hitidx $hitidx isbest? $isbesthit prv_hitidx $prv_hitidx\n", $demotic_fasta::queryname;
	if (! $seen{$target} || $pval < $best_pval{$target})
	{ 		
	    $isbesthit              = 1;
	    $seen{$target}          = 1;
	    $best_pval{$target}     = $pval; 
	    $best_bitscore{$target} = $bitscore; 
	    $best_nali{$target}     = 0;
	    
	    $best_ali_pval{$target}[$best_nali{$target}]     = $ali_pval;
	    $best_ali_bitscore{$target}[$best_nali{$target}] = $ali_bitscore;
	    $best_ali_from{$target}[$best_nali{$target}]     = $ali_from;
	    $best_ali_to{$target}[$best_nali{$target}]       = $ali_to;
	    $best_ali_tali{$target}[$best_nali{$target}]     = $atarget;
	    $best_ali_qali{$target}[$best_nali{$target}]     = $aquery;
	    $best_nali{$target} ++;
	    #if (1) { printf("  ali[%d] target %s pval %f score %f ali_pval %f \n", $best_nali{$target},  $target, $pval, $bitscore, $ali_pval); }
	}
	
	if ($isbesthit && $prv_hitidx == $hitidx && $best_nali{$target} >= 1) {
	    $best_ali_pval{$target}[$best_nali{$target}]     = $ali_pval;
	    $best_ali_bitscore{$target}[$best_nali{$target}] = $ali_bitscore;
	    $best_ali_from{$target}[$best_nali{$target}]     = $ali_from;
	    $best_ali_to{$target}[$best_nali{$target}]       = $ali_to;
	    $best_ali_tali{$target}[$best_nali{$target}]     = $atarget;
	    $best_ali_qali{$target}[$best_nali{$target}]     = $aquery;
	    $best_nali{$target} ++;
	    #if (1) { printf("  ali[%d] target %s pval %f score %f ali_pval %f \n", $best_nali{$target},  $target, $pval, $bitscore, $ali_pval); }
	}
	
	if ($isbesthit && $prv_hitidx != $hitidx && $best_nali{$target} > 1) { $isbesthit = 0; }
	$prv_hitidx = $hitidx;
    }

    # write the AFA
    foreach my $target (keys(%seen)) 
    {
	my $best_ali = -1;
	my $best_ali_pval = 1e+50;
	if ($reportbestali) {
	    for (my $m = 0; $m < $best_nali{$target}; $m ++)  
	    {
		if ($best_ali_pval{$target}[$m] < $best_ali_pval) { $best_ali = $m; $best_ali_pval = $best_ali_pval{$target}[$m]; }
	    }
	}
	
	for (my $m = 0; $m < $best_nali{$target}; $m ++)  
	{
	    if (($reportbestali && $m == $best_ali) || $reportbesthit ) {
		#printf "\n%s %.1f %g %.1f %d %d %s \n", $best_ali_pval{$target}[$m], $best_ali_bitscore{$target}[$m], $best_pval{$target}, $best_bitscore{$target}, $best_ali_from{$target}[$m], $best_ali_to{$target}[$m], $target;
		#printf ">%s\n%s\n\n", $target, $best_ali_tali{$target}[$m];
		#printf ">%s\n%s\n", $demotic_fasta::queryname, $best_ali_qali{$target}[$m];
		printf AFA ">%s\n%s\n", $target, $best_ali_tali{$target}[$m];
		printf AFA ">%s\n%s\n", $demotic_fasta::queryname, $best_ali_qali{$target}[$m];
	    }
	}
    }
}
close(FASTAOUT);
close(AFA);
 

sub parse_fafile {
    my ($file, $ret_nsq, $sqname_ref, $sq_ref) = @_;
    my $nsq = -1;

    open (FA, "$file") || die;
    while (<FA>) {
	if (/\>(\S+)/) { 
	    $nsq ++; 
	    $sqname_ref->[$nsq] = $1;
	    $sq_ref->[$nsq] = "";
	}
	elsif (/\s*(\S+)$/) {
	    $sq_ref->[$nsq] .= $1;
	}
    }
    close (FA);

    $$ret_nsq = $nsq+1;
}

sub find_sq {
    my ($nsq, $sqname_ref, $sq_ref, $name, $ret_idx, $ret_sq) = @_;
    my $idx = -1;
    my $sq = "";
    
    my $n;
    for ($n = 0; $n < $nsq; $n ++) {
	if ($sqname_ref->[$n] =~ /$name/) {
	    $idx = $n;
	    $sq = $sq_ref->[$n];
	    last;
	} 
    }
    if ($n == $nsq) { print "could nt find sq $name\n"; die; }
    $$ret_idx = $idx;
    $$ret_sq  = $sq;
}

sub aligned_query_target
{
    my ($nquery,  $qsqname_ref, $qsq_ref, $ali_qstart, $ali_qend, $ali_qali, 
	$ntarget, $tsqname_ref, $tsq_ref, $ali_tstart, $ali_tend, $ali_tali, 
	$query, $ret_aquery, $target, $ret_atarget, $addflanking) = @_;

    if (!$addflanking) {
	$$ret_aquery  = $ali_qali;
	$$ret_atarget = $ali_tali;
	return;
    }
    
    my $qidx = -1;
    my $qsq  = "";
    my $qasq = "";
    find_sq($nquery, $qsqname_ref, $qsq_ref, $query, \$qidx, \$qsq);
    my $qlen = length($qsq);

    my $tidx = -1;
    my $tsq = "";
    my $tasq = "";
    find_sq($ntarget, $tsqname_ref, $tsq_ref, $target, \$tidx, \$tsq);
    my $tlen = length($tsq);

    my @qsq = split(//, $qsq);
    my @tsq = split(//, $tsq);

    for (my $i = 0; $i < $ali_qstart-1; $i ++) {
	$tasq .= "-";
	$qasq .= lc $qsq[$i];
    }
    for (my $j = 0; $j < $ali_tstart-1; $j ++) {
	$tasq .= lc $tsq[$j];
	$qasq .= "-";
    }
    $qasq .= uc $ali_qali;
    $tasq .= uc $ali_tali;
    for (my $i = $ali_qend; $i < $qlen; $i ++) {
	$qasq .= lc $qsq[$i];
	$tasq .= "-";
    }
    for (my $j = $ali_tend; $j < $tlen; $j ++) {
	$qasq .= "-";
	$tasq .= lc $tsq[$j];
    }

    $$ret_aquery  = $qasq;
    $$ret_atarget = $tasq;
}
