# Supplementary material for: Parameterizing sequence alignment with an explicit evolutionary model
Source: BMC Bioinformatics. 2015 Dec 10;16:406. doi: 10.1186/s12859-015-0832-5 (PMC4676179; doi:10.1186/s12859-015-0832-5)
Supplement: Additional file 2 — Tarball that contains the source code for the programs introduced in this manuscript, as well as the Perl scripts used to generate the experiments in this work and the results of the experiments. (ZIP 42,496 kb) [file 12859_2015_832_MOESM2_ESM.zip › supplemental_files/src/benchmarks/scripts/FUNCS.pm]

package FUNCS;

use strict;
use warnings;
use Class::Struct;

our $VERSION = "1.00";

my $easel = "~/src/hmmer/hmmer/easel/miniapps";
my $esl_reformat = "$easel/esl-reformat";
my $esl_afetch   = "$easel/esl-afetch";

use constant GNUPLOT => '/opt/local/bin/gnuplot';

sub afa2sto {
    my ($root, $file) = @_;
    my $stof = "$root.sto";
    system("$esl_reformat sto $file > $stof\n");
    return $stof;
}

sub calculate_averages {
    my ($meanval_ref, $stdval_ref, $number) = @_;

    my $mean = $$meanval_ref;
    my $std  = $$stdval_ref;

    if ($number > 1) {
        $mean /= $number;

        $std -= $mean*$mean*$number;
        $std /= ($number-1);
        if ($std < 0. && $std> -0.00001) { $std = 0.0; }
        $std  = sqrt($std);
    }
    elsif ($number == 1) {
        $mean /= $number;
        $std   = 0.0;
    }
    else {
        $mean = 0.0;
        $std  = 0.0;
    }

    $$meanval_ref = $mean;
    $$stdval_ref  = $std;
}

sub calculateF{
    my ($tph, $th, $fh, $ret_sen, $ret_ppv, $ret_F) = @_;
    
    my $sen;
    my $ppv;
    my $F;
    
    $sen = ($th > 0)? $tph/$th : 0.0;
    $ppv = ($fh > 0)? $tph/$fh : 0.0;
    
    if ($th+$fh > 0.0) { $F = 2.0 * $tph / ($th + $fh) }
    else               { $F = 0.0 }

    $$ret_sen = 100.*$sen;
    $$ret_ppv = 100.*$ppv;
    $$ret_F   = 100.*$F;
}

sub fill_histo_array {
    my ($val, $sc, $N, $k, $shift, $his_ref) = @_;
    
    my $dim = $N * $k;
    
    if ($sc >=  $N-$shift) { $his_ref->[$dim] += $val; return; }
    if ($sc <=  -$shift)   { $his_ref->[0]    += $val; return; }
    
    for (my $i=0; $i<=$dim; $i++) { 
	if ( $i/$k-$shift <= $sc && $sc < ($i+1)/$k-$shift) {  
	    $his_ref->[$i] += $val; 
	    last; 
	} 
    }
}

sub get_files     {
    
    my ($dir, $name, $suffix, $nfile_ref, $file_ref, $verbose) = @_;
    
    local *DIRH;

    opendir DIRH, $dir or die "eh? $dir: $!";

    @$file_ref = grep { /$name\-\d+\.$suffix/ }
    map { "$dir/$_" } readdir DIRH;

    $$nfile_ref = @$file_ref;

    if ($verbose) {
	printf("\nFILES: $$nfile_ref\n");
	for (my $f = 0; $f < $$nfile_ref; $f ++)
	{
	    printf("file $f: $file_ref->[$f]\n");
	}
    }

}


sub gnuplot_histo {

    my ($hfile, $xfield, $yfield, $psfile, $title, $xlabel, $ylabel, $key, $iscum, $seeplots, $xleft, $xright) = @_;

    my $pdffile = $psfile;
    if ($pdffile =~ /^(\S+).ps$/) { $pdffile = "$1.pdf"; }
    
    open(GP,'|'.GNUPLOT) || die "Gnuplot: $!";
    
    print GP "set terminal postscript color solid 14\n";
    FUNCS::gnuplot_define_styles (*GP);

    print GP "set output '$psfile'\n";
    #print GP "set nokey\n";
    print GP "set xlabel '$xlabel'\n";
    print GP "set xrange [$xleft:$xright]\n";

    #print GP "set title \"$title\\n\\n$key\"\n";
    print GP "set title '$title'\n";

    print GP "set ylabel '$ylabel'\n";

    my $cmd = "";
    if ($iscum) {
	$cmd .= "'$hfile' using $xfield:$yfield  with lines title '$key' ls 1";
    }
    else {
	$cmd .= "'$hfile' using $xfield:$yfield  with boxes title '$key' ls 1";
    } 

    print GP "plot $cmd\n";

    close (GP);

    system ("ps2pdf $psfile\n"); 
    system("rm $psfile\n");
    if ($seeplots) { system ("open $pdffile&\n"); }
}

sub gnuplot_ave_histo {

    my ($hfile, $field, $psfile, $title, $key, $xlabel, $ylabel, $xmin, $xmax, $ymin, $ymax, $viewplot) = @_;

    my $n;
    my $m;
    my $cmd;

    my $pdffile = $psfile;
    if ($pdffile =~ /^(\S+).ps$/) { $pdffile = "$1.pdf"; }
    
    open(GP,'|'.GNUPLOT) || die "Gnuplot: $!";
    
    print GP "set terminal postscript color solid 14\n";
    FUNCS::gnuplot_define_styles (*GP);
    
    print GP "set output '$psfile'\n";
    #print GP "set nokey\n";
    print GP "set xlabel '$xlabel'\n";
    #print GP "set title \"$name2\\n\\n$title\"\n";
    print GP "set title '$title'\n";
    print GP "set ylabel '$ylabel'\n";
    
    print GP "set xrange [$xmin:$xmax]\n";
    print GP "set yrange [$ymin:$ymax]\n";

    # plot 
    if (0) {
	$cmd = "";
	$m = 1;
	$cmd .= "'$hfile' using 2:$field  with points title '$key' ls 2";
	print GP "plot $cmd\n";
    }

    $cmd = "";
    $m = 1;
    my $field2 = $field+1;
    $cmd .= "'$hfile' using 2:$field  with points title '$key' ls 2, '$hfile' using 2:$field:$field2  with yerrorbars title '' ls $m";
    print GP "plot $cmd\n";
    
    close (GP);

    system ("ps2pdf $psfile\n"); 
    system("rm $psfile\n");
    if ($viewplot) { 
	system ("open $pdffile&\n"); 
    }
}

sub gnuplot_ave_histo_with_dots {

    my ($which, $file, $hfile, $psfile, $title, $key, $xlabel, $ylabel, $xmin, $xmax, $ymin, $ymax, $viewplot) = @_;

    my $n;
    my $cmd;

    open(GP,'|'.GNUPLOT) || die "Gnuplot: $!";
    
    my $pdffile = $psfile;
    if ($pdffile =~ /^(\S+).ps$/) { $pdffile = "$1.pdf"; }

    print GP "set terminal postscript color solid 14\n";
    FUNCS::gnuplot_define_styles (*GP);
    
    print GP "set output '$psfile'\n";
    #print GP "set nokey\n";
    print GP "set xlabel '$xlabel'\n";
    #print GP "set title \"$name2\\n\\n$title\"\n";
    print GP "set title '$title'\n";
    print GP "set ylabel '$ylabel'\n";
    #print GP "set boxwidth 5.0\n";
  
    print GP "set xrange [$xmin:$xmax]\n";
    print GP "set yrange [$ymin:$ymax]\n";

    # plot 
    if (0) {
	$cmd = "";
	$cmd .= "'$hfile' using 2:1  with points title '$key' ls 1";
	print GP "plot $cmd\n";
    }

    if ($which =~ /^SEN$/  || $which =~ /^PPV$/  || $which =~ /^F$/ || $which =~ /^SPE$/ ||
	$which =~ /^CSEN$/ || $which =~ /^CPPV$/ || $which =~ /^CF$/ ) {
	my $field;
	my $field1;
	
	if    ($which =~/^SEN$/)  { $field = 9;  $field1 = 5;  }
	elsif ($which =~/^PPV$/)  { $field = 10; $field1 = 8;  }
	elsif ($which =~/^F$/)    { $field = 11; $field1 = 11; }
	elsif ($which =~/^SPE$/)  { $field = 12; $field1 = 14; }
	elsif ($which =~/^CSEN$/) { $field = 16; $field1 = 17; }
	elsif ($which =~/^CPPV$/) { $field = 17; $field1 = 20;  }
	elsif ($which =~/^CF$/)   { $field = 18; $field1 = 23; }
	my $field_avg = $field1 + 1;
	my $field_std = $field1 + 2;
	$cmd = "";
	
	$cmd .= "'$file'  using 1:$field                title '' ls 1, ";
	$cmd .= "'$hfile' using 4:$field1               with boxes title '' ls 3, ";
	$cmd .= "'$hfile' using 4:$field1               with lines title '' ls 7, ";
	$cmd .= "'$hfile' using 4:$field_avg:$field_std with yerrorbars title '$key' ls 2";
	print GP "plot $cmd\n";
	
	close (GP);
    }
    elsif ($which =~ /^SCL$/ || $which =~ /^MATCH$/ ||$which =~ /^OPENG$/) {
	my $field_avg;
	if    ($which =~/^SCL$/)   { $field_avg = 26; }
	elsif ($which =~/^MATCH$/) { $field_avg = 28; }
	elsif ($which =~/^OPENG$/) { $field_avg = 30; }
      	my $field_std = $field_avg + 1;

	$cmd = "";
	$cmd .= "'$hfile' using 4:$field_avg:$field_std with yerrorbars title '$key' ls 2";
	print GP "plot $cmd\n";
	close (GP);
     }

    system("ps2pdf $psfile\n");
    system("rm $psfile\n");
    if ($viewplot) { 
	system ("open $pdffile&\n"); 
    }
}

sub plot_id2bench {

    my ($file, $field, $name, $ylabel, $viewplots) = @_;

    my $psfile  = "$file.$name.dot.ps";
    my $pdffile = "$file.$name.dot.pdf";
    my $xlabel  = "\% ID";
    
    open(GP,'|'.GNUPLOT) || die "Gnuplot: $!";
    print GP "set terminal postscript color 14\n";
    FUNCS::gnuplot_define_styles (*GP);
 
    print GP "set output '$psfile'\n";
    print GP "set key right top\n";
    print GP "set xlabel '$xlabel'\n";
    print GP "set ylabel '$ylabel'\n";
    print GP "set yrange  [0:100]\n";
    print GP "set xrange [100:0]\n";
    print GP "set title '$file'\n";

    #print GP "set nokey\n";
    my $cmd = "";
    #$cmd  = "'$file' using 1:$field title 'reference msa' ls 1, '$file' using 2:$field title 'infered msa' ls 2";
    $cmd  = "'$file' using 1:$field title 'reference msa' ls 1";
    print GP "plot $cmd\n";
   

    # histogram

    close(GP);

    system("ps2pdf $psfile\n");
    system("rm $psfile\n");
    if ($viewplots) { system("open $pdffile&\n"); }

}


sub gnuplot_define_styles {
    my ($gp) = @_;

    print $gp "set style line 1   lt 1 lc rgb 'black' pt 1 lw 3\n";
    print $gp "set style line 2   lt 1 lc rgb 'brown' pt 1 ps 1 lw 2\n";
    print $gp "set style line 3   lt 1 lc rgb 'grey' pt 1 lw 2\n";
    #print $gp "set style line 2   lt 1 lc rgb 'brown' pt 65 ps 0.4 lw 4\n";
    print $gp "set style line 4   lt 1 lc rgb 'cyan' pt 1 lw 3\n";
    print $gp "set style line 7   lt 1 lc rgb 'red' pt 1 lw 1\n";
    print $gp "set style line 5   lt 1 lc rgb 'orange' pt 1 lw 1\n";
    print $gp "set style line 6   lt 1 lc rgb 'turquoise' pt 1 lw 2\n";
    print $gp "set style line 8   lt 1 lc rgb 'blueviolet' pt 1 lw 1\n";
    print $gp "set style line 9   lt 2 lc rgb 'purple' pt 1 lw 1\n";
   
    print $gp "set style line 1111   lt 1 lc rgb 'black'      pt 65 pi -1  lw 2\nset pointintervalbox 1\n";
    print $gp "set style line 1112   lt 1 lc rgb 'brown'      pt 65 pi -1  lw 2\nset pointintervalbox 1\n"; 
    print $gp "set style line 1113   lt 1 lc rgb 'cyan'       pt 65 pi -1  lw 2\nset pointintervalbox 1\n";
    print $gp "set style line 1116   lt 1 lc rgb '#8A2BE2'     pt 65 pi -1  lw 2\nset pointintervalbox 1\n";
    print $gp "set style line 1114   lt 1 lc rgb '#708090'       pt 65 pi -1  lw 2\nset pointintervalbox 1\n"; #dark slate gray
    print $gp "set style line 1115   lt 1 lc rgb '#FF8C00'       pt 65 pi -1  lw 2\nset pointintervalbox 1\n";
    print $gp "set style line 1117   lt 1 lc rgb 'red'        pt 65 pi -1  lw 1\nset pointintervalbox 1\n";
    print $gp "set style line 1118   lt 1 lc rgb '#8B4513'      pt 65 pi -1  lw 2\nset pointintervalbox 1\n"; #saddle brown
    print $gp "set style line 1119   lt 2 lc rgb 'blueviolet'     pt 65 pi -1  lw 1\nset pointintervalbox 1\n";
    
    print $gp "set style line 212   lt 2 lc rgb 'brown' pt 5 lw 5\n";
    print $gp "set style line 612   lt 2 lc rgb 'turquoise' pt 5 lw 5\n";
    print $gp "set style line 412   lt 2 lc rgb 'red' pt 5 lw 5\n";
    print $gp "set style line 712   lt 2 lc rgb 'black' pt 5 lw 5\n";

    print $gp "set style line 213   lt 3 lc rgb 'brown' pt 5 lw 5\n";
    print $gp "set style line 613   lt 3 lc rgb 'turquoise' pt 5 lw 5\n";
    print $gp "set style line 413   lt 3 lc rgb 'red' pt 5 lw 5\n";
    print $gp "set style line 713   lt 3 lc rgb 'black' pt 5 lw 5\n";

    print $gp "set style line 214   lt 4 lc rgb 'brown' pt 5 lw 5\n";
    print $gp "set style line 614   lt 4 lc rgb 'turquoise' pt 5 lw 5\n";
    print $gp "set style line 414   lt 4 lc rgb 'red' pt 5 lw 5\n";
    print $gp "set style line 714   lt 4 lc rgb 'black' pt 5 lw 2\n";

    print $gp "set style line 215   lt 5 lc rgb 'brown' pt 5 lw 5\n";
    print $gp "set style line 615   lt 5 lc rgb 'turquoise' pt 5 lw 5\n";
    print $gp "set style line 415   lt 5 lc rgb 'red' pt 5 lw 5\n";
    print $gp "set style line 715   lt 5 lc rgb 'black' pt 5 lw 2\n";

    print $gp "set style line 111   lt 1 lc rgb 'grey' pt 5 lw 5\n";
    print $gp "set style line 112   lt 2 lc rgb 'grey' pt 5 lw 5\n";
    print $gp "set style line 113   lt 3 lc rgb 'grey' pt 5 lw 5\n";
    print $gp "set style line 114   lt 4 lc rgb 'grey' pt 5 lw 5\n";
    print $gp "set style line 115   lt 5 lc rgb 'grey' pt 5 lw 5\n";
    print $gp "set style line 116   lt 6 lc rgb 'grey' pt 5 lw 5\n";
    print $gp "set style line 117   lt 7 lc rgb 'grey' pt 5 lw 5\n";
    print $gp "set style line 118   lt 8 lc rgb 'grey' pt 5 lw 5\n";
    print $gp "set style line 119   lt 9 lc rgb 'grey' pt 5 lw 5\n";
    print $gp "set style line 120   lt 1 lc rgb 'grey' pt 5 lw 5\n";

    print $gp "set style line 71   lt 1 lc rgb 'turquoise' pt 5 lw 5\n";
    print $gp "set style line 72   lt 2 lc rgb 'turquoise' pt 5 lw 5\n";
    print $gp "set style line 73   lt 3 lc rgb 'turquoise' pt 5 lw 5\n";
    print $gp "set style line 74   lt 4 lc rgb 'turquoise' pt 5 lw 5\n";
    print $gp "set style line 75   lt 5 lc rgb 'turquoise' pt 5 lw 5\n";
    print $gp "set style line 76   lt 6 lc rgb 'turquoise' pt 5 lw 5\n";
    print $gp "set style line 77   lt 7 lc rgb 'turquoise' pt 5 lw 5\n";
    print $gp "set style line 78   lt 8 lc rgb 'turquoise' pt 5 lw 5\n";
    print $gp "set style line 79   lt 9 lc rgb 'turquoise' pt 5 lw 5\n";
    print $gp "set style line 80   lt 1 lc rgb 'turquoise' pt 5 lw 5\n";

    print $gp "set style line 52   lt 2 lc rgb 'orange' pt 5 lw 5\n";
    print $gp "set style line 53   lt 3 lc rgb 'orange' pt 5 lw 5\n";
    print $gp "set style line 54   lt 4 lc rgb 'orange' pt 5 lw 5\n";
    print $gp "set style line 55   lt 4 lc rgb 'orange' pt 5 lw 5\n";

    print $gp "set style line 61   lt 1 lc rgb '#EE6A50' pt 5 lw 5\n"; #coral
    print $gp "set style line 62   lt 2 lc rgb '#EE6A50' pt 5 lw 5\n";
    print $gp "set style line 63   lt 3 lc rgb '#EE6A50' pt 5 lw 5\n";
    print $gp "set style line 64   lt 4 lc rgb '#EE6A50' pt 5 lw 5\n";
    print $gp "set style line 65   lt 5 lc rgb '#EE6A50' pt 5 lw 5\n";


    print $gp "set style line 10  lt 3 lc rgb 'blueviolet' pt 5 lw 5\n";
    print $gp "set style line 11  lt 4 lc rgb 'blueviolet' pt 5 lw 5\n";
    print $gp "set style line 12  lt 5 lc rgb 'blueviolet' pt 5 lw 5\n";
    
    print $gp "set style line 13  lt 2 lc rgb '#9BCD9B' pt 5 lw 5\n";
    print $gp "set style line 14  lt 3 lc rgb '#9BCD9B' pt 5 lw 5\n";
    print $gp "set style line 15  lt 4 lc rgb '#9BCD9B' pt 5 lw 5\n";
    print $gp "set style line 16  lt 5 lc rgb '#9BCD9B' pt 5 lw 5\n";
    
    print $gp "set style line 17  lt 2 lc rgb 'salmon' pt 5 lw 5\n";
    print $gp "set style line 18  lt 3 lc rgb 'salmon' pt 5 lw 5\n";
    print $gp "set style line 19  lt 4 lc rgb 'salmon' pt 5 lw 5\n";
    print $gp "set style line 20  lt 5 lc rgb 'salmon' pt 5 lw 5\n";
    
    print $gp "set style line 21  lt 1 lc rgb 'purple' pt 5 lw 5\n";
    print $gp "set style line 22  lt 2 lc rgb 'purple' pt 5 lw 5\n";
    print $gp "set style line 23  lt 3 lc rgb 'purple' pt 5 lw 5\n";
    print $gp "set style line 24  lt 4 lc rgb 'purple' pt 5 lw 5\n";
    print $gp "set style line 25  lt 5 lc rgb 'purple' pt 5 lw 5\n";
    print $gp "set style line 26  lt 6 lc rgb 'purple' pt 5 lw 5\n";
    print $gp "set style line 27  lt 1 lc rgb '#5711495' pt 5 lw 5\n";
    print $gp "set style line 28  lt 1 lc rgb '#2F4F4F'  pt 5 lw 5\n";

    print $gp "set style line 29   lt 1 lc rgb '#7b68ee' pt 5 lw 5\n";
    print $gp "set style line 30   lt 1 lc rgb '#191970' pt 5 lw 5\n";

    print $gp "set style line 31   lt 1 lc rgb '#20b2aa' pt 5 lw 5\n";
    print $gp "set style line 32   lt 1 lc rgb '#bdb76b' pt 5 lw 5\n";

    print $gp "set style line 6666   lt 1 lc rgb 'red'   pt 5 ps 1.0 lw 1\n";
    print $gp "set style line 7777   lt 1 lc rgb 'black' pt 5 ps 1.0 lw 1\n";
    print $gp "set style line 888    lt 1 lc rgb 'black' pt 1 lw 1\n";

    print $gp "set style line 999 lt 9 lw 4 pt 5 \n";
    
}
sub gnuplot_define_styles_transitions {
    my ($gp) = @_;

    print $gp "set style line 1   lt 1 lc rgb 'grey' pt 5 lw 5\n";
    print $gp "set style line 2   lt 1 lc rgb 'brown' pt 5 lw 5\n";
    print $gp "set style line 3   lt 1 lc rgb 'cyan' pt 5 lw 5\n";
    print $gp "set style line 4   lt 1 lc rgb 'red' pt 5 lw 5\n";
    print $gp "set style line 5   lt 1 lc rgb 'orange' pt 5 lw 5\n";
    print $gp "set style line 6   lt 1 lc rgb 'turquoise' pt 5 lw 5\n";
    print $gp "set style line 7   lt 1 lc rgb 'black' pt 5 lw 5\n";
    print $gp "set style line 8   lt 1 lc rgb 'white' pt 5 lw 5\n";
    
    print $gp "set style line 111   lt 1 lc rgb 'grey' pt 5 lw 5\n";
    print $gp "set style line 112   lt 2 lc rgb 'grey' pt 5 lw 5\n";
    print $gp "set style line 113   lt 3 lc rgb 'grey' pt 5 lw 5\n";
    print $gp "set style line 114   lt 4 lc rgb 'grey' pt 5 lw 5\n";
    print $gp "set style line 115   lt 5 lc rgb 'grey' pt 5 lw 5\n";
    print $gp "set style line 116   lt 6 lc rgb 'grey' pt 5 lw 5\n";
    print $gp "set style line 117   lt 7 lc rgb 'grey' pt 5 lw 5\n";
    print $gp "set style line 118   lt 8 lc rgb 'grey' pt 5 lw 5\n";
    print $gp "set style line 119   lt 9 lc rgb 'grey' pt 5 lw 5\n";
    print $gp "set style line 120   lt 10 lc rgb 'grey' pt 5 lw 5\n";

    print $gp "set style line 52   lt 2 lc rgb 'orange' pt 5 lw 5\n";
    print $gp "set style line 53   lt 3 lc rgb 'orange' pt 5 lw 5\n";
    print $gp "set style line 54   lt 4 lc rgb 'orange' pt 5 lw 5\n";
    print $gp "set style line 55   lt 5 lc rgb 'orange' pt 5 lw 5\n";

    print $gp "set style line 512   lt 1 lc rgb 'orange' pt 2 lw 2\n";
    print $gp "set style line 522   lt 2 lc rgb 'orange' pt 2 lw 2\n";
    print $gp "set style line 532   lt 3 lc rgb 'orange' pt 2 lw 2\n";
    print $gp "set style line 542   lt 4 lc rgb 'orange' pt 2 lw 2\n";
    print $gp "set style line 552   lt 5 lc rgb 'orange' pt 2 lw 2\n";

    print $gp "set style line 72   lt 2 lc rgb 'turquoise' pt 5 lw 5\n";
    print $gp "set style line 73   lt 3 lc rgb 'turquoise' pt 5 lw 5\n";
    print $gp "set style line 74   lt 4 lc rgb 'turquoise' pt 5 lw 5\n";
    print $gp "set style line 75   lt 5 lc rgb 'turquoise' pt 5 lw 5\n";

    print $gp "set style line 8   lt 1 lc rgb 'blueviolet' pt 5 lw 5\n";
    print $gp "set style line 9   lt 2 lc rgb 'blueviolet' pt 5 lw 5\n";
    print $gp "set style line 10  lt 3 lc rgb 'blueviolet' pt 5 lw 5\n";
    print $gp "set style line 11  lt 4 lc rgb 'blueviolet' pt 5 lw 5\n";
    print $gp "set style line 12  lt 5 lc rgb 'blueviolet' pt 5 lw 5\n";
 
    print $gp "set style line 82   lt 1 lc rgb 'blueviolet' pt 2 lw 2\n";
    print $gp "set style line 92   lt 2 lc rgb 'blueviolet' pt 2 lw 2\n";
    print $gp "set style line 102  lt 3 lc rgb 'blueviolet' pt 2 lw 2\n";
    print $gp "set style line 112  lt 4 lc rgb 'blueviolet' pt 2 lw 2\n";
    print $gp "set style line 122  lt 5 lc rgb 'blueviolet' pt 2 lw 2\n";
    
    print $gp "set style line 13  lt 1 lc rgb '#9BCD9B' pt 5 lw 5\n";
    print $gp "set style line 14  lt 2 lc rgb '#9BCD9B' pt 5 lw 5\n";
    print $gp "set style line 15  lt 3 lc rgb '#9BCD9B' pt 5 lw 5\n";
    print $gp "set style line 16  lt 4 lc rgb '#9BCD9B' pt 5 lw 5\n";
    print $gp "set style line 17  lt 5 lc rgb '#9BCD9B' pt 5 lw 5\n";
    
    print $gp "set style line 132  lt 1 lc rgb '#9BCD9B' pt 2 lw 2\n";
    print $gp "set style line 142  lt 2 lc rgb '#9BCD9B' pt 2 lw 2\n";
    print $gp "set style line 152  lt 3 lc rgb '#9BCD9B' pt 2 lw 2\n";
    print $gp "set style line 162  lt 4 lc rgb '#9BCD9B' pt 2 lw 2\n";
    print $gp "set style line 172  lt 5 lc rgb '#9BCD9B' pt 2 lw 2\n";
    
    print $gp "set style line 22  lt 1 lc rgb 'purple' pt 5 lw 5\n";
    print $gp "set style line 23  lt 2 lc rgb 'purple' pt 5 lw 5\n";
    print $gp "set style line 24  lt 3 lc rgb 'purple' pt 5 lw 5\n";
    print $gp "set style line 25  lt 4 lc rgb 'purple' pt 5 lw 5\n";
    print $gp "set style line 26  lt 5 lc rgb 'purple' pt 5 lw 5\n";

    print $gp "set style line 222  lt 1 lc rgb 'purple' pt 2 lw 2\n";
    print $gp "set style line 232  lt 2 lc rgb 'purple' pt 2 lw 2\n";
    print $gp "set style line 242  lt 3 lc rgb 'purple' pt 2 lw 2\n";
    print $gp "set style line 252  lt 4 lc rgb 'purple' pt 2 lw 2\n";
    print $gp "set style line 262  lt 5 lc rgb 'purple' pt 2 lw 2\n";

    print $gp "set style line 27  lt 1 lc rgb '#5711495' pt 5 lw 5\n";
    print $gp "set style line 28  lt 1 lc rgb '#2F4F4F' pt 5 lw 5\n";

    print $gp "set style line 999 lt 9 lw 4 pt 5\n";

    print $gp "set style line 555 lt 1 lc rgb '#fffafa' lw 1 pt 1 ps 1\n";

    print $gp "set style line 888  lt 1 lc rgb 'magenta' pt 5 lw 5\n";

    print $gp "set style line 40  lt 1 lc rgb '#6C7B8B' pt 5 lw 5\n"; #slategrey
    
}

sub gnuplot_set_style {
    my ($method) = @_;

    my $style = -1;

    if    ($method =~ /^phmmer-fps$/)            { $style = 1;  }
    elsif ($method =~ /^phmmer-dom-fps$/)        { $style = 1;  }
    elsif ($method =~ /^phmmer$/)                { $style = 1;  }
    elsif ($method =~ /^phmmer-dom-fps-3.1b1$/)  { $style = 2;  }
    elsif ($method =~ /^phmmer3$/)               { $style = 2;  }
    elsif ($method =~ /^phmmer-fps-max$/)        { $style = 112;  }

    elsif ($method =~ /^ncbiblast\+-dom-fps$/) { $style = 8;  }
    elsif ($method =~ /^ncbiblast\+-fps$/)     { $style = 8;  }
    elsif ($method =~ /^ncbi\+-fps$/)          { $style = 8;  }

    elsif ($method =~ /^csblast-fps$/)     { $style = 4;  }
    elsif ($method =~ /^csiblast$/)        { $style = 28; }

    elsif ($method =~ /^psiblast\+$/)      { $style = 5;  }
    elsif ($method =~ /^psiblast$/)        { $style = 27; }

    elsif ($method =~ /^ejackhmmer$/)       { $style = 73;  }
    elsif ($method =~ /^jackhmmer$/)      { $style = 113;  }

    elsif ($method =~ /^hmmsearch$/)              { $style = 1;  }
    elsif ($method =~ /^hmmsearch-dom$/)          { $style = 713;  }
    elsif ($method =~ /^hmmsearch-dom-default$/)  { $style = 714;  }
    elsif ($method =~ /^hmmsearch-dom-3.1b1$/)    { $style = 715;  }
    elsif ($method =~ /^hmmsearch3$/)             { $style = 715;  }
    elsif ($method =~ /^hmmsearch-enone$/)        { $style = 3;  }
    elsif ($method =~ /^hmmsearch-max$/)          { $style = 712;  }
    elsif ($method =~ /^hmmsearch-enone-max$/)    { $style = 212;  }

    elsif ($method =~ /^ehmmsearch$/)           { $style = 4;  }
    elsif ($method =~ /^ehmmsearchv$/)          { $style = 111;  }

    elsif ($method =~ /^ehmmsearch0$/)          { $style = 111;  }
    elsif ($method =~ /^ehmmsearch1$/)          { $style = 112;  }
    elsif ($method =~ /^ehmmsearch2$/)          { $style = 113;  }
    elsif ($method =~ /^ehmmsearch3$/)          { $style = 114;  }
    elsif ($method =~ /^ehmmsearch4$/)          { $style = 115;  }
    elsif ($method =~ /^ehmmsearch5$/)          { $style = 116;  }
    elsif ($method =~ /^ehmmsearch6$/)          { $style = 117;  }
    elsif ($method =~ /^ehmmsearch7$/)          { $style = 118;  }
    elsif ($method =~ /^ehmmsearch8$/)          { $style = 119;  }
    elsif ($method =~ /^ehmmsearch9$/)          { $style = 120;  }
    elsif ($method =~ /^ehmmsearch10$/)         { $style = 111;  }
    elsif ($method =~ /^ehmmsearch11$/)         { $style = 112;  }
    elsif ($method =~ /^ehmmsearch12$/)         { $style = 112;  }
    elsif ($method =~ /^ehmmsearch13$/)         { $style = 113;  }
    elsif ($method =~ /^ehmmsearch14$/)         { $style = 114;  }
    elsif ($method =~ /^ehmmsearch15$/)         { $style = 115;  }
    elsif ($method =~ /^ehmmsearch16$/)         { $style = 116;  }

    elsif ($method =~ /^ehmmsearch-short$/)     { $style = 111;  }
    elsif ($method =~ /^ehmmsearch-long$/)      { $style = 112;  }

    elsif ($method =~ /^ehmmsearch0$/)          { $style = 111;  }
    elsif ($method =~ /^ehmmsearch1$/)          { $style = 112;  }
    elsif ($method =~ /^ehmmsearch2$/)          { $style = 113;  }
    elsif ($method =~ /^ehmmsearch3$/)          { $style = 114;  }
    elsif ($method =~ /^ehmmsearch4$/)          { $style = 115;  }
    elsif ($method =~ /^ehmmsearch5$/)          { $style = 116;  }
    elsif ($method =~ /^ehmmsearch6$/)          { $style = 117;  }
    elsif ($method =~ /^ehmmsearch7$/)          { $style = 118;  }
    elsif ($method =~ /^ehmmsearch8$/)          { $style = 119;  }
    elsif ($method =~ /^ehmmsearch9$/)          { $style = 120;  }
    elsif ($method =~ /^ehmmsearch10$/)         { $style = 111;  }
    elsif ($method =~ /^ehmmsearch20$/)         { $style = 112;  }


    elsif ($method =~ /^ehmmsearch11$/)        { $style = 22;  }
    elsif ($method =~ /^ehmmsearch13$/)        { $style = 23;  }
    elsif ($method =~ /^ehmmsearch15$/)        { $style = 24;  }
    elsif ($method =~ /^ehmmsearch17$/)        { $style = 25;  }
    elsif ($method =~ /^ehmmsearch19$/)        { $style = 26;  }

    elsif ($method =~ /^ehmmsearch-noevo$/)     { $style = 412;  }
    elsif ($method =~ /^ehmmserach-max$/)       { $style = 413;  }
    elsif ($method =~ /^ehmmsearch-emR$/)       { $style = 414;  }
    elsif ($method =~ /^ehmmsearch-emR-max$/)   { $style = 415;  }

    elsif ($method =~ /^ehmmsearch-enone$/)     { $style = 21;  }
    elsif ($method =~ /^ehmmsearch-enone-max$/) { $style = 22; }
    elsif ($method =~ /^ehmmsearch-enone-emR$/) { $style = 24; }
    elsif ($method =~ /^ehmmsearch-enone-emR-max$/) { $style = 25; }

    elsif ($method =~ /^ephmmer-fps$/)          { $style = 6;  }
    elsif ($method =~ /^ephmmer-dom-fps$/)      { $style = 6;  }
    elsif ($method =~ /^ephmmer$/)              { $style = 6;  }
    elsif ($method =~ /^ephmmer-noevo-dom-fps$/){ $style = 114;  }
    elsif ($method =~ /^ephmmer-fps-max$/)      { $style = 612;  }
    elsif ($method =~ /^ephmmer-emR-fps$/)      { $style = 614;  }
    elsif ($method =~ /^ephmmer-dom-emR-fps-$/) { $style = 614;  }
    elsif ($method =~ /^ephmmer-fps-emR-max$/)  { $style = 615;  }

    elsif ($method =~ /^ephmmer0$/)          { $style = 111;  }
    elsif ($method =~ /^ephmmer1$/)          { $style = 112;  }
    elsif ($method =~ /^ephmmer2$/)          { $style = 113;  }
    elsif ($method =~ /^ephmmer3$/)          { $style = 114;  }
    elsif ($method =~ /^ephmmer4$/)          { $style = 115;  }
    elsif ($method =~ /^ephmmer5$/)          { $style = 116;  }
    elsif ($method =~ /^ephmmer6$/)          { $style = 117;  }
    elsif ($method =~ /^ephmmer7$/)          { $style = 118;  }
    elsif ($method =~ /^ephmmer8$/)          { $style = 119;  }
    elsif ($method =~ /^ephmmer9$/)          { $style = 120;  }
    elsif ($method =~ /^ephmmer10$/)         { $style = 111;  }

    elsif ($method =~ /^ephmmer11$/)        { $style = 22;  }
    elsif ($method =~ /^ephmmer13$/)        { $style = 23;  }
    elsif ($method =~ /^ephmmer15$/)        { $style = 24;  }
    elsif ($method =~ /^ephmmer17$/)        { $style = 25;  }
    elsif ($method =~ /^ephmmer19$/)        { $style = 26;  }

    elsif ($method =~ /^jackhmmer-nr1$/)   { $style = 51;  }
    elsif ($method =~ /^jackhmmer-nr2$/)   { $style = 52;  }
    elsif ($method =~ /^jackhmmer-nr3$/)   { $style = 53; }
    elsif ($method =~ /^jackhmmer-nr4$/)   { $style = 54; }
    elsif ($method =~ /^jackhmmer-nr5$/)   { $style = 55; }

    elsif ($method =~ /^psiblast\+-nr2$/)  { $style = 52; }
    elsif ($method =~ /^psiblast\+-nr3$/)  { $style = 53; }
    elsif ($method =~ /^psiblast\+-nr4$/)  { $style = 54; }
    elsif ($method =~ /^psiblast\+-nr5$/)  { $style = 55; }

    elsif ($method =~ /^psiblast\+-i2$/)  { $style = 62; }
    elsif ($method =~ /^psiblast\+-i3$/)  { $style = 63; }
    elsif ($method =~ /^psiblast\+-i4$/)  { $style = 44; }
    elsif ($method =~ /^psiblast\+-i5$/)  { $style = 55; }

    elsif ($method =~ /^csiblast-nr2$/)    { $style = 17; }
    elsif ($method =~ /^csiblast-nr3$/)    { $style = 18; }
    elsif ($method =~ /^csiblast-nr4$/)    { $style = 19; }
    elsif ($method =~ /^csiblast-nr5$/)    { $style = 20; }

    elsif ($method =~ /^jackhmmer-dev$/)     { $style = 21; }
    elsif ($method =~ /^jackhmmer-nr1-dev$/) { $style = 22; }
    elsif ($method =~ /^jackhmmer-nr2-dev$/) { $style = 23; }
    elsif ($method =~ /^jackhmmer-nr3-dev$/) { $style = 24; }
    elsif ($method =~ /^jackhmmer-nr4-dev$/) { $style = 25; }
    elsif ($method =~ /^jackhmmer-nr5-dev$/) { $style = 26; }

    elsif ($method =~ /^csblast-PfamA-fps$/) { $style = 29; }
    elsif ($method =~ /^csiblast-PfamA$/)    { $style = 30; }

    elsif ($method =~ /^csiblast-PfamA-nr2$/) { $style = 31; }
    elsif ($method =~ /^csiblast-PfamA-nr3$/) { $style = 32; }
 

    else { print "don't recognize method $method\n";  $style = 7; }
    
    return $style;
}

sub gnuplot_set_style_transitions {
    my ($method) = @_;

    my $style = -1;

    if    ($method =~ /^tMM$/)     { $style = 3;  }

    elsif ($method =~ /^tMM-1$/)   { $style = 8;  }
    elsif ($method =~ /^tMM-2$/)   { $style = 9;  }
    elsif ($method =~ /^tMM-3$/)   { $style = 10; }
    elsif ($method =~ /^tMM-4$/)   { $style = 11; }
    elsif ($method =~ /^tMM-5$/)   { $style = 12; }
    
    elsif ($method =~ /^ETA$/)     { $style = 1;  }
    elsif ($method =~ /^ETA-1$/)   { $style = 8;  }
    elsif ($method =~ /^ETA-2$/)   { $style = 9;  }
    elsif ($method =~ /^ETA-3$/)   { $style = 10; }
    elsif ($method =~ /^ETA-4$/)   { $style = 11; }
    elsif ($method =~ /^ETA-5$/)   { $style = 12; }

    elsif ($method =~ /^tMM-1-slope$/)   { $style = 82;  }
    elsif ($method =~ /^tMM-2-slope$/)   { $style = 92;  }
    elsif ($method =~ /^tMM-3-slope$/)   { $style = 102; }
    elsif ($method =~ /^tMM-4-slope$/)   { $style = 112; }
    elsif ($method =~ /^tMM-5-slope$/)   { $style = 122; }

    elsif ($method =~ /^tMD$/)  { $style = 13; }
    elsif ($method =~ /^tMD-1$/)  { $style = 13; }
    elsif ($method =~ /^tMD-2$/)  { $style = 14; }
    elsif ($method =~ /^tMD-3$/)  { $style = 15; }
    elsif ($method =~ /^tMD-4$/)  { $style = 16; }
    elsif ($method =~ /^tMD-5$/)  { $style = 17; }

    elsif ($method =~ /^tMD-1-slope$/)  { $style = 132; }
    elsif ($method =~ /^tMD-2-slope$/)  { $style = 142; }
    elsif ($method =~ /^tMD-3-slope$/)  { $style = 152; }
    elsif ($method =~ /^tMD-4-slope$/)  { $style = 162; }
    elsif ($method =~ /^tMD-5-slope$/)  { $style = 172; }

    elsif ($method =~ /^BETA \* \(1-ETA\) \/ ETA-1$/)  { $style = 13; }
    elsif ($method =~ /^BETA \* \(1-ETA\) \/ ETA-2$/)  { $style = 14; }
    elsif ($method =~ /^BETA \* \(1-ETA\) \/ ETA-3$/)  { $style = 15; }
    elsif ($method =~ /^BETA \* \(1-ETA\) \/ ETA-4$/)  { $style = 16; }
    elsif ($method =~ /^BETA \* \(1-ETA\) \/ ETA-5$/)  { $style = 17; }

    elsif ($method =~ /^BETA \* \(1-ETA\)-1$/)  { $style = 5; }
    elsif ($method =~ /^BETA \* \(1-ETA\)-2$/)  { $style = 52; }
    elsif ($method =~ /^BETA \* \(1-ETA\)-3$/)  { $style = 53; }
    elsif ($method =~ /^BETA \* \(1-ETA\)-4$/)  { $style = 54; }
    elsif ($method =~ /^BETA \* \(1-ETA\)-5$/)  { $style = 55; }

    elsif ($method =~ /^BETA \* \(1-ETA\) \/ ETA-1-slope$/)  { $style = 132; }
    elsif ($method =~ /^BETA \* \(1-ETA\) \/ ETA-2-slope$/)  { $style = 142; }
    elsif ($method =~ /^BETA \* \(1-ETA\) \/ ETA-3-slope$/)  { $style = 152; }
    elsif ($method =~ /^BETA \* \(1-ETA\) \/ ETA-4-slope$/)  { $style = 162; }
    elsif ($method =~ /^BETA \* \(1-ETA\) \/ ETA-5-slope$/)  { $style = 172; }

    elsif ($method =~ /^BETA \* \(1-ETA\)-1-slope$/)  { $style = 512; }
    elsif ($method =~ /^BETA \* \(1-ETA\)-2-slope$/)  { $style = 522; }
    elsif ($method =~ /^BETA \* \(1-ETA\)-3-slope$/)  { $style = 532; }
    elsif ($method =~ /^BETA \* \(1-ETA\)-4-slope$/)  { $style = 542; }
    elsif ($method =~ /^BETA \* \(1-ETA\)-5-slope$/)  { $style = 552; }

    elsif ($method =~ /^tMI$/)  { $style = 22; }
    elsif ($method =~ /^tMI-1$/)  { $style = 22; }
    elsif ($method =~ /^tMI-2$/)  { $style = 23; }
    elsif ($method =~ /^tMI-3$/)  { $style = 24; }
    elsif ($method =~ /^tMI-4$/)  { $style = 25; }
    elsif ($method =~ /^tMI-5$/)  { $style = 26; }

    elsif ($method =~ /^tMI-1-slope$/)  { $style = 222; }
    elsif ($method =~ /^tMI-2-slope$/)  { $style = 232; }
    elsif ($method =~ /^tMI-3-slope$/)  { $style = 242; }
    elsif ($method =~ /^tMI-4-slope$/)  { $style = 252; }
    elsif ($method =~ /^tMI-5-slope$/)  { $style = 262; }

    elsif ($method =~ /^BETA-1$/)  { $style = 22; }
    elsif ($method =~ /^BETA-2$/)  { $style = 23; }
    elsif ($method =~ /^BETA-3$/)  { $style = 24; }
    elsif ($method =~ /^BETA-4$/)  { $style = 25; }
    elsif ($method =~ /^BETA-5$/)  { $style = 26; }

    elsif ($method =~ /^BETA-1-slope$/)  { $style = 222; }
    elsif ($method =~ /^BETA-2-slope$/)  { $style = 232; }
    elsif ($method =~ /^BETA-3-slope$/)  { $style = 242; }
    elsif ($method =~ /^BETA-4-slope$/)  { $style = 252; }
    elsif ($method =~ /^BETA-5-slope$/)  { $style = 262; }

    elsif ($method =~ /^tII$/)  { $style = 8; }
    elsif ($method =~ /^tII-1$/)  { $style = 22; }
    elsif ($method =~ /^tII-2$/)  { $style = 23; }
    elsif ($method =~ /^tII-3$/)  { $style = 24; }
    elsif ($method =~ /^tII-4$/)  { $style = 25; }
    elsif ($method =~ /^tII-5$/)  { $style = 26; }

    elsif ($method =~ /^tII-1-slope$/)  { $style = 222; }
    elsif ($method =~ /^tII-2-slope$/)  { $style = 232; }
    elsif ($method =~ /^tII-3-slope$/)  { $style = 242; }
    elsif ($method =~ /^tII-4-slope$/)  { $style = 252; }
    elsif ($method =~ /^tII-5-slope$/)  { $style = 262; }

    elsif ($method =~ /^tDD$/)  { $style = 52; }
    elsif ($method =~ /^tDD-1$/)  { $style = 13; }
    elsif ($method =~ /^tDD-2$/)  { $style = 14; }
    elsif ($method =~ /^tDD-3$/)  { $style = 15; }
    elsif ($method =~ /^tDD-4$/)  { $style = 16; }
    elsif ($method =~ /^tDD-5$/)  { $style = 17; }

    elsif ($method =~ /^tDD-1-slope$/)  { $style = 132; }
    elsif ($method =~ /^tDD-2-slope$/)  { $style = 142; }
    elsif ($method =~ /^tDD-3-slope$/)  { $style = 152; }
    elsif ($method =~ /^tDD-4-slope$/)  { $style = 162; }
    elsif ($method =~ /^tDD-5-slope$/)  { $style = 172; }

    elsif ($method =~ /^tstar$/)  { $style = 7; }

    else { print "don't recognize method $method\n"; die; }
    
    return $style;
}

sub histo_stats {
    my ($N, $k, $shift, $histo_ref, $ret_median, $ret_ave, $ret_std, $ret_min, $ret_max, $ret_cum) = @_;
    
    my $cum    = 0;
    my $cum2   = 0;
    my $median = 0;
    my $ave    = 0;
    my $std    = 0;
    my $min    =  123456789;
    my $max    = -123456789;
    my $dim = $N * $k;

    my $i;
    for ($i=0; $i<=$dim; $i++) { 
	$cum += $histo_ref->[$i];
    }

    for ($i=0; $i<=$dim; $i++) { 
	my $val = $i/$k-$shift;
	$ave += $val * $histo_ref->[$i];
	$std += $val * $val * $histo_ref->[$i];
	if ($histo_ref->[$i] > 0) {
	    if ($val > $max) { $max = $val; }
	    if ($val < $min) { $min = $val; }
	}
    }
    stats(\$ave, \$std, $cum);
    
   for ($i=0; $i<=$dim; $i++) { 
	my $val = $i/$k-$shift;
	$cum2 += $histo_ref->[$i];
	if ($cum2 > 0.5*$cum) { $median = $val; last; }
    }

    $$ret_median = $median;
    $$ret_ave    = $ave;
    $$ret_std    = $std;
    $$ret_min    = $min;
    $$ret_max    = $max;
    $$ret_cum    = $cum;
}


# initialize a histogram array
sub init_histo_array {
    my ($N, $k, $his_ref) = @_;
    my $dim = $N * $k;
    for (my $i=0; $i<=$dim; $i++) { $his_ref->[$i] = 0; }      
}

sub plot_id2F {

    my ($N, $file_ref, $filename_ref, $which, $name, $viewplots) = @_;

    my $psfile  = "$name.$which.ps";
    my $pdffile = "$name.$which.pdf";
    my $xlabel  = "\% ID";
    my $ylabel  = "$which (\%)";

    open(GP,'|'.GNUPLOT) || die "Gnuplot: $!";
    print GP "set terminal postscript color 14\n";
    FUNCS::gnuplot_define_styles (*GP);
 
    print GP "set output '$psfile'\n";
    print GP "set key right top\n";
    print GP "set xlabel '$xlabel'\n";
    print GP "set ylabel '$ylabel'\n";
    print GP "set yrange  [0:100]\n";
    print GP "set xrange [100:0]\n";
    #print GP "set logscale x\n";
    #print GP "set nokey\n";
    print GP "set key bottom\n";

    if ($which =~ /^SEN$/ || $which =~ /^PPV$/ || $which =~ /^F$/ || $which =~ /^SPE$/ || $which =~ /^CSEN$/ || $which =~ /^CPPV$/ || $which =~ /^CF$/) {
	
	my $key;
	my $auc;
	my $field;
	if    ($which =~/^SEN$/)  { $field = 5;  }
	elsif ($which =~/^PPV$/)  { $field = 8;  }
	elsif ($which =~/^F$/)    { $field = 11; }
	elsif ($which =~/^SPE$/)  { $field = 14; }
	elsif ($which =~/^CSEN$/) { $field = 17; }
	elsif ($which =~/^CPPV$/) { $field = 20; }
	elsif ($which =~/^CF$/)   { $field = 23; }

	my $field_avg = $field + 1;
	my $field_std = $field + 2;
	
	my $cmd = "";
	my $x = 1111;
	for (my $n = 0; $n < $N-1; $n ++) {

	    $auc = auc_from_statsfile($file_ref->[$n], $which);
	    $key = "$file_ref->[$n]_AUC=$auc";
	    
	    if (0) { $cmd  .= "'$file_ref->[$n]'  using 4:$field_avg  with lines title '$key'   ls $x, ";}
	    else {$cmd  .= "'$file_ref->[$n]'   using 4:$field_avg with lines title '$key' ls $x, '$file_ref->[$n]'   using 4:$field_avg:$field_std with yerrorbars title '' ls $x, ";}
	    $x ++; if ($x > 1120) { $x = 1111; }
	}
	$auc = auc_from_statsfile($file_ref->[$N-1], $which);
	$key = "$file_ref->[$N-1]_AUC=$auc";	    
	
	if (0) {$cmd  .= "'$file_ref->[$N-1]' using 4:$field_avg with lines title '$key' ls $x";}
	else { $cmd  .= "'$file_ref->[$N-1]'  using 4:$field_avg with lines title '$key' ls $x, '$file_ref->[$N-1]' using 4:$field_avg:$field_std with yerrorbars title '' ls $x";}
	print GP "plot $cmd\n";
	
	close(GP);
    }
    elsif ($which =~ /^SCL$/ || $which =~ /^MATCH$/ || $which =~ /^OPENG$/) {
	my $field_avg;
	if    ($which =~/^SCL$/)   { $field_avg = 17; }
	elsif ($which =~/^MATCH$/) { $field_avg = 19; }
	elsif ($which =~/^OPENG$/) { $field_avg = 21; }
	my $field_std = $field_avg + 1;
	
	my $cmd = "";
	my $x = 1111;
	for (my $n = 0; $n < $N-1; $n ++) {
	    $cmd  .= "'$file_ref->[$n]'   using 4:$field_avg with lines title '' ls $x, '$file_ref->[$n]'   using 4:$field_avg:$field_std with yerrorbars title '$filename_ref->[$n]' ls $x, ";
	    $x ++; if ($x > 1120) { $x = 1111; }
	}
	$cmd  .= "'$file_ref->[$N-1]'   using 4:$field_avg with lines title '' ls $x, '$file_ref->[$N-1]' using 4:$field_avg:$field_std with yerrorbars title '$filename_ref->[$N-1]' ls $x";
	print GP "plot $cmd\n";
	close(GP);
    }

    system("ps2pdf $psfile\n");
    system("rm $psfile\n");
    if ($viewplots) { system("open $pdffile&\n"); }
}

sub plot_id2totalF {

    my ($N, $file_ref, $filename_ref, $which, $name, $viewplots) = @_;

    my $psfile  = "$name.$which.ps";
    my $pdffile = "$name.$which.pdf";
    my $xlabel  = "\% ID";
    my $ylabel  = "$which (\%)";

    open(GP,'|'.GNUPLOT) || die "Gnuplot: $!";
    print GP "set terminal postscript color 14\n";
    FUNCS::gnuplot_define_styles (*GP);
 
    print GP "set output '$psfile'\n";
    print GP "set key right top\n";
    print GP "set xlabel '$xlabel'\n";
    print GP "set ylabel '$ylabel'\n";
    print GP "set yrange  [0:100]\n";
    print GP "set xrange [100:0]\n";
    #print GP "set logscale x\n";
    #print GP "set nokey\n";
    print GP "set key bottom\n";

    if ($which =~ /^totalSEN$/ || $which =~ /^totalPPV$/ || $which =~ /^totalF$/ || $which =~ /^totalSPE$/ || $which =~ /^totalCSEN$/ || $which =~ /^totalCPPV$/ || $which =~ /^totalCF$/) {

	my $key;
	my $auc;
	my $field;
	if    ($which =~/^totalSEN$/)  { $field = 5; }
	elsif ($which =~/^totalPPV$/)  { $field = 8; }
	elsif ($which =~/^totalF$/)    { $field = 11; }
	elsif ($which =~/^totalSPE$/)  { $field = 14; }
	elsif ($which =~/^totalCSEN$/) { $field = 17; }
	elsif ($which =~/^totalCPPV$/) { $field = 20; }
	elsif ($which =~/^totalCF$/)   { $field = 23; }
	my $cmd = "";
	my $x = 1111;

	for (my $n = 0; $n < $N-1; $n ++) {
	    $auc = auc_from_statsfile($file_ref->[$n], $which);
	    $key = "$file_ref->[$n]_AUC=$auc";
	    
	    $cmd  .= "'$file_ref->[$n]'  using 4:$field  with linespoint title '$key'   ls $x, ";
	    $x ++; if ($x > 1120) { $x = 1111; }
	}
	$auc = auc_from_statsfile($file_ref->[$N-1], $which);
	$key = "$file_ref->[$N-1]_AUC=$auc";
	
	$cmd  .= "'$file_ref->[$N-1]' using 4:$field with linespoints title '$key' ls $x, ";
	print GP "plot $cmd\n";
	
	close(GP);
    }
 
    system("ps2pdf $psfile\n");
    system("rm $psfile\n");
    if ($viewplots) { system("open $pdffile&\n"); }
}

sub auc_from_statsfile {
    my ($statsfile, $which) = @_;
    
    my $auc = 0.0;

    open(STATS,   "$statsfile")   || die "$!: '$statsfile'\n";
    while (<STATS>) {
	if    (/\#AUC\s+(\S+)\s+(\S+)\s+(\S+)\s+(\S+)\s+\|\s+(\S+)\s+(\S+)\s+(\S+)\s+(\S+)\s*/) 
	{ 
	    my $auc_sen = $1;
	    my $auc_ppv = $2;
	    my $auc_F   = $3;
	    my $auc_SPE = $4;

	    my $auc_avgsen = $5;
	    my $auc_avgppv = $6;
	    my $auc_avgF   = $7;
	    my $auc_avgSPE = $8;


	    if    ($which =~ /^totalSEN$/) { $auc = $auc_sen; }
	    elsif ($which =~ /^totalPPV$/) { $auc = $auc_ppv; }
	    elsif ($which =~ /^totalF$/)   { $auc = $auc_F; }
	    elsif ($which =~ /^totalSPE$/) { $auc = $auc_SPE; }
	    elsif ($which =~ /^SEN$/)      { $auc = $auc_avgsen; }
	    elsif ($which =~ /^PPV$/)      { $auc = $auc_avgppv; }
	    elsif ($which =~ /^F$/)        { $auc = $auc_avgF; }
	}
	elsif (/\#C_AUC\s+(\S+)\s+(\S+)\s+(\S+)\s+\|\s+(\S+)\s+(\S+)\s+(\S+)\s*/) 
	{
	    my $auc_Csen = $1;
	    my $auc_Cppv = $2;
	    my $auc_CF   = $3;

	    my $auc_Cavgsen = $4;
	    my $auc_Cavgppv = $5;
	    my $auc_CavgF   = $6;

	    if    ($which =~ /^totalCSEN$/)     { $auc = $auc_Csen; }
	    elsif ($which =~ /^totalCPPV$/)     { $auc = $auc_Cppv; }
	    elsif ($which =~ /^totalCF$/)       { $auc = $auc_CF; }
	    elsif ($which =~ /^CSEN$/)          { $auc = $auc_Cavgsen; }
	    elsif ($which =~ /^CPPV$/)          { $auc = $auc_Cavgppv; }
	    elsif ($which =~ /^CF$/)            { $auc = $auc_CavgF; }

	}

    }
    close(STATS);

    return $auc;
}


# assumes it's given:
#
# a    = \sum_i       x_i * P_i
# b    = \sum_i x_i * x_i * P_i
# norm = \sum_i             P_i
#
# returns ave = a / norm
#         std = sqrt[ (b - ave^2 * norm) / norm ]
#
sub stats {
    my ($ret_ave, $ret_std, $norm) = @_;

    my $ave = $$ret_ave;
    my $std = $$ret_std;
    
    if ($norm > 0) { $ave /= $norm; } elsif ($norm == 0) { $ave = 0; } else { print "wrong norm $norm\n";  die; }	
    
    $std -= $ave*$ave*$norm;
    if    ($std >= 0) { $std = ($norm > 0)? sqrt($std/$norm) : 0.; } 
    elsif ($std <  0 && abs($std) < 0.000001) { $std = 0; }
    else { print "wrong std $std\n";  die; }

    $$ret_ave = $ave;
    $$ret_std = $std;
}

sub write_histogram {
    
    my ($N, $k, $shift, $histo_ref, $hfile) = @_;
    
    my $dim = $N * $k;
    
    open(HIS, ">$hfile");
    
    for (my $i=0; $i<=$dim; $i++) { 
	my $len = $i/$k + 0.5/$k - $shift;
	if ($histo_ref->[$i]) { print HIS "$len\t$histo_ref->[$i]\n"; }
    }
    
    close (HIS);
}

sub dump_histogram {
    my ($N, $k, $shift, $histo_ref) = @_;
    my $dim = $N * $k;
    
    for (my $i=0; $i<=$dim; $i++) { 
	my $len = $i/$k + 0.5/$k - $shift;
	if ($histo_ref->[$i]) { print "$len\t$histo_ref->[$i]\n"; }
    }
}

sub histogram_median {

    my ($N, $k, $histo_ref) = @_;
    
    my $dim = $N * $k;

    my $median = -1.0;

    my $cum = 0;
    for (my $i=1; $i<=$dim; $i++) { 
	$cum += $histo_ref->[$i];
    }

    my $cum2 = 0;
    for (my $i=1; $i<=$dim; $i++) { 
	my $len = $i/$k + 0.5/$k;
	$cum2 += $histo_ref->[$i];
	if ($cum2 <= $cum/2.0) { $median = $len; }
    }
    
    return $median;
}

sub write_histogram_cumulative {

    my ($N, $k, $shift, $histo_ref, $hfile) = @_;
    
    my $dim = $N * $k;

    open(HIS, ">$hfile"); 

    my @cum = ();
    $cum[0] = $histo_ref->[0];
    for (my $i=1; $i<=$dim; $i++) { 
	my $len = $i/$k + 0.5/$k - $shift;
	$cum[$i] = $cum[$i-1] + $histo_ref->[$i];
	if ($cum[$i] > 0) { print HIS "$len\t$cum[$i]\n"; }
    }
    
    close (HIS);
}

sub write_histogram_and_cumulative {

    my ($N, $k, $shift, $histo_ref, $hfile) = @_;
    
    my $dim = $N * $k;

    open(HIS, ">$hfile"); 

    my @cum = ();
    $cum[0] = $histo_ref->[0];
    for (my $i=1; $i<=$dim; $i++) { 
	my $len = $i/$k + 0.5/$k - $shift;
	$cum[$i] = $cum[$i-1] + $histo_ref->[$i];
	if ($cum[$i] > 0) { print HIS "$len\t$histo_ref->[$i]\t$cum[$i]\n"; }
    }
    
    close (HIS);
}

sub write_ave_histogram {
    my ($N, $k, $shift, $histo_ref, $ave_his_ref, $std_his_ref, $hfile, $verbose) = @_;

    my $dim = $N * $k;

    my $his;
    if ($hfile) { open(HIS, ">$hfile"); $his = *HIS; }
 
    my $median;
    my $ave;
    my $std;
    histo_stats($N, $k, $shift, $histo_ref, \$median, \$ave, \$std);
    if ($verbose) { printf "ave = %.4f +/- %.4f MEDIAN = %f file %s\n", $ave, $std, $median, $hfile; }
    if ($his) { printf $his "#ave = %.4f +/- %.4f MEDIAN = %.4f\n", $ave, $std, $median; }

    for (my $i=0; $i<=$dim; $i++) { 
	my $len = $i/$k + 0.5/$k - $shift;

	my $total = $histo_ref->[$i];
	my $ave   = $ave_his_ref->[$i];
	my $std   = $std_his_ref->[$i];
	calculate_averages(\$ave, \$std, $total);

	$ave_his_ref->[$i] = $ave;
	$std_his_ref->[$i] = $std;

	if ($total > 0) {
	    my $cmd = "$total\t$ave\t$std";
	    if ($his) { print $his "$len\t$cmd\n"; }
	}
    }
    if ($his) { close($his); }
}


1
