# Supplementary material for: Parameterizing sequence alignment with an explicit evolutionary model
Source: BMC Bioinformatics. 2015 Dec 10;16:406. doi: 10.1186/s12859-015-0832-5 (PMC4676179; doi:10.1186/s12859-015-0832-5)
Supplement: Additional file 2 — Tarball that contains the source code for the programs introduced in this manuscript, as well as the Perl scripts used to generate the experiments in this work and the results of the experiments. (ZIP 42,496 kb) [file 12859_2015_832_MOESM2_ESM.zip › supplemental_files/src/benchmarks/scripts/plot_evohmm.pl]

#!/usr/bin/perl -w
#plot_evohmm.pl

use strict;
use Class::Struct;
use lib '/groups/eddy/home/rivase/projects/evohmm/scripts';
use lib '/Users/rivase/projects/evohmm/scripts';
use FUNCS;
use constant GNUPLOT => '/usr/bin/gnuplot';

use vars qw ($opt_I $opt_l $opt_r $opt_s $opt_t $opt_v $opt_x);  # required if strict used
use Getopt::Std;
getopts ('I:lr:st:vx:');

# Print a helpful message if the user provides no input file.
if (!@ARGV) {
        print "usage:  plot_evohmm.pl [options] <result_dir> <hmm>\n\n";
        print "options:\n";
        print "-s    :  don't plot slopes       \n";
        print "-r    :  rz value       \n";
	print "-x    :  xiz value      \n";
	print "-I    :  xiIinfty value \n";
	print "-l    :  log scale for probabilities \n";
	print "-v    :  be verbose\n";
        print "-t    :  tmax [default is 20]\n";
	exit;
}
my $wrkdir   = shift;
my $hmmfile  = shift;

if ( -d $wrkdir) { die "wrkdir directory $wrkdir exist!"; }
system("mkdir $wrkdir\n");

my $hmmname = $hmmfile;
if ($hmmname =~ /^\S+\/([^\/]+)\.hmm$/) { $hmmname = $1; }
else {print "bad hmm file $hmmfile\n"; die; }

my $evohmm_utest = "/groups/eddy/home/rivase/projects/evohmm/src/evohmmer_utest";

my $plot_slope = 1;
if ($opt_s) { $plot_slope = 0; }

my $plot_default_only = 0;

my $tmax = 20; if ($opt_t) { $tmax = $opt_t; if ($tmax < 0) { print "tmax has to be positive\n"; die; } }

# variables
my $xiz      = 0.01; 
my $rz       = 0.01; 
my $xiIinfty = 0.99;

if ($opt_x) { $xiz      = $opt_x; $plot_default_only = 1; if ( $xiz < 0 || $xiz > 1.0)            { print "bad value of xiz=$xiz\n";           die; } }
if ($opt_r) { $rz       = $opt_r; $plot_default_only = 1; if ( $rz  < 0 || $rz  > 1.0)            { print "bad value of rz=$rz\n";             die; } }
if ($opt_I) { $xiIinfty = $opt_I; $plot_default_only = 1; if ( $xiIinfty  < 0 || $xiIinfty > 1.0) { print "bad value of xiIinfty=$xiIinfty\n"; die; } }

my $xiz1 = 0.0001;
my $xiz2 = 0.001;
my $xiz3 = 0.10;
my $xiz4 = 0.15;
my $xiz5 = 0.20;

my $rz1 = 0.01;
my $rz2 = 0.10;
my $rz3 = 0.50;
my $rz4 = 0.90;
my $rz5 = 0.99;

my $xiIinfty5 = 0.50;
my $xiIinfty4 = 0.60;
my $xiIinfty3 = 0.80;
my $xiIinfty2 = 0.90;
my $xiIinfty1 = 0.99;

if ($plot_default_only) {
    run_evohmm_utest($evohmm_utest, $wrkdir, $hmmfile, $hmmname, $xiz, $rz, $xiIinfty);
    plot_evohmm_utest_one($wrkdir, $xiz, $rz, $xiIinfty); 
}
else {
    run_evohmm_utest($evohmm_utest, $wrkdir, $hmmfile, $hmmname, $xiz1, $rz, $xiIinfty);
    run_evohmm_utest($evohmm_utest, $wrkdir, $hmmfile, $hmmname, $xiz2, $rz, $xiIinfty);
    run_evohmm_utest($evohmm_utest, $wrkdir, $hmmfile, $hmmname, $xiz3, $rz, $xiIinfty);
    run_evohmm_utest($evohmm_utest, $wrkdir, $hmmfile, $hmmname, $xiz4, $rz, $xiIinfty);
    run_evohmm_utest($evohmm_utest, $wrkdir, $hmmfile, $hmmname, $xiz5, $rz, $xiIinfty);
    
    run_evohmm_utest($evohmm_utest, $wrkdir, $hmmfile, $hmmname, $xiz, $rz1, $xiIinfty);
    run_evohmm_utest($evohmm_utest, $wrkdir, $hmmfile, $hmmname, $xiz, $rz2, $xiIinfty);
    run_evohmm_utest($evohmm_utest, $wrkdir, $hmmfile, $hmmname, $xiz, $rz3, $xiIinfty);
    run_evohmm_utest($evohmm_utest, $wrkdir, $hmmfile, $hmmname, $xiz, $rz4, $xiIinfty);
    run_evohmm_utest($evohmm_utest, $wrkdir, $hmmfile, $hmmname, $xiz, $rz5, $xiIinfty);
    
    run_evohmm_utest($evohmm_utest, $wrkdir, $hmmfile, $hmmname, $xiz, $rz, $xiIinfty1);
    run_evohmm_utest($evohmm_utest, $wrkdir, $hmmfile, $hmmname, $xiz, $rz, $xiIinfty2);
    run_evohmm_utest($evohmm_utest, $wrkdir, $hmmfile, $hmmname, $xiz, $rz, $xiIinfty3);
    run_evohmm_utest($evohmm_utest, $wrkdir, $hmmfile, $hmmname, $xiz, $rz, $xiIinfty4);
    run_evohmm_utest($evohmm_utest, $wrkdir, $hmmfile, $hmmname, $xiz, $rz, $xiIinfty5);
    
    
    plot_evohmm_utest($wrkdir, 1); # xiz      variations 
    plot_evohmm_utest($wrkdir, 2); # rz       variations 
    plot_evohmm_utest($wrkdir, 3); # xiIinfty variations 
}

sub actual_plot {
    my ($name, $type, $m, $plotf1, $plotf2, $plotf3, $plotf4, $plotf5, $plotf_t1) = @_;

    my $xlabel = "time";
    my $ylabel = "Transition Probabilities";

    my $plotf = $plotf1; if ($plotf =~ /^(\S+).plot1$/) { $plotf = $1; }
    my $Mfile  = "$plotf\_M.ps";
    my $DIfile = "$plotf\_DI.ps";

    my $t1file = "$plotf.t1";

    open(T1, ">$t1file") || die;
    print T1 "1\t 0\n";
    print T1 "1\t 1\n";
    close(T1);

    my $k;

    open(GP,'|'.GNUPLOT) || die "Gnuplot: $!";
    print GP "set terminal postscript color 14\n";
    FUNCS::gnuplot_define_styles (*GP);
 
    print GP "set output '$Mfile'\n";
    print GP "set key right top\n";
    print GP "set xlabel '$xlabel'\n";
    print GP "set title \"$name position $m vary $type\n";
    print GP "set ylabel '$ylabel'\n";
    print GP "set xrange [0:$tmax]\n";
    print GP "set yrange [0:1]\n";

    my $tag1;
    my $tag2;
    my $tag3;
    my $tag4;
    my $tag5;
    if ($type =~ /^xiz$/) {
	$tag1 = $xiz1;
	$tag2 = $xiz2;
	$tag3 = $xiz3;
	$tag4 = $xiz4;
	$tag5 = $xiz5;
    }
    elsif ($type =~ /^rz$/) {
	$tag1 = $rz1;
	$tag2 = $rz2;
	$tag3 = $rz3;
	$tag4 = $rz4;
	$tag5 = $rz5;
    }
   elsif ($type =~ /^xiIinfty$/) {
	$tag1 = $xiIinfty1;
	$tag2 = $xiIinfty2;
	$tag3 = $xiIinfty3;
	$tag4 = $xiIinfty4;
	$tag5 = $xiIinfty5;
    }

    my $cmd;
    my $field;
    
    $field = 2;
    $cmd  = "'$t1file' title 'trained HMM' with lines ls 1, ";
    $k = FUNCS::gnuplot_set_style("tMM-1"); 
    $cmd .= "'$plotf1' using 1:$field  title 'tMM-$tag1' with lines ls $k, "; 
    $k = FUNCS::gnuplot_set_style("tMM-2"); 
    $cmd .= "'$plotf2' using 1:$field  title 'tMM-$tag2' with lines ls $k, "; 
    $k = FUNCS::gnuplot_set_style("tMM-3"); 
    $cmd .= "'$plotf3' using 1:$field  title 'tMM-$tag3' with lines ls $k, "; 
    $k = FUNCS::gnuplot_set_style("tMM-4"); 
    $cmd .= "'$plotf4' using 1:$field  title 'tMM-$tag4' with lines ls $k, "; 
    $k = FUNCS::gnuplot_set_style("tMM-5"); 
    $cmd .= "'$plotf5' using 1:$field  title 'tMM-$tag5' with lines ls $k, "; 

    if ($plot_slope) {
	$field = 3;
	$k = FUNCS::gnuplot_set_style("tMM-1-slope"); 
	$cmd .= "'$plotf1' using 1:$field  with lines ls $k, "; 
	if (0) {
	    $k = FUNCS::gnuplot_set_style("tMM-2-slope"); 
	    $cmd .= "'$plotf2' using 1:$field  with lines ls $k, "; 
	    $k = FUNCS::gnuplot_set_style("tMM-3-slope"); 
	    $cmd .= "'$plotf3' using 1:$field  with lines ls $k, "; 
	    $k = FUNCS::gnuplot_set_style("tMM-4-slope"); 
	    $cmd .= "'$plotf4' using 1:$field   with lines ls $k, "; 
	    $k = FUNCS::gnuplot_set_style("tMM-5-slope"); 
	    $cmd .= "'$plotf5' using 1:$field  with lines ls $k, "; 
	}
    }

    $field = 4;
    $k = FUNCS::gnuplot_set_style("tMI-1"); 
    $cmd .= "'$plotf1' using 1:$field  title 'tMI-$tag1' with lines ls $k, "; 
    $k = FUNCS::gnuplot_set_style("tMI-2"); 
    $cmd .= "'$plotf2' using 1:$field  title 'tMI-$tag2' with lines ls $k, "; 
    $k = FUNCS::gnuplot_set_style("tMI-3"); 
    $cmd .= "'$plotf3' using 1:$field  title 'tMI-$tag3' with lines ls $k, "; 
    $k = FUNCS::gnuplot_set_style("tMI-4"); 
    $cmd .= "'$plotf4' using 1:$field  title 'tMI-$tag4' with lines ls $k, "; 
    $k = FUNCS::gnuplot_set_style("tMI-5"); 
    $cmd .= "'$plotf5' using 1:$field  title 'tMI-$tag5' with lines ls $k, "; 

    if ($plot_slope) {
	$field = 5;
	$k = FUNCS::gnuplot_set_style("tMI-1-slope"); 
	$cmd .= "'$plotf1' using 1:$field  with lines ls $k, "; 
	if (0) {
	    $k = FUNCS::gnuplot_set_style("tMI-2-slope"); 
	    $cmd .= "'$plotf2' using 1:$field  with lines ls $k, "; 
	    $k = FUNCS::gnuplot_set_style("tMI-3-slope"); 
	    $cmd .= "'$plotf3' using 1:$field  with lines ls $k, "; 
	    $k = FUNCS::gnuplot_set_style("tMI-4-slope"); 
	    $cmd .= "'$plotf4' using 1:$field  with lines ls $k, ";    
	    $k = FUNCS::gnuplot_set_style("tMI-5-slope"); 
	    $cmd .= "'$plotf5' using 1:$field  with lines ls $k, "; 
	}
    }

    $field = 6;
    $k = FUNCS::gnuplot_set_style("tMD-1"); 
    $cmd .= "'$plotf1' using 1:$field  title 'tMD-$tag1' with lines ls $k, ";
    $k = FUNCS::gnuplot_set_style("tMD-2"); 
    $cmd .= "'$plotf2' using 1:$field  title 'tMD-$tag2' with lines ls $k, ";
    $k = FUNCS::gnuplot_set_style("tMD-3"); 
    $cmd .= "'$plotf3' using 1:$field  title 'tMD-$tag3' with lines ls $k, ";
    $k = FUNCS::gnuplot_set_style("tMD-4"); 
    $cmd .= "'$plotf4' using 1:$field  title 'tMD-$tag4' with lines ls $k, ";
    $k = FUNCS::gnuplot_set_style("tMD-5"); 
    $cmd .= "'$plotf5' using 1:$field  title 'tMD-$tag5' with lines ls $k, ";
    
    if ($plot_slope) {
	$field = 7;
	$k = FUNCS::gnuplot_set_style("tMD-1-slope"); 
	$cmd .= "'$plotf1' using 1:$field  with lines ls $k, ";
	if (0) {
	    $k = FUNCS::gnuplot_set_style("tMD-2-slope"); 
	    $cmd .= "'$plotf2' using 1:$field  with lines ls $k, ";
	    $k = FUNCS::gnuplot_set_style("tMD-3-slope"); 
	    $cmd .= "'$plotf3' using 1:$field  with lines ls $k, ";
	    $k = FUNCS::gnuplot_set_style("tMD-4-slope"); 
	    $cmd .= "'$plotf4' using 1:$field  with lines ls $k, ";   
	    $k = FUNCS::gnuplot_set_style("tMD-5-slope"); 
	    $cmd .= "'$plotf5' using 1:$field  with lines ls $k, ";
	}
    }

    $field = 2;
    $k = FUNCS::gnuplot_set_style("tstar"); 
    $cmd .= "'$plotf_t1' using 1:$field  ls $k, "; 
    $field = 3;
    $cmd .= "'$plotf_t1' using 1:$field  ls $k, "; 
    $field = 4;
    $cmd .= "'$plotf_t1' using 1:$field  ls $k"; 

    $cmd .= "\n";
    print GP "plot $cmd\n";

    print GP "set output '$DIfile'\n";
    $cmd  = "'$t1file' title 'trained HMM' with lines ls 1, ";

    $field = 8;
    $k = FUNCS::gnuplot_set_style("tII-1"); 
    $cmd .= "'$plotf1' using 1:$field  title 'tII-$tag1' with lines ls $k, ";
    $k = FUNCS::gnuplot_set_style("tII-2"); 
    $cmd .= "'$plotf2' using 1:$field  title 'tII-$tag2' with lines ls $k, ";
    $k = FUNCS::gnuplot_set_style("tII-3"); 
    $cmd .= "'$plotf3' using 1:$field  title 'tII-$tag3' with lines ls $k, ";
    $k = FUNCS::gnuplot_set_style("tII-4"); 
    $cmd .= "'$plotf4' using 1:$field  title 'tII-$tag4' with lines ls $k, ";
    $k = FUNCS::gnuplot_set_style("tII-5"); 
    $cmd .= "'$plotf5' using 1:$field  title 'tII-$tag5' with lines ls $k, ";
 
    if ($plot_slope) {
	$field = 9;
	$k = FUNCS::gnuplot_set_style("tII-1-slope"); 
	$cmd .= "'$plotf1' using 1:$field with lines ls $k, ";
	if (0) {
	    $k = FUNCS::gnuplot_set_style("tII-2-slope"); 
	    $cmd .= "'$plotf2' using 1:$field with lines ls $k, ";
	    $k = FUNCS::gnuplot_set_style("tII-3-slope"); 
	    $cmd .= "'$plotf3' using 1:$field  with lines ls $k, ";
	    $k = FUNCS::gnuplot_set_style("tII-4-slope"); 
	    $cmd .= "'$plotf4' using 1:$field  with lines ls $k, ";
	    $k = FUNCS::gnuplot_set_style("tII-5-slope"); 
	    $cmd .= "'$plotf5' using 1:$field  with lines ls $k, ";
	}
    }

    $field = 10;
    $k = FUNCS::gnuplot_set_style("tDD-1"); 
    $cmd .= "'$plotf1' using 1:$field  title 'tDD-$tag1' with lines ls $k, ";
    $k = FUNCS::gnuplot_set_style("tDD-2"); 
    $cmd .= "'$plotf2' using 1:$field  title 'tDD-$tag2' with lines ls $k, ";
    $k = FUNCS::gnuplot_set_style("tDD-3"); 
    $cmd .= "'$plotf3' using 1:$field  title 'tDD-$tag3' with lines ls $k, ";
    $k = FUNCS::gnuplot_set_style("tDD-4"); 
    $cmd .= "'$plotf4' using 1:$field  title 'tDD-$tag4' with lines ls $k, ";
    $k = FUNCS::gnuplot_set_style("tDD-5"); 
    $cmd .= "'$plotf5' using 1:$field  title 'tDD-$tag5' with lines ls $k, ";
 
    if ($plot_slope) {
	$field = 11;
	$k = FUNCS::gnuplot_set_style("tDD-1-slope"); 
	$cmd .= "'$plotf1' using 1:$field  with lines ls $k, ";
	if (0) {
	    $k = FUNCS::gnuplot_set_style("tDD-2-slope"); 
	    $cmd .= "'$plotf2' using 1:$field  with lines ls $k, ";
	    $k = FUNCS::gnuplot_set_style("tDD-3-slope"); 
	    $cmd .= "'$plotf3' using 1:$field  with lines ls $k, ";
	    $k = FUNCS::gnuplot_set_style("tDD-4-slope"); 
	    $cmd .= "'$plotf4' using 1:$field  with lines ls $k, ";
	    $k = FUNCS::gnuplot_set_style("tDD-5-slope"); 
	    $cmd .= "'$plotf5' using 1:$field  with lines ls $k, ";
	}
    }

    $field = 5;
    $k = FUNCS::gnuplot_set_style("tstar"); 
    $cmd .= "'$plotf_t1' using 1:$field ls $k, ";  
    $field = 6;
    $cmd .= "'$plotf_t1' using 1:$field ls $k"; 
    $cmd .= "\n";
    print GP "plot $cmd\n";

    #system("rm $t1file\n");

}

sub actual_plot_one{
    my ($name, $m, $plotf, $plotf_t1) = @_;

    my $xlabel = "time";
    my $ylabel = "Transition Probabilities";

    my $plot = $plotf; if ($plot =~ /^(\S+).plot$/) { $plot = $1; }
    my $Mfile  = "$plot\_M.ps";
    my $DIfile = "$plot\_DI.ps";

    my $t1file = "$plot.t1";

    open(T1, ">$t1file") || die;
    print T1 "1\t 0\n";
    print T1 "1\t 1\n";
    close(T1);

    my $k;

    open(GP,'|'.GNUPLOT) || die "Gnuplot: $!";
    print GP "set terminal postscript color 14\n";
    FUNCS::gnuplot_define_styles (*GP);
 
    print GP "set output '$Mfile'\n";
    print GP "set key right top\n";
    print GP "set xlabel '$xlabel'\n";
    print GP "set title \"$name position $m\n";
    print GP "set ylabel '$ylabel'\n";
    print GP "set xrange  [0:$tmax]\n";
    print GP "set yrange [0:1]\n";
    print GP "set nokey\n";
    if ($opt_l)  { 
	print GP "set logscale y\n"; 
	print GP "set yrange [-20:0]\n";
    }

    my $cmd;
    my $field;
    
    $field = 2;
    $cmd  = "'$t1file' title 'trained HMM' with lines ls 1, ";
    $k = FUNCS::gnuplot_set_style("tMM-1"); 
    $cmd .= "'$plotf' using 1:$field  title 'tMM' with lines ls $k, "; 

    if ($plot_slope) {
	$field = 3;
	$k = FUNCS::gnuplot_set_style("tMM-1"); 
	$cmd .= "'$plotf' using 1:$field  with lines ls $k, "; 
    }

    $field = 4;
    $k = FUNCS::gnuplot_set_style("tMI-1"); 
    $cmd .= "'$plotf' using 1:$field  title 'tMI' with lines ls $k, "; 

    if ($plot_slope) {
	$field = 5;
	$k = FUNCS::gnuplot_set_style("tMI-1-slope"); 
	$cmd .= "'$plotf' using 1:$field  with lines ls $k, "; 
   }

    $field = 6;
    $k = FUNCS::gnuplot_set_style("tMD-1"); 
    $cmd .= "'$plotf' using 1:$field  title 'tMD' with lines ls $k, ";
   
    if ($plot_slope) {
	$field = 7;
	$k = FUNCS::gnuplot_set_style("tMD-1-slope"); 
	$cmd .= "'$plotf' using 1:$field  with lines ls $k, ";
    }

    $field = 2;
    $k = FUNCS::gnuplot_set_style("tstar"); 
    $cmd .= "'$plotf_t1' using 1:$field  ls $k, "; 
    $field = 3;
    $cmd .= "'$plotf_t1' using 1:$field  ls $k, "; 
    $field = 4;
    $cmd .= "'$plotf_t1' using 1:$field  ls $k"; 

    $cmd .= "\n";
    print GP "plot $cmd\n";

    print GP "set output '$DIfile'\n";
    $cmd  = "'$t1file' title 'trained HMM' with lines ls 1, ";

    $field = 8;
    $k = FUNCS::gnuplot_set_style("tII-1"); 
    $cmd .= "'$plotf' using 1:$field  title 'tII' with lines ls $k, ";
 
    if ($plot_slope) {
	$field = 9;
	$k = FUNCS::gnuplot_set_style("tII-1-slope"); 
	$cmd .= "'$plotf' using 1:$field with lines ls $k, ";
    }

    $field = 10;
    $k = FUNCS::gnuplot_set_style("tDD-1"); 
    $cmd .= "'$plotf' using 1:$field  title 'tDD' with lines ls $k, ";
 
    if ($plot_slope) {
	$field = 11;
	$k = FUNCS::gnuplot_set_style("tDD-1-slope"); 
	$cmd .= "'$plotf' using 1:$field  with lines ls $k, ";
   }

    $field = 5;
    $k = FUNCS::gnuplot_set_style("tstar"); 
    $cmd .= "'$plotf_t1' using 1:$field ls $k, ";  
    $field = 6;
    $cmd .= "'$plotf_t1' using 1:$field ls $k"; 
    $cmd .= "\n";
    print GP "plot $cmd\n";

    #system("rm $t1file\n");

}

sub create_plots {
    my ($wrkdir, $name, $type, $file1, $file2, $file3, $file4, $file5) = @_;

    my $M = get_M($file1);
 
    my $c = 0;
    while ($c < $M) {	
	my $m = $c+1;
	my $plotf1   = "$wrkdir/$type\_m$m.plot1";
	my $plotf2   = "$wrkdir/$type\_m$m.plot2";
	my $plotf3   = "$wrkdir/$type\_m$m.plot3";
	my $plotf4   = "$wrkdir/$type\_m$m.plot4";
	my $plotf5   = "$wrkdir/$type\_m$m.plot5";
	my $plotf_t1 = "$wrkdir/$type\_m$m.plot_t1";

	my $M1 = parse_outfile($m, $plotf1, $file1, 0);
	my $M2 = parse_outfile($m, $plotf2, $file2, 0); if ($M2 != $M) { print "bad file, M is $M2 but it should be $M\n"; die; }
	my $M3 = parse_outfile($m, $plotf3, $file3, 0); if ($M3 != $M) { print "bad file, M is $M3 but it should be $M\n"; die; }
	my $M4 = parse_outfile($m, $plotf4, $file4, 0); if ($M4 != $M) { print "bad file, M is $M4 but it should be $M\n"; die; }
	my $M5 = parse_outfile($m, $plotf5, $file5, 0); if ($M5 != $M) { print "bad file, M is $M5 but it should be $M\n"; die; }	

	parse_outfile($m, $plotf_t1, $file5, 1); 	

	actual_plot($name, $type, $m, $plotf1, $plotf2, $plotf3, $plotf4, $plotf5, $plotf_t1);
	$c ++;
    }
}

sub create_plot_one {
    my ($wrkdir, $name, $file) = @_;

    my $M = get_M($file);
 
    my $c = 0;
    while ($c < $M) {	
	my $m = $c+1;
	my $plotf   = "$wrkdir/m$m.plot";
	my $plotf_t1 = "$wrkdir/m$m.plot_t1";

	my $M1 = parse_outfile($m, $plotf, $file, 0); if ($M != $M) { print "bad file, M is $M1 but it should be $M\n"; die; }

	parse_outfile($m, $plotf_t1, $file, 1); 	

	actual_plot_one($name, $m, $plotf, $plotf_t1);
	$c ++;
    }
}


sub get_M {

    my ($file) = @_;

    my $M = 0;

    open (FILE, "$file") || die; 
    while (<FILE>) {
	if (/^M=(\d+)\s+muD/) { $M = $1; }
    }
    close (FILE);

    if ($M <= 0)  { print "bad file. M should be positive, but it is $M in file $file\n"; die; }
    return $M;
}

sub parse_outfile {

    my ($m, $plotfile, $file, $ist1) = @_;

    my $M = 0;

    open(OUT, ">$plotfile") || die;

    my $time = -1;
    my $tmm = 0;
    my $tmd = 0;
    my $tmi = 0;
    my $tii = 0;
    my $tdd = 0;

    my $tmm_slope = 0;
    my $tmd_slope = 0;
    my $tmi_slope = 0;
    my $tii_slope = 0;
    my $tdd_slope = 0;

    my $tmm_linear = 0;
    my $tmd_linear = 0;
    my $tmi_linear = 0;
    my $tii_linear = 0;
    my $tdd_linear = 0;
    
    open (FILE, "$file") || die;
    while (<FILE>) {
	if (/^M=(\d+)\s+muD/) { $M = $1; }
	elsif (/^TIME\s+=\s+(\S+)/) {
	    $time = $1;
	}
	#the rates
	elsif (/^$m\s+(\S+)\s+(\S+)\s+(\S+)\s+(\S+)\s+(\S+)\s+(\S+)\s+(\S+)\s+(\S+)\s+\S+\s+(\S+)$/) {
	    my $mudS     = $1;
	    my $mudD     = $2;
	    my $muES     = $3;
	    my $muEI     = $4;
	    my $ldS      = $5;
	    my $ldI      = $6;
	    my $xiz      = $7;
	    my $rz       = $8;
	    my $xiIinfty = $9;

	    # the slopes
	    $tmm_slope = 0;
	    $tmd_slope = $mudS;
	    $tmi_slope = 0;
	    $tii_slope = 0;
	    $tdd_slope = $mudD;
	    
	    $tii_slope = ($ldI - $muEI*$xiz)*(1.0-$xiz);

	    if ( abs( $muES*(1.0-$rz)-($muEI-$rz*$ldI) )  > 0.001) {
		printf "Rates do not satisfy the necessary conditions %f", abs( $muES*(1.0-$rz)-($muEI-$rz*$ldI) ); die;
	    }
	    else {
		$tmi_slope = $ldS;
	    }

	    $tmm_slope = - $tmi_slope - $tmd_slope;
	    if ($tdd_slope < 0.) { print "bad slope for tDD $tdd_slope\n"; die; }
	    if ($tii_slope < 0.) { print "bad slope for tII $tii_slope\n"; die; }

	    if ($tmi_slope < 0.) { print "bad slope for tMI $tmi_slope\n"; die; }
	    if ($tmd_slope < 0.) { print "bad slope for tMD $tmd_slope\n"; die; }
	    if ($tmm_slope > 0.) { print "bad slope for tMM $tmm_slope\n"; die; }
	}
	#the transition probabilities
	elsif (/^$m\s+$time\s+\|\s+(\S+)\s+(\S+)\s+(\S+)\s+\S+\s+(\S+)\s+\S+\s+(\S+)/) {
	    $tmm = $1;
	    $tmi = $2;
	    $tmd = $3;
	    $tii = $4;
	    $tdd = $5;

	    $tmm_linear = $time *$tmm_slope + 1.0;
	    $tmi_linear = $time *$tmi_slope;
	    $tmd_linear = $time *$tmd_slope;
	    $tii_linear = $time *$tii_slope + $xiz;
	    $tdd_linear = $time *$tdd_slope;

	    if (!$ist1) {
		print OUT "$time\t$tmm\t$tmm_linear\t$tmi\t$tmi_linear\t$tmd\t$tmd_linear\t$tii\t$tii_linear\t$tdd\t$tdd_linear\n";
	    }
	    else {
		if ($time == 1.0) {
		    print OUT "$time\t$tmm\t$tmi\t$tmd\t$tii\t$tdd\n";
		}
	    }
	}

    }
    close (FILE);
    close (OUT);
 
    return $M;
}

sub plot_evohmm_utest {
    my ($wrkdir,  $which) = @_;

    my $name = $wrkdir;
    if ($name =~ /^\S+\/([^\/]+)$/) { $name = $1; }

    my $xiz_def      = 0.01; 
    my $rz_def       = 0.01; 
    my $xiIinfty_def = 0.99;

    my $xiz; 
    my $rz; 
    my $xiIinfty;

    my $file1;
    my $file2;
    my $file3;
    my $file4;
    my $file5;

    if ($which == 1) {
	$rz       = $rz_def; 
	$xiIinfty = $xiIinfty_def;
	
	$file1 = "$wrkdir/$name\_xiz$xiz1\_rz$rz\_xiIinfty$xiIinfty.out";
	$file2 = "$wrkdir/$name\_xiz$xiz2\_rz$rz\_xiIinfty$xiIinfty.out";
	$file3 = "$wrkdir/$name\_xiz$xiz3\_rz$rz\_xiIinfty$xiIinfty.out";
	$file4 = "$wrkdir/$name\_xiz$xiz4\_rz$rz\_xiIinfty$xiIinfty.out";
	$file5 = "$wrkdir/$name\_xiz$xiz5\_rz$rz\_xiIinfty$xiIinfty.out";
	
	create_plots($wrkdir, $name, "xiz", $file1, $file2, $file3, $file4, $file5);
    }
    elsif ($which == 2) {
	$xiz      = $xiz_def; 
	$xiIinfty = $xiIinfty_def;
 	
	$file1 = "$wrkdir/$name\_xiz$xiz\_rz$rz1\_xiIinfty$xiIinfty.out";
	$file2 = "$wrkdir/$name\_xiz$xiz\_rz$rz2\_xiIinfty$xiIinfty.out";
	$file3 = "$wrkdir/$name\_xiz$xiz\_rz$rz3\_xiIinfty$xiIinfty.out";
	$file4 = "$wrkdir/$name\_xiz$xiz\_rz$rz4\_xiIinfty$xiIinfty.out";
	$file5 = "$wrkdir/$name\_xiz$xiz\_rz$rz5\_xiIinfty$xiIinfty.out";
	
	create_plots($wrkdir, $name, "rz", $file1, $file2, $file3, $file4, $file5);
    }
     elsif ($which == 3) {
	$xiz      = $xiz_def; 
	$rz       = $rz_def; 
	
	$file1 = "$wrkdir/$name\_xiz$xiz\_rz$rz\_xiIinfty$xiIinfty1.out";
	$file2 = "$wrkdir/$name\_xiz$xiz\_rz$rz\_xiIinfty$xiIinfty2.out";
	$file3 = "$wrkdir/$name\_xiz$xiz\_rz$rz\_xiIinfty$xiIinfty3.out";
	$file4 = "$wrkdir/$name\_xiz$xiz\_rz$rz\_xiIinfty$xiIinfty4.out";
	$file5 = "$wrkdir/$name\_xiz$xiz\_rz$rz\_xiIinfty$xiIinfty5.out";
	
	create_plots($wrkdir, $name, "xiIinfty", $file1, $file2, $file3, $file4, $file5);
    }

}

sub plot_evohmm_utest_one {
    my ($wrkdir, $xiz, $rz, $xiIinfty) = @_;

    my $name = $wrkdir;
    if ($name =~ /^\S+\/([^\/]+)$/) { $name = $1; }

 
    my $file = "$wrkdir/$name.out";

    create_plot_one($wrkdir, $name, $file);
}


sub run_evohmm_utest {
    my ($evohmm_utest, $wrkdir, $hmmfile, $hmmname, $xiz, $rz, $xiIinfty) = @_;
    
    my $evohmmfile = "$wrkdir/evo$hmmname\_xiz$xiz\_rz$rz\_xiIinfty$xiIinfty.hmm";
    my $outfile    = "$wrkdir/evo$hmmname\_xiz$xiz\_rz$rz\_xiIinfty$xiIinfty.out";
    
    my $cmd  = "$evohmm_utest --xiz $xiz  --rz $rz --xiIinfty $xiIinfty ";
    system("echo $cmd $hmmfile $evohmmfile\n");
    system("$cmd $hmmfile $evohmmfile > $outfile\n");
}
