# Supplementary material for: Parameterizing sequence alignment with an explicit evolutionary model
Source: BMC Bioinformatics. 2015 Dec 10;16:406. doi: 10.1186/s12859-015-0832-5 (PMC4676179; doi:10.1186/s12859-015-0832-5)
Supplement: Additional file 2 — Tarball that contains the source code for the programs introduced in this manuscript, as well as the Perl scripts used to generate the experiments in this work and the results of the experiments. (ZIP 42,496 kb) [file 12859_2015_832_MOESM2_ESM.zip › supplemental_files/src/benchmarks/scripts/plot_evosim.pl]

#!/usr/bin/perl -w
#plot_evosim.pl
 
use strict;
use Class::Struct;
use lib '/groups/eddy/home/rivase/projects/evohmm/scripts';
use lib '/Users/rivase/projects/evohmm/scripts';
use FUNCS;
use constant GNUPLOT => '/usr/bin/gnuplot';
#use constant GNUPLOT => '/opt/local/bin/gnuplot';
#use constant GNUPLOT => '/sw/bin/gnuplot';

use vars qw ($opt_D $opt_e $opt_E $opt_F $opt_i $opt_j $opt_I $opt_K $opt_l $opt_L $opt_n $opt_N $opt_O $opt_P $opt_t $opt_T $opt_u $opt_U $opt_v $opt_r $opt_s $opt_x $opt_y $opt_Y $opt_w $opt_W $opt_z);  # required if strict used
use Getopt::Std;
getopts ('D:e:E:Fi:jI:Kl:L:u:U:gnN:OPt:T:rs:vx:y:Y:w:W:z:');

# Print a helpful message if the user provides no input file.
if (!@ARGV) {
        print "usage:  plot_evosim.pl [options] <srcdir> <wrkdir> \n\n";
        print "options:\n";
	print "-L    :  length of ancestral sequence [default is 1000]\n";
	print "-F    :  goodness of a geometric fit to insert lengths\n";
	print "-N    :  number of sequences generated per time [default is 1000]\n";
	print "-j    :  sample ancestral sequences instead of fix length\n";
	print "-r    :  impose reversibility\n";
	print "-x    :  rI value      \n";
	print "-l    :  ldE \n";
	print "-K    :  run TKFsim \n";
	print "-I    :  ldI \n";
	print "-u    :  muE \n";
	print "-U    :  muI \n";
	print "-D    :  muA \n";
	print "-y    :  sI \n";
	print "-w    :  sD \n";
	print "-Y    :  vI \n";
	print "-W    :  vD \n";
	print "-n    :  don't view plots\n";
 	print "-v    :  be verbose\n";
        print "-t    :  tmin [default is 0]\n";
        print "-T    :  tend [default is 3]\n";
        print "-z    :  tinterval [default is 0.2]\n";
        print "-i    :  tinc [default is 0.01]\n";
        print "-e    :  tepsilon [default is 1e-5]\n";
        print "-s    :  seed <n>\n";
        print "-O    :  plot in logarithmic scale\n";
        print "-P    :  don't run e1sim, just redo the plots\n";
	exit;
}
my $srcdir   = shift;
my $wrkdir   = shift;

my $tP10 = 0.114220;
my $tP30 = 0.332924;
my $tB90 = 0.903079;
my $tB62 = 1.427753;

my $filename = $wrkdir;
if ($filename =~ /^\S+\/([^\/]+)$/) { $filename = $1; }

if ( -d $wrkdir) { 
    print "wrkdir directory $wrkdir exist.\n";
    #system("rm $wrkdir/*\n"); 
}
else { system("mkdir $wrkdir\n"); } 
my $view = 1;
if ($opt_n) { $view = 0; }
my $verbose = 0;
if ($opt_v) { $verbose = 1; }

my $logarithmic = 0;
if ($opt_O) { $logarithmic = 1; }

# variables of the simulation
my $L         = 1000;
my $N         = 1000;
my $tmin      = 0.0;
my $tmax      = 3.0;
my $tinc      = 0.05;
my $teps      = 1e-5;
my $tinterval;

if ($opt_L) { $L         = $opt_L; if ($L         < 0) { print "L    has to be positive\n"; die; } }
if ($opt_N) { $N         = $opt_N; if ($N         < 0) { print "N    has to be positive\n"; die; } }
if ($opt_t) { $tmin      = $opt_t; if ($tmin      < 0) { print "tmin has to be positive\n"; die; } }
if ($opt_T) { $tmax      = $opt_T; if ($tmax      < 0) { print "tmax has to be positive\n"; die; } }
if ($opt_z) { $tinterval = $opt_z; if ($tinterval < 0) { print "tinterval has to be positive\n"; die; } } else { $tinterval = $tmax-$tmin; }
if ($opt_i) { $tinc      = $opt_i; if ($tinc      < 0) { print "tinc has to be positive\n"; die; } }
if ($opt_e) { $teps      = $opt_e; if ($teps      < 0) { print "teps has to be positive\n"; die; } }

# rate variables 
my $evomodel = "UN";
my $rI   = 0.01; 
my $ldE  = 0.0;
my $muE  = 0.0;
my $ldI  = 0.0;
my $muI  = 0.0;
my $muA  = 0.0;
my $sI   = 0.0;
my $sD   = 0.0;
my $vI   = 0.0;
my $vD   = 0.0;

if ($opt_E) { $evomodel   = $opt_E; }
if ($opt_x) { $rI         = $opt_x; if ( $rI  < 0 || $rI > 1.0) { print "bad value of rI=$rI\n";           die; } }
if ($opt_l) { $ldE        = $opt_l; if ( $ldE < 0)              { print "bad value of ldE=$ldE\n";         die; } }
if ($opt_I) { $ldI        = $opt_I; if ( $ldI < 0)              { print "bad value of ldI=$ldI\n";         die; } }
if ($opt_u) { $muE        = $opt_u; if ( $muE < 0)              { print "bad value of muE=$muE\n";         die; } }
if ($opt_U) { $muI        = $opt_U; if ( $muI < 0)              { print "bad value of muE=$muE\n";         die; } }
if ($opt_D) { $muA        = $opt_D; if ( $muA < 0)              { print "bad value of muA=$muA\n";         die; } }
if ($opt_y) { $sI         = $opt_y; }
if ($opt_w) { $sD         = $opt_w; }
if ($opt_Y) { $vI         = $opt_Y; }
if ($opt_W) { $vD         = $opt_W; }

my $joint = 0;
if ($opt_j) { $joint = 1; }
my $reversible = 0;
if ($opt_r) { $reversible = 1; }
my $tkfsim = 0;
if ($opt_K) { $tkfsim = 1; }

my $e1simp   = "$srcdir/src/e1sim";
my $tkfsimp  = "$srcdir/src/tkfsim";
my $program = $e1simp;
if ($opt_K) { $program = $tkfsimp; }

my $geofit = 0;
if ($opt_F) { $geofit = 1; }

if (!$opt_P) {
    if ($tkfsim) {
	run_tkfsim($program, $wrkdir, $filename, $L, $N, $tmin, $tmax, $tinterval, $tinc, $teps, $rI, $ldI, $muI, $joint, $reversible, $geofit, $verbose);
    }
    else {
	run_e1sim($program, $wrkdir, $filename, $L, $N, $tmin, $tmax, $tinterval, $tinc, $teps, $evomodel, $rI, $ldE, $muE, $ldI, $muI, $muA, $sI, $sD, $vI, $vD, $joint, $reversible, $geofit, $verbose);
    }
}

if ($opt_P) {use constant GNUPLOT => '/opt/local/bin/gnuplot'; }
plot_program($wrkdir, $reversible, $tkfsim, $view);
if (!$logarithmic) { plot_geofit($wrkdir, $reversible, $tkfsim, $view); }

 
sub actual_plot{
    my ($name, $tstar, $plotf, $plotf_tstar, $L, $N, $joint, $reversible, $tkfsim,
	$tmin, $tmax, $tinterval, $tinc, $teps, $rI, $ldE, $muE, $ldI, $muI, $muA, 
	$sE_B62, $nE_B62, $eE_B62, $sE_B90, $nE_B90, $eE_B90, 
	$sE_P30, $nE_P30, $eE_P30, $sE_P10, $nE_P10, $eE_P10, 
	$view) = @_;

    my $xlabel = "evolutionary distance t";
    my $ylabel = "";

    my $plot = $plotf; if ($plot =~ /^(\S+).plot$/) { $plot = $1; }
    my $statsfile    = "$plot\_stats.ps";
    my $Pfile        = "$plot\_prob.ps";
    my $Lfile        = "$plot\_logp.ps";
    my $pdfstatsfile = "$plot\_stats.pdf";
    my $pdfPfile     = "$plot\_prob.pdf";
    my $pdfLfile     = "$plot\_logp.pdf";

    my $subsmin = $tmin*$tB62;
    my $subsmax = $tmax*$tB62;

    my $tB62file   = "$plot.tB62";
    my $tB90file   = "$plot.tB90"; 
    my $tPAM30file = "$plot.tP30"; 
    my $tPAM10file = "$plot.tP10";
 
    my $k;
    my $eta_slope;
    my $eta_inf;
    my $beta_slope;
    my $beta_inf;

    $eta_slope  = (1-$rI) * ($ldI-$rI*$muI);
    $beta_slope = $ldE;
    $eta_slope  = int($eta_slope  * 10000)/10000;
    $beta_slope = int($beta_slope * 100000000)/100000000;
 
    $eta_inf  = ($ldI<$muI)? $ldI/$muI : 1.0; 
    $beta_inf = ($ldE+$muE > 0)? $ldE/($ldE+$muE) : 0; 
    $eta_inf  = int($eta_inf  * 1000000)/1000000;
    $beta_inf = int($beta_inf * 10000000)/10000000;
     
    my $maxL = ($eta_inf < 1.0)? $L + ($L+1.)*$beta_inf/(1-$eta_inf) : 2*$L;
    $maxL = $L;

    open(T1, ">$tB62file") || die;
    print T1 "$tB62\t 0\n";
    print T1 "$tB62\t $maxL\n";
    close(T1);

    open(T1, ">$tB90file") || die;
    print T1 "$tB90\t 0\n";
    print T1 "$tB90\t $maxL\n";
    close(T1);
 
    open(T1, ">$tPAM30file") || die;
    print T1 "$tP30\t 0\n";
    print T1 "$tP30\t $maxL\n";
    close(T1);   
 
    open(T1, ">$tPAM10file") || die;
    print T1 "$tP10\t 0\n";
    print T1 "$tP10\t $maxL\n";
    close(T1);   

    open(GP,'|'.GNUPLOT) || die "Gnuplot: $!";
    print GP "set terminal postscript color 14\n";
    FUNCS::gnuplot_define_styles (*GP);
 
    $ylabel = ($joint)? "ratio" : "number of residues";
    print GP "set output '$statsfile'\n";
    print GP "set key right top\n";
    print GP "set nokey\n";
    print GP "set xlabel '$xlabel'\n";

     
    if ($tkfsim) {
	if ($reversible) { print GP "set title \"TKF $name [r = $rI ld = $ldI mu = $muI] reversible \n"; }
	else             { print GP "set title \"TKF $name [r = $rI ld = $ldI mu = $muI]\n"; }
   }
    else {
	if ($reversible) { print GP "set title \"E1  $name [rI = $rI ldI = $ldI muI = $muI ldE = $ldE muE = $muE  muA = $muA] reversible\n"; }
	else             { print GP "set title \"E1  $name [rI = $rI ldI = $ldI muI = $muI ldE = $ldE muE = $muE  muA = $muA]\n"; }
    }
    print GP "set ylabel '$ylabel'\n";
    #print GP "set xrange  [$subsmin:$subsmax]\n"; 
    print GP "set xrange  [$tmin:$tmax]\n"; 
    print GP "set xrange  [0:3]\n"; 
    if ($logarithmic) { #logarithmic scale
	print GP "set log x\n";
	#print GP "set xrange [0.1:500000]\n";
    }
    if ($joint) { print GP "set yrange [0:1.1]\n"; }
    else        { 
	print GP "set yrange [0:*]\n"; 
	#print GP "set yrange [0:300000]\n"; 
	#print GP "set yrange [0:12000]\n"; 
 	#print GP "set yrange [0:40000]\n"; 
 	#print GP "set yrange [0:16000]\n"; 
	#print GP "set yrange [0:50000]\n"; 
    }
 
    my $cmd;
    my $field;
    my $field2;
    my $tag;

    $cmd   = "'$tB62file'   title 'BLOSUM62' with lines ls 1, ";
    $cmd  .= "'$tB90file'   title 'BLOSUM90' with lines ls 1, ";
    $cmd  .= "'$tPAM30file' title 'PAM30'    with lines ls 1, ";
    $cmd  .= "'$tPAM10file' title 'PAM10'    with lines ls 1, ";

    if (!$logarithmic) {
	$tag = ($joint)? "<fraction of ancestral res survive>" : "<\# Ancestral res survive>";
	$k = FUNCS::gnuplot_set_style_transitions("tMM");  
	$field  = 7;
	$field2 = 11;
	$cmd .= "'$plotf' using 1:$field:$field2  title '' with yerrorbars ls 7777, "; 
	$field  = 15;
	$field2 = 19;
	$cmd .= "'$plotf' using 1:$field:$field2 title '' with yerrorbars ls 6666, "; 
	$field = 3;
	$cmd .= "'$plotf' using 1:$field  title '$tag' with lines ls $k, "; 
	
	$tag = ($joint)? "<fraction of occupied Insertion Blocks>" : "<\# Insertion Blocks>";
	$k = FUNCS::gnuplot_set_style_transitions("tMD"); 
	
	$field  = 8;
	$field2 = 12;
	$cmd .= "'$plotf' using 1:$field:$field2 title '' with yerrorbars ls 7777, "; 
	$field  = 16;
	$field2 = 20;
	$cmd .= "'$plotf' using 1:$field:$field2 title '' with yerrorbars ls 6666, "; 
	$field = 4;
	$cmd .= "'$plotf' using 1:$field  title '$tag' with lines ls $k, "; 
	
	$tag = ($joint)? "<fraction of inserted res in alignment>" : "<\# Total Inserted res>";
	$k = FUNCS::gnuplot_set_style_transitions("tMI"); 
	$field  = 9;
	$field2 = 13;
	$cmd .= "'$plotf' using 1:$field:$field2 title '' with yerrorbars ls 7777, "; 
	$field  = 17;
	$field2 = 21;
	$cmd .= "'$plotf' using 1:$field:$field2 title '' with yerrorbars ls 6666, "; 
	$field = 5;
	$cmd .= "'$plotf' using 1:$field  title '$tag' with lines ls $k, "; 
	
	$tag = ($joint)? "<length of descendant seq / length of ancestral seq>" : "<\# Total descendant res>";
	$k = FUNCS::gnuplot_set_style_transitions("tDD"); 
	$field  = 10;
	$field2 = 14;
	$cmd .= "'$plotf' using 1:$field:$field2 title '' with yerrorbars ls 7777, "; 
	$field  = 18;
	$field2 = 22;
	$cmd .= "'$plotf' using 1:$field:$field2 title '' with yerrorbars ls 6666, "; 
	$field = 6;
	$cmd .= "'$plotf' using 1:$field  title '$tag' with lines ls $k"; 
    }
    else {
	$tag = ($joint)? "<fraction of ancestral res survive>" : "<\# Ancestral res survive>";
	$k = FUNCS::gnuplot_set_style_transitions("tMM");  
	$field  = 7;
	$field2 = 11;
	$cmd .= "'$plotf' using 1:$field:$field2  title '' with yerrorbars ls 7777, "; 
	$field = 3;
	$cmd .= "'$plotf' using 1:$field  title '$tag' with lines ls $k, "; 
	
	$tag = ($joint)? "<fraction of occupied Insertion Blocks>" : "<\# Insertion Blocks>";
	$k = FUNCS::gnuplot_set_style_transitions("tMD"); 
	
	$field  = 8;
	$field2 = 12;
	$cmd .= "'$plotf' using 1:$field title '' ls 7777, "; 
	$field = 4;
	$cmd .= "'$plotf' using 1:$field  title '$tag' with lines ls $k, "; 
	
	$tag = ($joint)? "<fraction of inserted res in alignment>" : "<\# Total Inserted res>";
	$k = FUNCS::gnuplot_set_style_transitions("tMI"); 
	$field  = 9;
	$field2 = 13;
	$cmd .= "'$plotf' using 1:$field title '' ls 7777, "; 
	$field = 5;
	$cmd .= "'$plotf' using 1:$field  title '$tag' with lines ls $k, "; 
	
	$tag = ($joint)? "<length of descendant seq / length of ancestral seq>" : "<\# Total descendant res>";
	$k = FUNCS::gnuplot_set_style_transitions("tDD"); 
	$field  = 10;
	$field2 = 14;
	$cmd .= "'$plotf' using 1:$field title '' ls 7777, "; 
	$field = 6;
	$cmd .= "'$plotf' using 1:$field  title '$tag' with lines ls $k"; 
    }

    $cmd .= "\n";
    print GP "plot $cmd\n";

    # elementary functions
    print GP "set output '$Pfile'\n";
    print GP "set yrange [0:1]\n";
    $ylabel = "Probability";
    print GP "set ylabel '$ylabel'\n";
    print GP "unset logscale x\n";
   
    $cmd   = "'$tB62file'   title 'BLOSUM62' with lines ls 1, ";
    $cmd  .= "'$tB90file'   title 'BLOSUM90' with lines ls 1, ";
    $cmd  .= "'$tPAM30file' title 'PAM30'    with lines ls 1, ";
    $cmd  .= "'$tPAM10file' title 'PAM10'    with lines ls 1, ";

    $tag = "GAMMA";
    $k = FUNCS::gnuplot_set_style_transitions("tMM");  
    $field  = 24;
    $field2 = 25;
    $cmd .= "'$plotf' using 1:$field:$field2  title '' with yerrorbars   ls 7777, "; 
    $field  = 26;
    $field2 = 27;
    $cmd .= "'$plotf' using 1:$field:$field2  title '' with yerrorbars   ls 6666, "; 
    $field = 23;
    $cmd .= "'$plotf' using 1:$field  title '$tag' with lines ls $k, "; 

    $tag = "BETA";
    $k = FUNCS::gnuplot_set_style_transitions("tMD");  
    $field  = 29;
    $field2 = 30;
    $cmd .= "'$plotf' using 1:$field:$field2  title '' with yerrorbars   ls 7777, "; 
    $field  = 31;
    $field2 = 32;
    $cmd .= "'$plotf' using 1:$field:$field2  title '' with yerrorbars   ls 6666, "; 
    $field = 28;
    $cmd .= "'$plotf' using 1:$field  title '$tag' with lines ls $k, "; 

    $tag = "ETA";
    $k = FUNCS::gnuplot_set_style_transitions("tMI");  
    $field  = 34;
    $field2 = 35;
    $cmd .= "'$plotf' using 1:$field:$field2  title '' with yerrorbars   ls 7777, "; 
    $field  = 36;
    $field2 = 37;
    $cmd .= "'$plotf' using 1:$field:$field2  title '' with yerrorbars   ls 6666, "; 
    $field = 33;
    $cmd .= "'$plotf' using 1:$field  title '$tag' with lines ls $k"; 

    $cmd .= "\n";
    print GP "plot $cmd\n";
  

    # elementary functions -- logs
    print GP "set output '$Lfile'\n";
    $ylabel = "-Log Probability";
    print GP "set ylabel '$ylabel'\n";
    print GP "set yrange [0.0:20]\n";
    print GP "set log x\n";
    print GP "set log y\n";
    print GP "set yrange [0.0000001:10]\n";
 
    $cmd   = "'$tB62file'   title 'BLOSUM62' with lines ls 1, ";
    $cmd  .= "'$tB90file'   title 'BLOSUM90' with lines ls 1, ";
    $cmd  .= "'$tPAM30file' title 'PAM30'    with lines ls 1, ";
    $cmd  .= "'$tPAM10file' title 'PAM10'    with lines ls 1, ";

    $tag = "GAMMA";
    $k = FUNCS::gnuplot_set_style_transitions("tMM");  
    $field  = 39;
    $field2 = 40;
    $cmd .= "'$plotf' using 1:$field  title '' ls 7777, "; 
    $field  = 41;
    $field2 = 42;
    $cmd .= "'$plotf' using 1:$field  title '' ls 6666, "; 
    $field = 38;
    $cmd .= "'$plotf' using 1:$field  title '$tag' with lines ls $k, "; 

    if (0) {
    $tag = "ETA";
    $k = FUNCS::gnuplot_set_style_transitions("tMI");  
    $field  = 49;
    $field2 = 50;
    $cmd .= "'$plotf' using 1:$field  title '' ls 7777, "; 
    $field  = 51;
    $field2 = 52;
    $cmd .= "'$plotf' using 1:$field  title '' ls 6666, "; 
    $field = 48;
    $cmd .= "'$plotf' using 1:$field  title '$tag' with lines ls $k, "; 
    }

    $tag = "BETA";
    $k = FUNCS::gnuplot_set_style_transitions("tMD");  
    $field  = 44;
    $field2 = 45;
    $cmd .= "'$plotf' using 1:$field  title '' ls 7777, "; 
    $field  = 46;
    $field2 = 47;
    $cmd .= "'$plotf' using 1:$field  title '' ls 6666, "; 
    $field = 43;
    $cmd .= "'$plotf' using 1:$field  title '$tag' with lines ls $k "; 


    $cmd .= "\n";
    print GP "plot $cmd\n";
    
    close(GP);
    
    system("ps2pdf $statsfile $pdfstatsfile\n");
    system("rm $statsfile\n");
    if (!$logarithmic) { system("ps2pdf $Pfile $pdfPfile\n"); system("rm $Pfile\n");}
    else               { system("ps2pdf $Lfile $pdfLfile\n"); system("rm $Lfile\n");}
    if ($view) { 
	system("open $pdfstatsfile&\n"); 
	if (!$logarithmic) { system("open $pdfPfile&\n"); }
	else               { system("open $pdfLfile&\n"); }
    }

}


sub create_fitplot {
    my ($wrkdir, $name, $file, $reversible, $tkfsim, $view) = @_;

    my $style = 1;
    my $plot    = "$wrkdir/$name.fitplot.ps";
    my $pdfplot = "$wrkdir/$name.fitplot.pdf";

    my $observed = 1;
    my $N = 0;
    my $maxlen = -1;
    my $maxocc = -1;

    open (FILE, "$file") || die;
    while (<FILE>) {
 	if (/^\&$/) {
	    $N ++;
	    if ($N%2==0) { $observed = 1; }
	    else         { $observed = 0; }
 	}
 	elsif (/^(\S+)\s+(\S+)$/) {
	    my $len = $1+1;
	    my $occ = $2;
	    if ($observed) { if ($len > $maxlen) { $maxlen = $len; } if ($occ > $maxocc) { $maxocc = $occ; } }
	}
    }
    close(FILE); 
    printf "MAXLEN $maxlen MAXOCC $maxocc\n";

    open(GP,'|'.GNUPLOT) || die "Gnuplot: $!";
    print GP "set terminal postscript color 14\n";
    FUNCS::gnuplot_define_styles (*GP);

    print GP "set output '$plot'\n";
    print GP "set key right top\n";
    print GP "set nokey\n";
    print GP "set xlabel 'insert length'\n";
    print GP "set ylabel 'number of inserts'\n";

    my $plotlen;
    my $plotocc;
    print  GP "set multiplot\n";
    print  GP "set size 1,1\n";
    print  GP "set origin 0,0\n";

    $plotlen = 350;
    $plotocc = 250000;
    
    #$plotlen = 90;
    #$plotocc = 500000;
    printf GP "set xrange [%d:%d]\n", 1, $plotlen;
    printf GP "set yrange [%d:%d]\n", 0, $plotocc;
  
    #printf GP "set xrange [%d:%d]\n", 1, $maxlen;
    #printf GP "set yrange [%d:%d]\n", 0, $maxocc;

   if (1) {# for log plots of Figure S1
	print GP "set log y\n";
	printf GP "set yrange [%f:%d]\n", 0.5, $plotocc;
 	#printf GP "set yrange [0.99:*]\n";
    }

 
    $observed = 1;
    my $n = 0;
    my $choose;
    $choose = 14; # blosum62
    $choose = 18; # blosum45
    $choose = 22; # PAM240
    #$choose = 23; # PAM250
    #$choose = 30; # t=3.0
    printf "\nHISTOGRAM for n=%d\n", $choose; 
    open (FILE, "$file") || die;
    while (<FILE>) {
	if (/^\&$/) {
	    if ($n == 2*$choose-2 || $n == 2*$choose-1) { print GP "e\n"; }
	    $n ++;
	    if ($n%2==0) { $observed = 1; }
	    else         { $observed = 0; }

	    if ($n == 2*$choose-2 || $n == 2*$choose-1) {
		if ($observed) { $style ++; printf "OBSERVED\n"; printf GP "plot '-' using 1:2 with points ls %d\n", $style; }
		else           {            printf "EXPECTED\n"; printf GP "plot '-' using 1:2 with lines  ls 888\n"; }
	    }
	}
 	elsif (/^(\S+)\s+(\S+)$/) {
	    if ($n == 2*$choose-2 || $n == 2*$choose-1) { 
		printf GP "%f %f\n", $1+2, $2; 
		printf "%f %f\n", $1+2, $2; 
	    }
	}
   }
    close(FILE); 
    close(GP); 
    
    system("ps2pdf $plot $pdfplot\n");
    system("rm $plot\n");
    if ($view) { 
	system("open $pdfplot&\n"); 
    }
}


sub create_plot {
    my ($wrkdir, $name, $file, $reversible, $tkfsim, $view) = @_;

    my $plotf       = "$wrkdir/$name.plot";
    my $plotf_tstar = "$wrkdir/$name.plot_tstar";
    
    my $N;
    my $L;
    my $joint;
    my $tmin;
    my $tmax;
    my $tinterval;
    my $tinc;
    my $teps;

    my $rI;
    my $ldE;
    my $muE;
    my $ldI;
    my $muI;
    my $muA;

    my $sE_B62 = "";
    my $nE_B62 = "";
    my $eE_B62 = ""; 
    my $sE_B90 = "";
    my $nE_B90 = "";
    my $eE_B90 = ""; 
    my $sE_P30 = "";
    my $nE_P30 = "";
    my $eE_P30 = ""; 
    my $sE_P10 = "";
    my $nE_P10 = "";
    my $eE_P10 = "";

    my $tstar1 = parse_outfile($plotf,       $file, 0, \$L, \$N, \$joint, \$tmin, \$tmax, \$tinterval, \$tinc, \$teps, \$rI, \$ldE, \$muE, \$ldI, \$muI, \$muA, 
			       \$sE_B62, \$nE_B62, \$eE_B62, \$sE_B90, \$nE_B90, \$eE_B90, 
			       \$sE_P30, \$nE_P30, \$eE_P30, \$sE_P10, \$nE_P10, \$eE_P10); 
    my $tstar  = parse_outfile($plotf_tstar, $file, 1); 

    #if (abs($tstar1-$tstar) > 1e-6) { print "bad tstar\n"; die; }
    actual_plot($name, $tstar, $plotf,  $plotf_tstar, $L, $N, $joint, $reversible, $tkfsim,
		$tmin, $tmax, $tinterval, $tinc, $teps, $rI, $ldE, $muE, $ldI, $muI, $muA, 
		$sE_B62, $nE_B62, $eE_B62, $sE_B90, $nE_B90, $eE_B90, 
		$sE_P30, $nE_P30, $eE_P30, $sE_P10, $nE_P10, $eE_P10, $view); 
}

sub parse_outfile {

    my ($plotfile, $file, $ist1, $ret_L, $ret_N, $ret_joint, $ret_tmin, $ret_tmax, $ret_tinterval, $ret_tinc, $ret_teps, 
	$ret_rI, $ret_ldE, $ret_muE, $ret_ldI, $ret_muI, $ret_muA, 
	$ret_sE_B62, $ret_nE_B62, $ret_eE_B62, $ret_sE_B90, $ret_nE_B90, $ret_eE_B90, 
	$ret_sE_P30, $ret_nE_P30, $ret_eE_P30, $ret_sE_P10, $ret_nE_P10, $ret_eE_P10
	) = @_;

    print "cannot find file $plotfile\n"; 
    open(OUT, ">$plotfile") ||die;

    my $L;
    my $N;
    my $joint;
    my $p;
    my $tmin;
    my $tmax;
    my $tinterval;
    my $tinc;
    my $teps;

    my $tstar = 0.0;
    my $rI = 0.0;

    my $muA = -1;
    my $muI = -1;
    my $muE = -1;
    my $ldI = -1;
    my $ldE  = -1;

    my $sE_B62;
    my $nE_B62;
    my $eE_B62; 
    my $sE_B90;
    my $nE_B90;
    my $eE_B90; 
    my $sE_P30;
    my $nE_P30;
    my $eE_P30; 
    my $sE_P10;
    my $nE_P10;
    my $eE_P10;

    my $time    = -1;
    my $len;

    my $sE_the;
    my $nE_the;
    my $eE_the;
    my $lE_the;
  
    my $sE_fin;
    my $nE_fin;
    my $eE_fin;
    my $lE_fin;
    my $sV_fin;
    my $nV_fin;
    my $eV_fin;
    my $lV_fin;

    my $sE_inf;
    my $nE_inf;
    my $eE_inf;
    my $lE_inf;
    my $sV_inf;
    my $nV_inf;
    my $eV_inf;
    my $lV_inf;

    my $gammaE_the;
    my $gammaE_fin;
    my $gammaV_fin;
    my $gammaE_inf;
    my $gammaV_inf;
    
    my $betaE_the;
    my $betaE_fin;
    my $betaV_fin;
    my $betaE_inf;
    my $betaV_inf;
    
    my $etaE_the;
    my $etaE_fin;
    my $etaV_fin;
    my $etaE_inf;
    my $etaV_inf;
    
    my $loggammaE_the;
    my $loggammaE_fin;
    my $loggammaV_fin;
    my $loggammaE_inf;
    my $loggammaV_inf;
    
    my $logbetaE_the;
    my $logbetaE_fin;
    my $logbetaV_fin;
    my $logbetaE_inf;
    my $logbetaV_inf;
    
    my $logetaE_the;
    my $logetaE_fin;
    my $logetaV_fin;
    my $logetaE_inf;
    my $logetaV_inf;
    
    open (FILE, "$file") || die;
    while (<FILE>) {
	
	if (/^# L\s+=\s+(\S+)\s+/) {
	    $L = $1;
	    $joint = 0;
	    $p = $L/($L+1);
	}
	elsif (/^# p\s+=\s+(\S+)\s+/) {
	    $p = $1;
	    $joint = 1;
	    $L = $p/(1.-$p);
	}
	elsif (/^# N\s+=\s+(\S+)\s+/) {
	    $N = $1;
	}
	elsif (/^# tmin\s+=\s+(\S+)\s+/) {
	    $tmin = $1;
	}
	elsif (/^# tmax\s+=\s+(\S+)\s+/) {
	    $tmax = $1;
	}
	elsif (/^# tinterval\s+=\s+(\S+)\s+/) {
	    $tinterval = $1;
	}
	elsif (/^# tinc\s+=\s+(\S+)\s+/) {
	    $tinc = $1;
	}
	elsif (/^# teps\s+=\s+(\S+)\s+/) {
	    $teps = $1;
	}
	elsif (/^# rI:\s+=\s+(\S+)\s+/) {
	    $rI = $1;
	}
	elsif (/^\#\s*ldE\s+=\s+(\S+)/) { 
	    $ldE = $1;
	}
	elsif (/^\#\s*muE\s+=\s+(\S+)/) { 
	    $muE = $1;
	}
	elsif (/^\#\s*ldI\s+=\s+(\S+)/) { 
	    $ldI = $1;
	}
	elsif (/^\#\s*muI\s+=\s+(\S+)/) { 
	    $muI = $1;
	}
	elsif (/^\#\s*muA\s+=\s+(\S+)/) { 
	    $muA = $1;
	}
	elsif (/^\#\s*r\s+=\s+(\S+)/) { 
	    $rI = $1;  # tkfsim 
	}
	elsif (/^\#\s*ld_tkf\s+=\s+(\S+)/) { 
	    $ldI = $1;  # tkfsim 
	}
	elsif (/^\#\s*mu_tkf\s+=\s+(\S+)/) { 
	    $muI = $1;  # tkfsim 
	}
	elsif (/^\#/) { next; 
	}
	elsif (/^(\S+)\s+(\S+)\s+(\S+)\s+(\S+)\s+(\S+)\s+(\S+)\s+(\S+)\s+(\S+)\s+(\S+)\s+(\S+)\s+(\S+)\s+(\S+)\s+(\S+)\s+(\S+)\s+(\S+)\s+(\S+)\s+(\S+)\s+(\S+)\s+(\S+)\s+(\S+)\s+(\S+)\s+(\S+)\s+(\S+)\s+(\S+)\s+(\S+)\s+(\S+)\s+(\S+)\s+(\S+)\s+(\S+)\s+(\S+)\s+(\S+)\s+(\S+)\s+(\S+)\s+(\S+)\s+(\S+)\s+(\S+)\s+(\S+)\s*/) {
	    $time     = $1;
	    $len      = $2;

	    $sE_the   = $3;
	    $nE_the   = $8;
	    $eE_the   = $13;
	    $lE_the   = $18;

	    $sE_fin   = $4;
	    $nE_fin   = $9;
	    $eE_fin   = $14;
	    $lE_fin   = $19;
	    $sV_fin   = $5;
	    $nV_fin   = $10;
	    $eV_fin   = $15;
	    $lV_fin   = $20;

	    $sE_inf   = $6;
	    $nE_inf   = $11;
	    $eE_inf   = $16;
	    $lE_inf   = $21;
	    $sV_inf   = $7;
	    $nV_inf   = $12;
	    $eV_inf   = $17;
	    $lV_inf   = $22;

	    $gammaE_the = $23;
	    $gammaE_fin = $24;
	    $gammaV_fin = $25;
	    $gammaE_inf = $26;
	    $gammaV_inf = $27;

	    $betaE_the = $28;
	    $betaE_fin = $29;
	    $betaV_fin = $30;
	    $betaE_inf = $31;
	    $betaV_inf = $32;

	    $etaE_the = $33;
	    $etaE_fin = $34;
	    $etaV_fin = $35;
	    $etaE_inf = $36;
	    $etaV_inf = $37;

	    $loggammaE_the = ($gammaE_the > 0)? -log($gammaE_the) : 50;
	    $loggammaE_fin = ($gammaE_fin > 0)? -log($gammaE_fin) : 50;
	    $loggammaV_fin = ($gammaV_fin > 0)? -log($gammaV_fin) : 50;
	    $loggammaE_inf = ($gammaE_inf > 0)? -log($gammaE_inf) : 50;
	    $loggammaV_inf = ($gammaV_inf > 0)? -log($gammaV_inf) : 50;

	    $logbetaE_the = ($betaE_the > 0)? -log($betaE_the) : 50;
	    $logbetaE_fin = ($betaE_fin > 0)? -log($betaE_fin) : 50;
	    $logbetaV_fin = ($betaV_fin > 0)? -log($betaV_fin) : 50;
	    $logbetaE_inf = ($betaE_inf > 0)? -log($betaE_inf) : 50;
	    $logbetaV_inf = ($betaV_inf > 0)? -log($betaV_inf) : 50;

	    $logetaE_the = ($etaE_the > 0)? -log($etaE_the) : 50;
	    $logetaE_fin = ($etaE_fin > 0)? -log($etaE_fin) : 50;
	    $logetaV_fin = ($etaV_fin > 0)? -log($etaV_fin) : 50;
	    $logetaE_inf = ($etaE_inf > 0)? -log($etaE_inf) : 50;
	    $logetaV_inf = ($etaV_inf > 0)? -log($etaV_inf) : 50;

	    if ($time == 1.0) { $tstar = 1.0; }

	    if ($time <= $tB62) { $sE_B62 = $sE_the; $nE_B62 = $nE_the; $eE_B62 = $eE_the; }
	    if ($time <= $tB90) { $sE_B90 = $sE_the; $nE_B90 = $nE_the; $eE_B90 = $eE_the; }
	    if ($time <= $tP30) { $sE_P30 = $sE_the; $nE_P30 = $nE_the; $eE_P30 = $eE_the; }
	    if ($time <= $tP10) { $sE_P10 = $sE_the; $nE_P10 = $nE_the; $eE_P10 = $eE_the; }

	    if (!$ist1) {
		print OUT "$time\t$len\t$sE_the\t$nE_the\t$eE_the\t$lE_the\t$sE_fin\t$nE_fin\t$eE_fin\t$lE_fin\t$sV_fin\t$nV_fin\t$eV_fin\t$lV_fin\t$sE_inf\t$nE_inf\t$eE_inf\t$lE_inf\t$sV_inf\t$nV_inf\t$eV_inf\t$lV_inf\t$gammaE_the\t$gammaE_fin\t$gammaV_fin\t$gammaE_inf\t$gammaV_inf\t$betaE_the\t$betaE_fin\t$betaV_fin\t$betaE_inf\t$betaV_inf\t$etaE_the\t$etaE_fin\t$etaV_fin\t$etaE_inf\t$etaV_inf\t$loggammaE_the\t$loggammaE_fin\t$loggammaV_fin\t$loggammaE_inf\t$loggammaV_inf\t$logbetaE_the\t$logbetaE_fin\t$logbetaV_fin\t$logbetaE_inf\t$logbetaV_inf\t$logetaE_the\t$logetaE_fin\t$logetaV_fin\t$logetaE_inf\t$logetaV_inf\n";
	    }
	    else {
		if ($time == 1.0) {
		    print OUT "$time\t$len\t$sE_the\t$nE_the\t$eE_the\n";
		}
	    }
	}
   }
    close (FILE);
    close (OUT);

    $$ret_L         = $L;
    $$ret_N         = $N;
    $$ret_joint     = $joint;
    $$ret_tmin      = $tmin;
    $$ret_tmax      = $tmax;
    $$ret_tinterval = $tinterval;
    $$ret_tinc      = $tinc;
    $$ret_teps      = $teps;

    $$ret_rI     = $rI;
    $$ret_ldE    = $ldE;
    $$ret_muE    = $muE;
    $$ret_ldI    = $ldI;
    $$ret_muI    = $muI;
    $$ret_muA    = $muA;

    $$ret_sE_B62  = $sE_B62;
    $$ret_nE_B62  = $nE_B62;
    $$ret_eE_B62  = $eE_B62;

    $$ret_sE_B90  = $sE_B90;
    $$ret_nE_B90  = $nE_B90;
    $$ret_eE_B90  = $eE_B90;

    $$ret_sE_P30  = $sE_P30;
    $$ret_nE_P30  = $nE_P30;
    $$ret_eE_P30  = $eE_P30;

    $$ret_sE_P10  = $sE_P10;
    $$ret_nE_P10  = $nE_P10;
    $$ret_eE_P10  = $eE_P10;

    return $tstar;
}


sub plot_program {
    my ($wrkdir, $reversible, $tkfsim, $view) = @_;

    my $name = $wrkdir;
    if ($name =~ /^\S+\/([^\/]+)$/) { $name = $1; }

    my $file = "$wrkdir/$name.out";

    create_plot($wrkdir, $name, $file, $reversible, $tkfsim, $view);
}

sub plot_geofit {
    my ($wrkdir, $reversible, $tkfsim, $view) = @_;

    my $name = $wrkdir;
    if ($name =~ /^\S+\/([^\/]+)$/) { $name = $1; }

    my $file = "$wrkdir/$name.fit";

    create_fitplot($wrkdir, $name, $file, $reversible, $tkfsim, $view);
}


sub run_e1sim {
    my ($program, $wrkdir, $filename, $L, $N, $tmin, $tmax, $tinterval, $tinc, $teps, $evomodel, $rI, $ldE, $muE, $ldI, $muI, $muA, $sI, $sD, $vI, $vD, $joint, $reversible, $geofit, $verbose) = @_;
    
    my $dumpfile = "$wrkdir/$filename.dump";
    my $outfile = "$wrkdir/$filename.out";
    my $fitfile = "$wrkdir/$filename.fit";
    
    my $cmd = "$program --evomodel $evomodel --rI $rI --ldEM $ldE --ldI $ldI --muEM $muE --muI $muI --muAM $muA --sI $sI --sD $sD --vI $vI --vD $vD -N $N -L $L --tmin $tmin --tmax $tmax --tinterval $tinterval --tinc $tinc --teps $teps  ";  
    
    if ($verbose)    { $cmd .= " -v "; }
    if ($joint)      { $cmd .= " --joint "; }
    if ($reversible) { $cmd .= " --rev "; }
    if ($geofit)     { $cmd .= " --geofit $fitfile "; }
    if ($opt_s) { $cmd .= " --seed $opt_s "; }
    system("echo $cmd $outfile \n");
    system("$cmd $outfile > $dumpfile\n");
}

sub run_tkfsim {
    my ($program, $wrkdir, $filename, $L, $N, $tmin, $tmax, $tinterval, $tinc, $teps, $rI, $ld, $mu, $joint, $reversible, $geofit, $verbose) = @_;
    
    my $dumpfile = "$wrkdir/$filename.dump";
    my $outfile  = "$wrkdir/$filename.out";
    my $fitfile  = "$wrkdir/$filename.fit";
    
    my $cmd = "$program --evomodel $evomodel --rI $rI --ld $ld --mu $mu --sI $sI --sD $sD --vI $vI --vD $vD -N $N -L $L --tmin $tmin --tmax $tmax --tinterval $tinterval --tinc $tinc --teps $teps  ";  
    
    if ($verbose)    { $cmd .= " -v "; }
    if ($joint)      { $cmd .= " --joint "; }
    if ($reversible) { $cmd .= " --rev "; }
    if ($geofit)     { $cmd .= " --geofit $fitfile "; }
    if ($opt_s) { $cmd .= " --seed $opt_s "; }
    system("echo $cmd $outfile\n");
    system("$cmd $outfile > $dumpfile\n");
}
