# Supplementary material for: Parameterizing sequence alignment with an explicit evolutionary model
Source: BMC Bioinformatics. 2015 Dec 10;16:406. doi: 10.1186/s12859-015-0832-5 (PMC4676179; doi:10.1186/s12859-015-0832-5)
Supplement: Additional file 2 — Tarball that contains the source code for the programs introduced in this manuscript, as well as the Perl scripts used to generate the experiments in this work and the results of the experiments. (ZIP 42,496 kb) [file 12859_2015_832_MOESM2_ESM.zip › supplemental_files/src/benchmarks/scripts/plot_gappenalties.pl]

#!/usr/bin/perl -w
#plot_evohmm.pl

use strict;
use Class::Struct;
use lib '/groups/eddy/home/rivase/projects/evohmm/scripts';
use lib '/Users/rivase/projects/evohmm/scripts';
use FUNCS;
use constant GNUPLOT => '/usr/bin/gnuplot';
#use constant GNUPLOT => '/opt/local/bin/gnuplot';

use vars qw ($opt_k $opt_I $opt_l $opt_L $opt_g $opt_n $opt_p $opt_r $opt_s $opt_t $opt_u $opt_U $opt_v $opt_x);  # required if strict used
use Getopt::Std;
getopts ('k:I:l:L:u:U:gnpr:st:vx:');

# Print a helpful message if the user provides no input file.
if (!@ARGV) {
        print "usage:  plot_evohmm.pl [options] <srcdir> <wrkdir> \n\n";
        print "options:\n";
        print "-s    :  don't plot slopes       \n";
        print "-p    :  program is 'utest_evoprobs' [default gappenalties'       \n";
	print "-r    :  rz value       \n";
	print "-x    :  etaz value      \n";
	print "-I    :  etainf value \n";
	print "-l    :  ld \n";
	print "-L    :  ldI \n";
	print "-u    :  muE \n";
	print "-U    :  muI \n";
	print "-k    :  kappa=muE(1-rx)/(muI-rz*ldI() \n";
	print "-g    :  log scale for probabilities \n";
	print "-n    :  don't see plots\n";
 	print "-v    :  be verbose\n";
        print "-t    :  tmax [default is 3]\n";
	exit;
}
my $srcdir   = shift;
my $wrkdir   = shift;

my $tP10 = 0.114220;
my $tP30 = 0.332924;
my $tB90 = 0.903079;
my $tB62 = 1.427753;

my $GOPEN = 0; # TRUE is if you want to plot beta(1-eta)/eta
 
my $filename = $wrkdir;
if ($filename =~ /^\S+\/([^\/]+)$/) { $filename = $1; }

if ( -d $wrkdir) { print "wrkdir directory $wrkdir exist!\n"; system("rm $wrkdir/*\n"); }
else             { system("mkdir $wrkdir\n"); }

my $gappenalties = "$srcdir/src/gappenalties";
my $evoprobs     = "$srcdir/src/utest_evoprobs";

my $program = $gappenalties;
if ($opt_p) { $program = $evoprobs; }

my $plot_slope = 0;
if ($opt_s) { $plot_slope = 0; }
my $view = 1;
if ($opt_n) { $view = 0; }
my $verbose = 0;
if ($opt_v) { $verbose = 1; }

my $plot_default_only = 0;

my $tmax = -1; if ($opt_t) { $tmax = $opt_t; if ($tmax < 0) { print "tmax has to be positive\n"; die; } }

# common variables 
my $etaz       = 0.01; 
my $rz         = 0.01;
 
# variables specific for gappenalties
my $etainf  = 0.99;
my $kappa  = -1.0;
# variables specific for utest_evoprobs
my $ld  = -1.0;
my $muE = -1.0;
my $ldI = -1.0;
my $muI = -1.0;

if ($opt_x) { $etaz       = $opt_x; $plot_default_only = 1; if ( $etaz    < 0 || $etaz      > 1.0) { print "bad value of etaz=$etaz\n";       die; } }
if ($opt_r) { $rz         = $opt_r; $plot_default_only = 1; if ( $rz      < 0 || $rz        > 1.0) { print "bad value of rz=$rz\n";           die; } }
if ($opt_I) { $etainf     = $opt_I; $plot_default_only = 1; if ( $etainf  < 0                    ) { print "bad value of etainf=$etainf\n";   die; } }
if ($opt_k) { $kappa      = $opt_k; $plot_default_only = 1;                                                                                          }
if ($opt_l) { $ld         = $opt_l; $plot_default_only = 1;                                                                                          }
if ($opt_L) { $ldI        = $opt_L; $plot_default_only = 1;                                                                                          }
if ($opt_u) { $muE        = $opt_u; $plot_default_only = 1;                                                                                          }
if ($opt_U) { $muI        = $opt_U; $plot_default_only = 1;                                                                                          }


my $etaz1 = 0.0000001;
my $etaz2 = 0.001;
my $etaz3 = 0.10;
my $etaz4 = 0.15;
my $etaz5 = 0.20;

my $rz1 = 0.000001;
my $rz2 = 0.10;
my $rz3 = 0.50;
my $rz4 = 0.90;
my $rz5 = 0.9999;

my $etainf5 = 0.50;
my $etainf4 = 0.60;
my $etainf3 = 0.80;
my $etainf2 = 0.99;
my $etainf1 = 1.99;

my $kappa5 = 0.50;
my $kappa4 = 0.60;
my $kappa3 = 0.80;
my $kappa2 = 0.99;
my $kappa1 = 1.99;

my $success;


if ($plot_default_only) { 
    if ($program =~ /gappenalties/) {
	$success = run_gappenalties($program, $wrkdir, $filename, $etaz, $rz, $etainf, $kappa, $verbose);
    }
    else {
	$success = run_evoprobs($program, $wrkdir, $filename, $etaz, $rz, $ld, $muE, $ldI, $muI, $verbose);
    }
    if ($success) { plot_program_one($wrkdir, $view); }
}
else {
   
    if ($program =~ /gappenalties/) {
	run_gappenalties($gappenalties, $wrkdir, $filename, $etaz1, $rz, $etainf,  $kappa, $ld, $verbose);
	run_gappenalties($gappenalties, $wrkdir, $filename, $etaz2, $rz, $etainf,  $kappa, $ld, $verbose);
	run_gappenalties($gappenalties, $wrkdir, $filename, $etaz3, $rz, $etainf,  $kappa, $ld, $verbose);
	run_gappenalties($gappenalties, $wrkdir, $filename, $etaz4, $rz, $etainf,  $kappa, $ld, $verbose);
	run_gappenalties($gappenalties, $wrkdir, $filename, $etaz5, $rz, $etainf,  $kappa, $ld, $verbose);
	
	run_gappenalties($gappenalties, $wrkdir, $filename, $etaz, $rz1, $etainf,  $kappa, $ld, $verbose);
	run_gappenalties($gappenalties, $wrkdir, $filename, $etaz, $rz2, $etainf,  $kappa, $ld, $verbose);
	run_gappenalties($gappenalties, $wrkdir, $filename, $etaz, $rz3, $etainf,  $kappa, $ld, $verbose);
	run_gappenalties($gappenalties, $wrkdir, $filename, $etaz, $rz4, $etainf,  $kappa, $ld, $verbose);
	run_gappenalties($gappenalties, $wrkdir, $filename, $etaz, $rz5, $etainf,  $kappa, $ld, $verbose);
 
	run_gappenalties($gappenalties, $wrkdir, $filename, $etaz, $rz,  $etainf1, $kappa, $ld, $verbose);
	run_gappenalties($gappenalties, $wrkdir, $filename, $etaz, $rz,  $etainf2, $kappa, $ld, $verbose);
	run_gappenalties($gappenalties, $wrkdir, $filename, $etaz, $rz,  $etainf3, $kappa, $ld, $verbose);
	run_gappenalties($gappenalties, $wrkdir, $filename, $etaz, $rz,  $etainf4, $kappa, $ld, $verbose);
	run_gappenalties($gappenalties, $wrkdir, $filename, $etaz, $rz,  $etainf5, $kappa, $ld, $verbose);
	
	run_gappenalties($gappenalties, $wrkdir, $filename, $etaz, $rz,  $etainf,  $kappa1, $ld, $verbose);
	run_gappenalties($gappenalties, $wrkdir, $filename, $etaz, $rz,  $etainf,  $kappa2, $ld, $verbose);
	run_gappenalties($gappenalties, $wrkdir, $filename, $etaz, $rz,  $etainf,  $kappa3, $ld, $verbose);
	run_gappenalties($gappenalties, $wrkdir, $filename, $etaz, $rz,  $etainf,  $kappa4, $ld, $verbose);
	run_gappenalties($gappenalties, $wrkdir, $filename, $etaz, $rz,  $etainf,  $kappa5, $ld, $verbose);
    }
	
    plot_program($wrkdir, 1, $view); # etaz      variations 
    plot_program($wrkdir, 2, $view); # rz        variations 
    plot_program($wrkdir, 3, $view); # etainf  variations 
    plot_program($wrkdir, 4, $view); # kappa variations 
}

sub actual_plot {
    my ($name, $type, $tstar, $plotf1, $plotf2, $plotf3, $plotf4, $plotf5, $plotf_tstar, $view) = @_;

    my $xlabel = "substitutions per site";
    my $ylabel = "";

    my $ymin = -15;

    my $plotf = $plotf1; if ($plotf =~ /^(\S+).plot1$/) { $plotf = $1; }
    my $Pfile  = "$plotf\_prob.ps";
    my $Lfile = "$plotf\_logp.ps";

    my $tB62file = "$plotf.tB62";
    my $lB62file = "$plotf.lB62";
    
    my $tB90file = "$plotf.tB90";
    my $lB90file = "$plotf.lB90";
 
    my $tPAM30file = "$plotf.tP30";
    my $lPAM30file = "$plotf.lP30";

    my $tPAM10file = "$plotf.tP10";
    my $lPAM10file = "$plotf.lP10";

    open(T1, ">$tB62file") || die;
    print T1 "$tB62\t 0\n";
    print T1 "$tB62\t 1\n";
    close(T1);

    open(L1, ">$lB62file") || die;
    print L1 "$tB62\t$ymin\n";
    print L1 "$tB62\t0\n";
    close(L1);

    open(T1, ">$tB90file") || die;
    print T1 "$tB90\t 0\n";
    print T1 "$tB90\t 1\n";
    close(T1);

    open(L1, ">$lB90file") || die;
    print L1 "$tB90\t$ymin\n";
    print L1 "$tB90\t0\n";
    close(L1);
 
    open(T1, ">$tPAM30file") || die;
    print T1 "$tP30\t 0\n";
    print T1 "$tP30\t 1\n";
    close(T1);
    open(L1, ">$lPAM30file") || die;
    print L1 "$tP30\t$ymin\n";
    print L1 "$tP30\t0\n";
    close(L1);
    
    open(L1, ">$lPAM10file") || die;
    print L1 "$tP10\t$ymin\n";
    print L1 "$tP10\t0\n";
    close(L1);
    open(T1, ">$tPAM10file") || die;
    print T1 "$tP10\t 0\n";
    print T1 "$tP10\t 1\n";
    close(T1);
    

  my $k;

    open(GP,'|'.GNUPLOT) || die "Gnuplot: $!";
    print GP "set terminal postscript color 14\n";
    FUNCS::gnuplot_define_styles (*GP);
 
    $ylabel = "Probabilities";
    print GP "set output '$Pfile'\n";
    print GP "set key right top\n";
    print GP "set xlabel '$xlabel'\n";
    print GP "set title \"$name vary $type\n";
    print GP "set ylabel '$ylabel'\n";
    if ($tmax > 0) { print GP "set xrange [0:$tmax]\n"; }
    print GP "set yrange [0:1]\n";

    my $tag;
    my $tag1;
    my $tag2;
    my $tag3;
    my $tag4;
    my $tag5;
    if ($type =~ /^etaz$/) {
	$tag1 = $etaz1;
	$tag2 = $etaz2;
	$tag3 = $etaz3;
	$tag4 = $etaz4;
	$tag5 = $etaz5;
    }
    elsif ($type =~ /^rz$/) {
	$tag1 = $rz1;
	$tag2 = $rz2;
	$tag3 = $rz3;
	$tag4 = $rz4;
	$tag5 = $rz5;
    }
   elsif ($type =~ /^etainf$/) {
	$tag1 = $etainf1;
	$tag2 = $etainf2;
	$tag3 = $etainf3;
	$tag4 = $etainf4;
	$tag5 = $etainf5;
    }

    my $cmd;
    my $field;
    
    $field = 3;
    $tag = "ETA";
    $cmd   = "'$tB62file' title 'BLOSUM62' with lines ls 1, ";
    $cmd  .= "'$tB90file' title 'BLOSUM90' with lines ls 1, ";
    $cmd  .= "'$tPAM30file' title 'PAM30' with lines ls 1, ";
    $cmd  .= "'$tPAM10file' title 'PAM10' with lines ls 1, ";
    $k = FUNCS::gnuplot_set_style_transitions($tag); 
    $cmd .= "'$plotf1' using 1:$field  title '$tag-$tag1' with lines ls $k, "; 
    $k = FUNCS::gnuplot_set_style_transitions($tag."-2"); 
    $cmd .= "'$plotf2' using 1:$field  title '$tag-$tag2' with lines ls $k, "; 
    $k = FUNCS::gnuplot_set_style_transitions($tag."-3"); 
    $cmd .= "'$plotf3' using 1:$field  title '$tag-$tag3' with lines ls $k, "; 
    $k = FUNCS::gnuplot_set_style_transitions($tag."-4"); 
    $cmd .= "'$plotf4' using 1:$field  title '$tag-$tag4' with lines ls $k, "; 
    $k = FUNCS::gnuplot_set_style_transitions($tag."-5"); 
    $cmd .= "'$plotf5' using 1:$field  title '$tag-$tag5' with lines ls $k, "; 

    if ($plot_slope) {
	$field = 4;
	$k = FUNCS::gnuplot_set_style_transitions($tag."-slope"); 
	$cmd .= "'$plotf1' using 1:$field  with lines ls $k, "; 
	if (0) {
	    $k = FUNCS::gnuplot_set_style_transitions($tag."-2-slope"); 
	    $cmd .= "'$plotf2' using 1:$field  with lines ls $k, "; 
	    $k = FUNCS::gnuplot_set_style_transitions($tag."-3-slope"); 
	    $cmd .= "'$plotf3' using 1:$field  with lines ls $k, "; 
	    $k = FUNCS::gnuplot_set_style_transitions($tag."-4-slope"); 
	    $cmd .= "'$plotf4' using 1:$field   with lines ls $k, "; 
	    $k = FUNCS::gnuplot_set_style_transitions($tag."-5-slope"); 
	    $cmd .= "'$plotf5' using 1:$field  with lines ls $k, "; 
	}
    }

    $field = 6;
    $tag = "BETA";
    $k = FUNCS::gnuplot_set_style_transitions($tag."-1"); 
    $cmd .= "'$plotf1' using 1:$field  title '$tag-$tag1' with lines ls $k, "; 
    $k = FUNCS::gnuplot_set_style_transitions($tag."-2"); 
    $cmd .= "'$plotf2' using 1:$field  title '$tag-$tag2' with lines ls $k, "; 
    $k = FUNCS::gnuplot_set_style_transitions($tag."-3"); 
    $cmd .= "'$plotf3' using 1:$field  title '$tag-$tag3' with lines ls $k, "; 
    $k = FUNCS::gnuplot_set_style_transitions($tag."-4"); 
    $cmd .= "'$plotf4' using 1:$field  title '$tag-$tag4' with lines ls $k, "; 
    $k = FUNCS::gnuplot_set_style_transitions($tag."-5"); 
    $cmd .= "'$plotf5' using 1:$field  title '$tag-$tag5' with lines ls $k, "; 

    if ($plot_slope) {
	$field = 7;
	$k = FUNCS::gnuplot_set_style_transitions($tag."-slope"); 
	$cmd .= "'$plotf1' using 1:$field  with lines ls $k, "; 
	if (0) {
	    $k = FUNCS::gnuplot_set_style_transitions($tag."-2-slope"); 
	    $cmd .= "'$plotf2' using 1:$field  with lines ls $k, "; 
	    $k = FUNCS::gnuplot_set_style_transitions($tag."-3-slope"); 
	    $cmd .= "'$plotf3' using 1:$field  with lines ls $k, "; 
	    $k = FUNCS::gnuplot_set_style_transitions($tag."-4-slope"); 
	    $cmd .= "'$plotf4' using 1:$field  with lines ls $k, ";    
	    $k = FUNCS::gnuplot_set_style_transitions($tag."-5-slope"); 
	    $cmd .= "'$plotf5' using 1:$field  with lines ls $k, "; 
	}
    }

    if ($GOPEN) {
	$field = 9;
	$tag = "BETA * (1-ETA) / ETA";
	$k = FUNCS::gnuplot_set_style_transitions($tag."-1"); 
	$cmd .= "'$plotf1' using 1:$field  title '$tag-$tag1' with lines ls $k, ";
	$k = FUNCS::gnuplot_set_style_transitions($tag."-2"); 
	$cmd .= "'$plotf2' using 1:$field  title '$tag-$tag2' with lines ls $k, ";
	$k = FUNCS::gnuplot_set_style_transitions($tag."-3"); 
	$cmd .= "'$plotf3' using 1:$field  title '$tag-$tag3' with lines ls $k, ";
	$k = FUNCS::gnuplot_set_style_transitions($tag."-4"); 
	$cmd .= "'$plotf4' using 1:$field  title '$tag-$tag4' with lines ls $k, ";
	$k = FUNCS::gnuplot_set_style_transitions($tag."-5"); 
	$cmd .= "'$plotf5' using 1:$field  title '$tag-$tag5' with lines ls $k, ";
	
	if ($plot_slope) {
	    $field = 10;
	    $k = FUNCS::gnuplot_set_style_transitions($tag."-1-slope"); 
	    $cmd .= "'$plotf1' using 1:$field  with lines ls $k, ";
	    if (0) {
		$k = FUNCS::gnuplot_set_style_transitions($tag."-2-slope"); 
		$cmd .= "'$plotf2' using 1:$field  with lines ls $k, ";
		$k = FUNCS::gnuplot_set_style_transitions($tag."-3-slope"); 
		$cmd .= "'$plotf3' using 1:$field  with lines ls $k, ";
		$k = FUNCS::gnuplot_set_style_transitions($tag."-4-slope"); 
		$cmd .= "'$plotf4' using 1:$field  with lines ls $k, ";   
		$k = FUNCS::gnuplot_set_style_transitions($tag."-5-slope"); 
		$cmd .= "'$plotf5' using 1:$field  with lines ls $k, ";
	    }
	}
    }

    $field = 12;
    $tag = "BETA * (1-ETA)";
    $k = FUNCS::gnuplot_set_style_transitions($tag."-1"); 
    $cmd .= "'$plotf1' using 1:$field  title '$tag-$tag1' with lines ls $k, ";
    $k = FUNCS::gnuplot_set_style_transitions($tag."-2"); 
    $cmd .= "'$plotf2' using 1:$field  title '$tag-$tag2' with lines ls $k, ";
    $k = FUNCS::gnuplot_set_style_transitions($tag."-3"); 
    $cmd .= "'$plotf3' using 1:$field  title '$tag-$tag3' with lines ls $k, ";
    $k = FUNCS::gnuplot_set_style_transitions($tag."-4"); 
    $cmd .= "'$plotf4' using 1:$field  title '$tag-$tag4' with lines ls $k, ";
    $k = FUNCS::gnuplot_set_style_transitions($tag."-5"); 
    $cmd .= "'$plotf5' using 1:$field  title '$tag-$tag5' with lines ls $k, ";
    
    if ($plot_slope) {
	$field = 13;
	$k = FUNCS::gnuplot_set_style_transitions($tag."-1-slope"); 
	$cmd .= "'$plotf1' using 1:$field  with lines ls $k, ";
	if (0) {
	    $k = FUNCS::gnuplot_set_style_transitions($tag."-2-slope"); 
	    $cmd .= "'$plotf2' using 1:$field  with lines ls $k, ";
	    $k = FUNCS::gnuplot_set_style_transitions($tag."-3-slope"); 
	    $cmd .= "'$plotf3' using 1:$field  with lines ls $k, ";
	    $k = FUNCS::gnuplot_set_style_transitions($tag."-4-slope"); 
	    $cmd .= "'$plotf4' using 1:$field  with lines ls $k, ";   
	    $k = FUNCS::gnuplot_set_style_transitions($tag."-5-slope"); 
	    $cmd .= "'$plotf5' using 1:$field  with lines ls $k, ";
	}
    }

    # values at tstar
    $field = 3;
    $k = FUNCS::gnuplot_set_style_transitions("tstar"); 
    $cmd .= "'$plotf_tstar' using 1:$field title '' ls $k, "; 
    $field = 5;
    $cmd .= "'$plotf_tstar' using 1:$field title '' ls $k, "; 
    $field = 7;
    $cmd .= "'$plotf_tstar' using 1:$field title '' ls $k, "; 
    $field = 9;
    $cmd .= "'$plotf_tstar' using 1:$field title '' ls $k"; 

    $cmd .= "\n";
    print GP "plot $cmd\n";


    $ylabel = "Log Probabilities";
    print GP "set output '$Lfile'\n";
    $cmd   = "'$lB62file' title 'BLOSUM62' with lines ls 1, ";
    $cmd  .= "'$lB90file' title 'BLOSUM90' with lines ls 1, ";
    $cmd  .= "'$lPAM30file' title 'PAM30' with lines ls 1, ";
    $cmd  .= "'$lPAM10file' title 'PAM10' with lines ls 1, ";
    print GP "set yrange [$ymin:0]\n";
    print GP "set ylabel '$ylabel'\n";
    
    $field = 2;
    $tag = "ETA";
    $k = FUNCS::gnuplot_set_style_transitions($tag."-1"); 
    $cmd .= "'$plotf1' using 1:$field  title '$tag-$tag1' with lines ls $k, ";
    $k = FUNCS::gnuplot_set_style_transitions($tag."-2"); 
    $cmd .= "'$plotf2' using 1:$field  title '$tag-$tag2' with lines ls $k, ";
    $k = FUNCS::gnuplot_set_style_transitions($tag."-3"); 
    $cmd .= "'$plotf3' using 1:$field  title '$tag-$tag3' with lines ls $k, ";
    $k = FUNCS::gnuplot_set_style_transitions($tag."-4"); 
    $cmd .= "'$plotf4' using 1:$field  title '$tag-$tag4' with lines ls $k, ";
    $k = FUNCS::gnuplot_set_style_transitions($tag."-5"); 
    $cmd .= "'$plotf5' using 1:$field  title '$tag-$tag5' with lines ls $k, ";
 
    $field = 5;
    $tag = "BETA";
    $k = FUNCS::gnuplot_set_style_transitions($tag."-1"); 
    $cmd .= "'$plotf1' using 1:$field  title '$tag-$tag1' with lines ls $k, ";
    $k = FUNCS::gnuplot_set_style_transitions($tag."-2"); 
    $cmd .= "'$plotf2' using 1:$field  title '$tag-$tag2' with lines ls $k, ";
    $k = FUNCS::gnuplot_set_style_transitions($tag."-3"); 
    $cmd .= "'$plotf3' using 1:$field  title '$tag-$tag3' with lines ls $k, ";
    $k = FUNCS::gnuplot_set_style_transitions($tag."-4"); 
    $cmd .= "'$plotf4' using 1:$field  title '$tag-$tag4' with lines ls $k, ";
    $k = FUNCS::gnuplot_set_style_transitions($tag."-5"); 
    $cmd .= "'$plotf5' using 1:$field  title '$tag-$tag5' with lines ls $k, ";

    if ($GOPEN) {
	$field = 8;
	$tag = "BETA * (1-ETA) / ETA";
	$k = FUNCS::gnuplot_set_style_transitions($tag."-1"); 
	$cmd .= "'$plotf1' using 1:$field  title '$tag-$tag1' with lines ls $k, ";
	$k = FUNCS::gnuplot_set_style_transitions($tag."-2"); 
	$cmd .= "'$plotf2' using 1:$field  title '$tag-$tag2' with lines ls $k, ";
	$k = FUNCS::gnuplot_set_style_transitions($tag."-3"); 
	$cmd .= "'$plotf3' using 1:$field  title '$tag-$tag3' with lines ls $k, ";
	$k = FUNCS::gnuplot_set_style_transitions($tag."-4"); 
	$cmd .= "'$plotf4' using 1:$field  title '$tag-$tag4' with lines ls $k, ";
	$k = FUNCS::gnuplot_set_style_transitions($tag."-5"); 
	$cmd .= "'$plotf5' using 1:$field  title '$tag-$tag5' with lines ls $k, ";
    }
    
    $field = 11;
    $tag = "BETA * (1-ETA)";
    $k = FUNCS::gnuplot_set_style_transitions($tag."-1"); 
    $cmd .= "'$plotf1' using 1:$field  title '$tag-$tag1' with lines ls $k, ";
    $k = FUNCS::gnuplot_set_style_transitions($tag."-2"); 
    $cmd .= "'$plotf2' using 1:$field  title '$tag-$tag2' with lines ls $k, ";
    $k = FUNCS::gnuplot_set_style_transitions($tag."-3"); 
    $cmd .= "'$plotf3' using 1:$field  title '$tag-$tag3' with lines ls $k, ";
    $k = FUNCS::gnuplot_set_style_transitions($tag."-4"); 
    $cmd .= "'$plotf4' using 1:$field  title '$tag-$tag4' with lines ls $k, ";
    $k = FUNCS::gnuplot_set_style_transitions($tag."-5"); 
    $cmd .= "'$plotf5' using 1:$field  title '$tag-$tag5' with lines ls $k, ";
  

    # values at tstar
    $k = FUNCS::gnuplot_set_style_transitions("tstar"); 
    $field = 2;
    $cmd .= "'$plotf_tstar' using 1:$field title '' ls $k, ";  
    $field = 4;
    $cmd .= "'$plotf_tstar' using 1:$field title '' ls $k, "; 
    $field = 6;
    $cmd .= "'$plotf_tstar' using 1:$field title '' ls $k, "; 
    $field = 8;
    $cmd .= "'$plotf_tstar' using 1:$field title '' ls $k"; 
    $cmd .= "\n";
    print GP "plot $cmd\n";

    if ($view) {
	system("evince $Pfile&\n"); 
	system("evince $Lfile&\n"); 
    }
    
    #system("rm $t1file\n");

}

sub actual_plot_one{
    my ($name, $tstar, $plotf, $plotf_tstar, $etaz, $rz, $ld, $muE, $ldI, $muI, 
	$eta_B62, $beta_B62, $eta_B90, $beta_B90, $eta_P30, $beta_P30,  $eta_P10, $beta_P10, 
	$view) = @_;

    my $xlabel = "subtitutions per site";
    my $ylabel = "";

    my $ymin = -30;

    my $plot = $plotf; if ($plot =~ /^(\S+).plot$/) { $plot = $1; }
    my $Pfile = "$plot\_prob.ps";
    my $Lfile = "$plot\_logp.ps";

    my $tB62file = "$plot.tB62";
    my $lB62file = "$plot.lB62";

    my $tB90file = "$plot.tB90";
    my $lB90file = "$plot.lB90";
 
    my $tPAM30file = "$plot.tP30";
    my $lPAM30file = "$plot.lP30";

    my $tPAM10file = "$plot.tP10";
    my $lPAM10file = "$plot.lP10";

    open(T1, ">$tB62file") || die;
    print T1 "$tB62\t 0\n";
    print T1 "$tB62\t 1\n";
    close(T1);
    open(L1, ">$lB62file") || die;
    print L1 "$tB62\t$ymin\n";
    print L1 "$tB62\t0\n";
    close(L1);

    open(T1, ">$tB90file") || die;
    print T1 "$tB90\t 0\n";
    print T1 "$tB90\t 1\n";
    close(T1);
    open(L1, ">$lB90file") || die;
    print L1 "$tB90\t$ymin\n";
    print L1 "$tB90\t0\n";
    close(L1);
 
    open(T1, ">$tPAM30file") || die;
    print T1 "$tP30\t 0\n";
    print T1 "$tP30\t 1\n";
    close(T1);   
    open(L1, ">$lPAM30file") || die;
    print L1 "$tP30\t$ymin\n";
    print L1 "$tP30\t0\n";
    close(L1);

    open(T1, ">$tPAM10file") || die;
    print T1 "$tP10\t 0\n";
    print T1 "$tP10\t 1\n";
    close(T1);   
    open(L1, ">$lPAM10file") || die;
    print L1 "$tP10\t$ymin\n";
    print L1 "$tP10\t0\n";
    close(L1);

    my $k;
    my $eta_slope;
    my $eta_inf;
    my $beta_slope;
    my $beta_inf;
    my $kapa;

    my $eta_b62  = $eta_B62;
    my $eta_b90  = $eta_B90;   
    my $eta_p30  = $eta_P30;
    my $eta_p10  = $eta_P10;
 
    my $beta_b62 = $beta_B62;
    my $beta_b90 = $beta_B90;   
    my $beta_p30 = $beta_P30;
    my $beta_p10 = $beta_P10;

    my $gopge_b62 = $beta_B62 * (1.0-$eta_B62);
    my $gopge_b90 = $beta_B90 * (1.0-$eta_B90);
    my $gopge_p30 = $beta_P30 * (1.0-$eta_P30);
    my $gopge_p10 = $beta_P10 * (1.0-$eta_P10);

    my $logeta_b62  = ($eta_b62  > 0)? log($eta_b62)  : "-inf";
    my $logeta_b90  = ($eta_b90  > 0)? log($eta_b90)  : "-inf";
    my $logeta_p30  = ($eta_p30  > 0)? log($eta_p30)  : "-inf";
    my $logeta_p10  = ($eta_p10  > 0)? log($eta_p10)  : "-inf";

    my $logbeta_b62 = ($beta_b62 > 0)? log($beta_b62) : "-inf";
    my $logbeta_b90 = ($beta_b90 > 0)? log($beta_b90) : "-inf";
    my $logbeta_p30 = ($beta_p30 > 0)? log($beta_p30) : "-inf";
    my $logbeta_p10 = ($beta_p10 > 0)? log($beta_p10) : "-inf";

    my $loggopge_b62 = ($gopge_b62 > 0)? log($gopge_b62) : "-inf";
    my $loggopge_b90 = ($gopge_b90 > 0)? log($gopge_b90) : "-inf";
    my $loggopge_p30 = ($gopge_p30 > 0)? log($gopge_p30) : "-inf";
    my $loggopge_p10 = ($gopge_p10 > 0)? log($gopge_p10) : "-inf";

    $kapa     = $muE *(1-$rz)/($muI-$rz*$ldI);
    $eta_inf  = ($ldI<$muI)? $ldI/$muI : 1.0; 
    $beta_inf = ($ldI<$muI)? $ld/($ld+$kapa*($muI-$ldI)) : 1.0; 
    $eta_inf  = int($eta_inf  * 1000000)/1000000;
    $beta_inf = int($beta_inf * 10000000)/10000000;
    
    $eta_slope  = (1-$etaz) * ($ldI-$etaz*$muI);
    $beta_slope = $ld;
    $eta_slope  = int($eta_slope  * 10000)/10000;
    $beta_slope = int($beta_slope * 100000000)/100000000;

    $eta_b62  = int($eta_b62  * 10000)/10000;
    $eta_b90  = int($eta_b90  * 10000)/10000;
    $eta_p30  = int($eta_p30  * 10000)/10000;
    $eta_p10  = int($eta_p10  * 10000)/10000;

    $beta_b62 = int($beta_b62 * 10000)/10000;
    $beta_b90 = int($beta_b90 * 10000)/10000;
    $beta_p30 = int($beta_p30 * 10000)/10000;
    $beta_p10 = int($beta_p10 * 10000)/10000;

    $gopge_b62 = int($gopge_b62 * 10000)/10000;
    $gopge_b90 = int($gopge_b90 * 10000)/10000;
    $gopge_p30 = int($gopge_p30 * 10000)/10000;
    $gopge_p10 = int($gopge_p10 * 10000)/10000;

    $logeta_b62  = int($logeta_b62  * 100)/100;
    $logeta_b90  = int($logeta_b90  * 100)/100;
    $logeta_p30  = int($logeta_p30  * 100)/100;
    $logeta_p10  = int($logeta_p10  * 100)/100;
    
    $logbeta_b62 = int($logbeta_b62 * 100)/100;
    $logbeta_b90 = int($logbeta_b90 * 100)/100;
    $logbeta_p30 = int($logbeta_p30 * 100)/100;
    $logbeta_p10 = int($logbeta_p10 * 100)/100;

    $loggopge_b62 = int($loggopge_b62 * 100)/100;
    $loggopge_b90 = int($loggopge_b90 * 100)/100;
    $loggopge_p30 = int($loggopge_p30 * 100)/100;
    $loggopge_p10 = int($loggopge_p10 * 100)/100;
 
    open(GP,'|'.GNUPLOT) || die "Gnuplot: $!";
    print GP "set terminal postscript color 14\n";
    FUNCS::gnuplot_define_styles (*GP);
 
    $ylabel = "Probabilities";
    print GP "set output '$Pfile'\n";
    print GP "set key right top\n";
    print GP "set xlabel '$xlabel'\n";

     
    if ($program =~ /gappenalties/) {
	if ($kappa >= 0.) {
	    print GP "set title \"$name [etaz = $etaz etainf = $etainf kappa = $kappa rz = $rz]\n";
	}
	elsif ($ld >= 0.) {
	    print GP "set title \"$name [etaz = $etaz etainf = $etainf lambda = $ld rz = $rz]\n";
	}
    }
    else {
	print GP "set title \"$name [etaz = $etaz ldI = $ldI muI = $muI ld = $ld muE = $muE rz = $rz]\n";
    }
    print GP "set ylabel '$ylabel'\n";
    if ($tmax > 0) {  print GP "set xrange  [0:$tmax]\n"; }
    print GP "set yrange [0:1]\n";
    if ($opt_g)  { 
	print GP "set logscale y\n"; 
	print GP "set yrange [$ymin:0]\n";
    }

    my $cmd;
    my $field;
    my $tag;
    
    $field = 3;
    $tag = "ETA";
    $k = FUNCS::gnuplot_set_style_transitions($tag."-1"); 
    $tag .= " ";

    $cmd   = "'$tB62file'   title 'ETA=$eta_b62 BETA=$beta_b62 GapO+GapE=$gopge_b62 || BLOSUM62' with lines ls 1, ";
    $cmd  .= "'$tB90file'   title 'ETA=$eta_b90 BETA=$beta_b90 GapO+GapE=$gopge_b90 || BLOSUM90' with lines ls 1, ";
    $cmd  .= "'$tPAM30file' title 'ETA=$eta_p30 BETA=$beta_p30 GapO+GapE=$gopge_p30 || PAM30' with lines ls 1, ";
    $cmd  .= "'$tPAM10file' title 'ETA=$eta_p10 BETA=$beta_p10 GapO+GapE=$gopge_p10 || PAM10' with lines ls 1, ";
    $tag .= " [slope $eta_slope infty-> $eta_inf]"; 
    $cmd .= "'$plotf' using 1:$field  title '$tag' with lines ls $k, "; 
    if ($plot_slope) {
	$field = 4;
	$k = FUNCS::gnuplot_set_style_transitions($tag."-1"); 
	$cmd .= "'$plotf' using 1:$field  with lines ls $k, "; 
    }

    $field = 6;
    $tag = "BETA";
    $k = FUNCS::gnuplot_set_style_transitions($tag."-1"); 
    $tag .= " [slope $beta_slope infty-> $beta_inf]"; 
    $cmd .= "'$plotf' using 1:$field  title '$tag' with lines ls $k, "; 
    if ($plot_slope) {
	$field = 7;
	$k = FUNCS::gnuplot_set_style_transitions($tag."-1-slope"); 
	$cmd .= "'$plotf' using 1:$field  with lines ls $k, "; 
   }

    if ($GOPEN) {
	$field = 9;
	$tag = "BETA * (1-ETA) / ETA";
	$k = FUNCS::gnuplot_set_style_transitions($tag."-1"); 
	$cmd .= "'$plotf' using 1:$field  title '$tag' with lines ls $k, ";   
	if ($plot_slope) {
	    $field = 10;
	    $k = FUNCS::gnuplot_set_style_transitions($tag."-1-slope"); 
	    $cmd .= "'$plotf' using 1:$field  with lines ls $k, ";
	}
    }

    $field = 12;
    $tag = "BETA * (1-ETA)";
    $k = FUNCS::gnuplot_set_style_transitions($tag."-1"); 
    $cmd .= "'$plotf' using 1:$field  title '$tag' with lines ls $k, ";   
    if ($plot_slope) {
	$field = 13;
	$k = FUNCS::gnuplot_set_style_transitions($tag."-1-slope"); 
	$cmd .= "'$plotf' using 1:$field  with lines ls $k, ";
    }

    # at time tstar
    $k = FUNCS::gnuplot_set_style_transitions("tstar"); 
    $field = 3;
    $cmd .= "'$plotf_tstar' using 1:$field title '' ls $k, "; 
    $field = 5;
    $cmd .= "'$plotf_tstar' using 1:$field title '' ls $k, "; 
    $field = 7;
    $cmd .= "'$plotf_tstar' using 1:$field title '' ls $k", ; 
    $field = 9;
    $cmd .= "'$plotf_tstar' using 1:$field title '' ls $k"; 

    $cmd .= "\n";
    print GP "plot $cmd\n";


    $ylabel = "Log Probabilities";
    print GP "set output '$Lfile'\n";
    $cmd   = "'$lB62file'   title 'logETA=$logeta_b62 logBETA=$logbeta_b62 GapO+GapE=$loggopge_b62 || BLOSUM62' with lines ls 1, ";
    $cmd  .= "'$lB90file'   title 'logETA=$logeta_b90 logBETA=$logbeta_b90 GapO+GapE=$loggopge_b90 || BLOSUM90' with lines ls 1, ";
    $cmd  .= "'$lPAM30file' title 'logETA=$logeta_p30 logBETA=$logbeta_p30 GapO+GapE=$loggopge_p30 || PAM30' with lines ls 1, ";
    $cmd  .= "'$lPAM10file' title 'logETA=$logeta_p10 logBETA=$logbeta_p10 GapO+GapE=$loggopge_p10 || PAM10' with lines ls 1, ";
    print GP "set yrange [$ymin:0]\n";
    print GP "set ylabel '$ylabel'\n";
    print GP "set key bottom right\n";

    $field = 2;
    $tag = "ETA";
    $k = FUNCS::gnuplot_set_style_transitions($tag."-1"); 
    $tag .= " ";
    $tag .= " [slope $eta_slope infty-> $eta_inf]"; 
    $cmd .= "'$plotf' using 1:$field  title '$tag' with lines ls $k, ";
 
    $field = 5;
    $tag = "BETA";
    $k = FUNCS::gnuplot_set_style_transitions($tag."-1"); 
    $tag .= " [slope $beta_slope infty-> $beta_inf]"; 
    $cmd .= "'$plotf' using 1:$field  title '$tag' with lines ls $k, ";
 
    if ($GOPEN) {
	$field = 8;
	$tag = "BETA * (1-ETA) / ETA";
	$k = FUNCS::gnuplot_set_style_transitions($tag."-1"); 
	$cmd .= "'$plotf' using 1:$field  title '$tag' with lines ls $k, ";
    }

    $field = 11;
    $tag = "BETA * (1-ETA)";
    $k = FUNCS::gnuplot_set_style_transitions($tag."-1"); 
    $cmd .= "'$plotf' using 1:$field  title '$tag' with lines ls $k, ";
 
    # at time tstar
    $k = FUNCS::gnuplot_set_style_transitions("tstar"); 
    $field = 2;
    $tag = "ETA(gap_extend=-1)";
    $cmd .= "'$plotf_tstar' using 1:$field title '' ls $k, ";  
    $field = 4;
    $tag = "BETA";
    $cmd .= "'$plotf_tstar' using 1:$field title '' ls $k, "; 
    if ($GOPEN) {
	$field = 6;
	$tag = "BETA * (1-ETA) / ETA (gap_open=-11)";
	$cmd .= "'$plotf_tstar' using 1:$field title '' ls $k, "; 
    }
    $field = 8;
    $tag = "BETA * (1-ETA) (gap_Open=-12)";
    $cmd .= "'$plotf_tstar' using 1:$field title '' ls $k"; 
    $cmd .= "\n";
    print GP "plot $cmd\n";

    if ($view) { 
	system("evince $Pfile&\n"); 
	system("evince $Lfile\n"); 
    }
    #system("rm $t1file\n");

}

sub create_plots {
    my ($wrkdir, $name, $type, $file1, $file2, $file3, $file4, $file5, $view) = @_;
    
    my $plotf1      = "$wrkdir/$name-$type.plot1";
    my $plotf2      = "$wrkdir/$name-$type.plot2";
    my $plotf3      = "$wrkdir/$name-$type.plot3";
    my $plotf4      = "$wrkdir/$name-$type.plot4";
    my $plotf5      = "$wrkdir/$name-$type.plot5";
    my $plotf_tstar = "$wrkdir/$name-$type.plot_tstar";
    
    my $tstar1 = parse_outfile($plotf1, $file1, 0);
    my $tstar2 = parse_outfile($plotf2, $file2, 0);
    my $tstar3 = parse_outfile($plotf3, $file3, 0);
    my $tstar4 = parse_outfile($plotf4, $file4, 0); 
    my $tstar5 = parse_outfile($plotf5, $file5, 0); 	

    my $tstar = parse_outfile($plotf_tstar, $file5, 1); 
       
    if (abs($tstar1-$tstar) > 1e-6 ||
	abs($tstar2-$tstar) > 1e-6 || 
	abs($tstar3-$tstar) > 1e-6 || 
	abs($tstar4-$tstar) > 1e-6 || 
	abs($tstar5-$tstar) > 1e-6  ) { print "bad tstar\n"; die; }

    actual_plot($name, $type, $tstar, $plotf1, $plotf2, $plotf3, $plotf4, $plotf5, $plotf_tstar, $view);
}

sub create_plot_one {
    my ($wrkdir, $name, $file, $view) = @_;

    my $plotf       = "$wrkdir/$name.plot";
    my $plotf_tstar = "$wrkdir/$name.plot_tstar";
    
    my $etaz;
    my $rz;
    my $ld;
    my $muE;
    my $ldI;
    my $muI;

    my $eta_B62 = "";
    my $eta_B90 = "";
    my $eta_P30 = "";
    my $eta_P10 = "";
    
    my $beta_B62 = "";
    my $beta_B90 = "";
    my $beta_P30 = "";
    my $beta_P10 = "";

    my $tstar1 = parse_outfile($plotf,       $file, 0, \$etaz, \$rz, \$ld, \$muE, \$ldI, \$muI, \$eta_B62, \$beta_B62, \$eta_B90, \$beta_B90, \$eta_P30, \$beta_P30, \$eta_P10, \$beta_P10); 
    my $tstar  = parse_outfile($plotf_tstar, $file, 1); 
    if (abs($tstar1-$tstar) > 1e-6) { print "bad tstar\n"; die; }
    if ($tstar) { actual_plot_one($name, $tstar, $plotf,  $plotf_tstar, $etaz, $rz, $ld, $muE, $ldI, $muI, 
				  $eta_B62, $beta_B62, $eta_B90, $beta_B90, $eta_P30, $beta_P30, $eta_P10, $beta_P10, $view); }
}

sub parse_outfile {

    my ($plotfile, $file, $ist1, $ret_etaz, $ret_rz, $ret_ld, $ret_muE, $ret_ldI, $ret_muI, 
	$ret_eta_B62, $ret_beta_B62, $ret_eta_B90, $ret_beta_B90,
	$ret_eta_P30, $ret_beta_P30, $ret_eta_P10, $ret_beta_P10
	) = @_;

    open(OUT, ">$plotfile") || die;

    my $tstar;
    my $etaz;
    my $rz;

    my $muI;
    my $muE;
    my $ldI;
    my $ld;
    my $eta_B62;
    my $eta_B90;
    my $eta_P30;
    my $eta_P10;
    my $beta_B62;
    my $beta_B90;
    my $beta_P30;
    my $beta_P10;
 
    my $time    = -1;
    my $subsite = 0;
    my $eta     = 0;
    my $beta    = 0;
    my $gapo    = 0;
    my $gapO    = 0;
    my $logeta  = 0;
    my $logbeta = 0;
    my $loggapo = 0;
    my $loggapO = 0;

    my $eta_slope  = 0;
    my $beta_slope = 0;
    my $gapo_slope = 0;
    my $gapO_slope = 0;

    my $eta_linear  = 0;
    my $beta_linear = 0;
    my $gapo_linear = 0;
    my $gapO_linear = 0;
 
    open (FILE, "$file") || die;
    while (<FILE>) {
	
	if (/^# eta at time zero:\s+=\s+(\S+)\s+/) {
	    $etaz = $1;
	}
	elsif (/^\# r0\s+at time zero:\s+=\s+(\S+)\s+/) {
	    $rz = $1;
	}
	elsif (/^\#\s*ld\s+=\s+(\S+)/) { 
	    $ld = $1;
	}
	elsif (/^\#\s*muE\s+=\s+(\S+)/) { 
	    $muE = $1;
	}
	elsif (/^\#\s*ldI\s+=\s+(\S+)/) { 
	    $ldI = $1;
	}
	elsif (/^\#\s*muI\s+=\s+(\S+)/) { 
	    $muI = $1;
	}
	elsif (/^\#/) { next; 
	}
	elsif (/^(\S+)\s+(\S+)\s+(\S+)\s+(\S+)\s+(\S+)\s+(\S+)$/) {
	    $time     = $1;
	    $subsite  = $2;
	    $logeta   = $3;
	    $logbeta  = $4;
	    $loggapo  = $5;
	    $loggapO  = $6;
	    if ($time == 1.0) { $tstar = $subsite; }

	    $eta  = exp($logeta);
	    $beta = exp($logbeta);
	    $gapo = exp($loggapo);
	    $gapO = exp($loggapO);
	    
	    # the slopes
	    $eta_slope  = (1.-$etaz) *($ldI - $etaz*$muI);
	    $beta_slope = $ld;
	    $gapo_slope = ($etaz > 0.)? $ld * (1.-$etaz) / $etaz : 0.;
	    $gapO_slope = $ld * (1.-$etaz);

	    if ($eta_slope  < 0.) { print "bad slope for eta  $eta_slope\n";  die; }
	    if ($beta_slope < 0.) { print "bad slope for beta $beta_slope\n"; die; }
	    if ($gapo_slope < 0.) { print "bad slope for gapo $gapo_slope\n"; die; }
	    if ($gapO_slope < 0.) { print "bad slope for gapO $gapO_slope\n"; die; }

	    $eta_linear  = $time * $eta_slope + $etaz;
	    $beta_linear = $time * $beta_slope;
	    $gapo_linear = $time * $gapo_slope;
	    $gapO_linear = $time * $gapO_slope;

	    if ($subsite <= $tB62) { $eta_B62 = $eta; $beta_B62 = $beta; }
	    if ($subsite <= $tB90) { $eta_B90 = $eta; $beta_B90 = $beta; }
	    if ($subsite <= $tP30) { $eta_P30 = $eta; $beta_P30 = $beta; }
	    if ($subsite <= $tP10) { $eta_P10 = $eta; $beta_P10 = $beta; }

	    if (!$ist1) {
		#$logeta = ($beta<1&&$eta>0)?log($eta) -log(1-$beta):-1e-20;
		#$loggapO = ($beta<1&& $eta<1&&$beta>0)?log($beta)+log(1-$eta)-2*log(1-$beta):-1e-20;
		print OUT "$subsite\t$logeta\t$eta\t$eta_linear\t$logbeta\t$beta\t$beta_linear\t$loggapo\t$gapo\t$gapo_linear\t$loggapO\t$gapO\t$gapO_linear\n";
	    }
	    else {
		if ($time == 1.0) {
		    print     "$subsite\t$logeta\t$eta\t$logbeta\t$beta\t$loggapo\t$gapo\t$loggapO\t$gapO\n";
		    print OUT "$subsite\t$logeta\t$eta\t$logbeta\t$beta\t$loggapo\t$gapo\t$loggapO\t$gapO\n";
		}
	    }
	}
   }
    close (FILE);
    close (OUT);

    $$ret_etaz = $etaz;
    $$ret_rz   = $rz;
    $$ret_ld   = $ld;
    $$ret_muE  = $muE;
    $$ret_ldI  = $ldI;
    $$ret_muI  = $muI;
    $$ret_eta_B62  = $eta_B62;
    $$ret_eta_B90  = $eta_B90;
    $$ret_eta_P30  = $eta_P30;
    $$ret_eta_P10  = $eta_P10;
    $$ret_beta_B62 = $beta_B62;
    $$ret_beta_B90 = $beta_B90;
    $$ret_beta_P30 = $beta_P30;
    $$ret_beta_P10 = $beta_P10;

    return $tstar;
}

sub plot_program {
    my ($wrkdir,  $which, $view) = @_;

    my $name = $wrkdir;
    if ($name =~ /^\S+\/([^\/]+)$/) { $name = $1; }

    my $etaz_def      = 0.01; 
    my $rz_def        = 0.01; 
    my $etainf_def    = 0.99;
    my $kappa_def     = 1.0;

    my $etaz; 
    my $rz; 
    my $etainf;

    my $file1;
    my $file2;
    my $file3;
    my $file4;
    my $file5;

    if ($which == 1) {
	$rz      = $rz_def; 
	$etainf  = $etainf_def;
	$kappa = $kappa_def;
	
	$file1 = "$wrkdir/$name\_etaz$etaz1\_rz$rz\_etainf$etainf\_kappa$kappa.out";
	$file2 = "$wrkdir/$name\_etaz$etaz2\_rz$rz\_etainf$etainf\_kappa$kappa.out";
	$file3 = "$wrkdir/$name\_etaz$etaz3\_rz$rz\_etainf$etainf\_kappa$kappa.out";
	$file4 = "$wrkdir/$name\_etaz$etaz4\_rz$rz\_etainf$etainf\_kappa$kappa.out";
	$file5 = "$wrkdir/$name\_etaz$etaz5\_rz$rz\_etainf$etainf\_kappa$kappa.out";
	
	create_plots($wrkdir, $name, "etaz", $file1, $file2, $file3, $file4, $file5, $view);
    }
    elsif ($which == 2) {
	$etaz      = $etaz_def; 
	$etainf  = $etainf_def;
	$kappa = $kappa_def;
 	
	$file1 = "$wrkdir/$name\_etaz$etaz\_rz$rz1\_etainf$etainf\_kappa$kappa.out";
	$file2 = "$wrkdir/$name\_etaz$etaz\_rz$rz2\_etainf$etainf\_kappa$kappa.out";
	$file3 = "$wrkdir/$name\_etaz$etaz\_rz$rz3\_etainf$etainf\_kappa$kappa.out";
	$file4 = "$wrkdir/$name\_etaz$etaz\_rz$rz4\_etainf$etainf\_kappa$kappa.out";
	$file5 = "$wrkdir/$name\_etaz$etaz\_rz$rz5\_etainf$etainf\_kappa$kappa.out";
	
	create_plots($wrkdir, $name, "rz", $file1, $file2, $file3, $file4, $file5, $view);
    }
     elsif ($which == 3) {
	$etaz      = $etaz_def; 
	$rz        = $rz_def; 
	$kappa = $kappa_def;
	
	$file1 = "$wrkdir/$name\_etaz$etaz\_rz$rz\_etainf$etainf1\_kappa$kappa.out";
	$file2 = "$wrkdir/$name\_etaz$etaz\_rz$rz\_etainf$etainf2\_kappa$kappa.out";
	$file3 = "$wrkdir/$name\_etaz$etaz\_rz$rz\_etainf$etainf3\_kappa$kappa.out";
	$file4 = "$wrkdir/$name\_etaz$etaz\_rz$rz\_etainf$etainf4\_kappa$kappa.out";
	$file5 = "$wrkdir/$name\_etaz$etaz\_rz$rz\_etainf$etainf5\_kappa$kappa.out";
	
	create_plots($wrkdir, $name, "etainf", $file1, $file2, $file3, $file4, $file5, $view);
    }
     elsif ($which == 4) {
	$etaz     = $etaz_def; 
	$rz       = $rz_def; 
	$etainf = $etainf_def;
	
	$file1 = "$wrkdir/$name\_etaz$etaz\_rz$rz\_etainf$etainf\_kappa$kappa1.out";
	$file2 = "$wrkdir/$name\_etaz$etaz\_rz$rz\_etainf$etainf\_kappa$kappa2.out";
	$file3 = "$wrkdir/$name\_etaz$etaz\_rz$rz\_etainf$etainf\_kappa$kappa3.out";
	$file4 = "$wrkdir/$name\_etaz$etaz\_rz$rz\_etainf$etainf\_kappa$kappa4.out";
	$file5 = "$wrkdir/$name\_etaz$etaz\_rz$rz\_etainf$etainf\_kappa$kappa5.out";
	
	create_plots($wrkdir, $name, "etainf", $file1, $file2, $file3, $file4, $file5, $view);
    }

}

sub plot_program_one {
    my ($wrkdir, $view) = @_;

    my $name = $wrkdir;
    if ($name =~ /^\S+\/([^\/]+)$/) { $name = $1; }

    my $file = "$wrkdir/$name.out";

    create_plot_one($wrkdir, $name, $file, $view);
}


sub run_gappenalties {
    my ($program, $wrkdir, $filename, $etaz, $rz, $etainf, $kappa, $ld, $verbose) = @_;
    
    my $outfile = "$wrkdir/$filename.out";
    
    my $cmd;
    if    ($kappa >= 0.0) { $cmd = "$program --etaz $etaz --rz $rz --etainf $etainf --kappa  $kappa "; }
    elsif ($ld    >= 0.0) { $cmd = "$program --etaz $etaz --rz $rz --etainf $etainf --lambda $ld ";    }
    
    if ($verbose) { $cmd .= " -v "; }
    system("echo $cmd $outfile\n");
    system("$cmd $outfile\n");

    return 1;
}

sub run_evoprobs {
    my ($program, $wrkdir, $filename, $etaz, $rz, $ld, $muE, $ldI, $muI, $verbose) = @_;
    
    my $outfile = "$wrkdir/$filename.out";
    
    my $cmd = "$program --etaz $etaz --rz $rz --ld $ld --ldI $ldI --muE $muE --muI $muI  ";  
    
    if ($verbose) { $cmd .= " -v "; }
    system("echo $cmd $outfile\n");
    system("$cmd $outfile\n");

    return 1;
}
