# Supplementary material for: Parameterizing sequence alignment with an explicit evolutionary model
Source: BMC Bioinformatics. 2015 Dec 10;16:406. doi: 10.1186/s12859-015-0832-5 (PMC4676179; doi:10.1186/s12859-015-0832-5)
Supplement: Additional file 2 — Tarball that contains the source code for the programs introduced in this manuscript, as well as the Perl scripts used to generate the experiments in this work and the results of the experiments. (ZIP 42,496 kb) [file 12859_2015_832_MOESM2_ESM.zip › supplemental_files/src/benchmarks/scripts/profscopalimark_gnuplot.pl]

#!/usr/bin/perl -w
#profmark_gnuplot.pl

use strict;
use Class::Struct;
use lib '/groups/eddy/home/rivase/projects/evohmm/scripts';
use lib '/Users/rivase/projects/evohmm/scripts';
use FUNCS;
use lib '/groups/eddy/home/rivase/projects/evohmm/benchmarks/scripts';
use lib '/Users/rivase/projects/evohmm/benchmarks/scripts';
use BENCHFUNCS;

#use constant GNUPLOT => '/usr/local/gnuplot/bin/gnuplot';
#use constant GNUPLOT => '/usr/bin/gnuplot';
use constant GNUPLOT => '/opt/local/bin/gnuplot';

use vars qw ($opt_k $opt_s $opt_x $opt_X $opt_y $opt_Y $opt_t);  # required if strict used
use Getopt::Std;
getopts ('ks:x:X:y:Y:t:');

# Print a helpful message if the user provides no input file.
if (!@ARGV) {
        print "usage: profscopalimark_gnuplot.pl [options] <datafile>\n\n";
        print "options:\n";
	exit;
}

my $datafile = shift;
my $outfile = "$datafile.ps";
my $pdfoutfile = "$datafile.pdf";

my $benchmark = "PROFALIMARK";
if ($opt_s) { $benchmark = "$opt_s"; }

my $xmin = 0.0;      if ($opt_x) { $xmin = $opt_x; }
my $xmax = 100.0;    if ($opt_X) { $xmax = $opt_X; }
my $ymin = 0.0;      if ($opt_y) { $ymin = $opt_y; }
my $ymax = 100.0;    if ($opt_Y) { $ymax = $opt_Y; }

my $nf = 0;
my @file = ();
my @key = ();

my $title = "";
if ($opt_t) { $title = "$opt_t"; }

my $keyoutside = 0;
if ($opt_k) { $keyoutside = 1; }

my $xlabel = "% pairwise identity between query and target";
my $ylabel;

$file[$nf] = "$datafile-$nf";
open(F, ">$file[$nf]") || die; 

open(FILE, "$datafile") || die; 
while (<FILE>) {
    if (/^\#\s*(\d+)/) {  
    }
    elsif (/^\#\s*(\S+)/) {  
 	$key[$nf] = "$1";
    }
    elsif (/^\s*\S+\s+\S+\s+\S+\s+\S+\s+\S+/) {
	print F $_;
    }
    elsif (/^\&$/) {
	close(F);
	$nf ++;
	$file[$nf] = "$datafile-$nf";
	open(F, ">$file[$nf]") || die; 
    }
    else { print "bad line $_"; die; }
}

print "NF = $nf\n";

open(GP,'|'.GNUPLOT) || die "Gnuplot: $!";
print GP "set terminal postscript color 14\n";
FUNCS::gnuplot_define_styles (*GP);

print GP "set output '$outfile'\n";
print GP "set title \"$benchmark: $title\"\n";
print GP "set xlabel '$xlabel'\n";

print GP "set key right bottom\n";
if ($keyoutside) { print GP "set key out vert cent right\n"; }
print GP "set xrange [$xmax:$xmin]\n";
print GP "set yrange [*:*]\n";

my $nokey = 0;
$ylabel = "OCURRENCE";
BENCHFUNCS::plot_one(*GP, $nf, \@file, \@key, $nokey, $ylabel, 4, 1, 1, 0); #histogram

print GP "set yrange [0:1]\n";
$ylabel = "fraction of true homolog domains predicted before first False Positive";
BENCHFUNCS::plot_one(*GP, $nf, \@file, \@key, $nokey, $ylabel, 4, 3, 0, 1); #true domains

print GP "set yrange [$ymin:$ymax]\n";
$ylabel = "fraction of true homolog nts predicted (SENSITIVITY)";
BENCHFUNCS::plot_one(*GP, $nf, \@file, \@key, $nokey, $ylabel, 4, 5, 0, 1); #sensitivity

$ylabel = "fraction of predicted nts that are true homologs (POSITIVE PREDICTIVE VALUE)";
BENCHFUNCS::plot_one(*GP, $nf, \@file, \@key, $nokey, $ylabel, 4, 6, 0, 1); #PPV

$ylabel = "F measure [ 2*SEN*PPV / (SEN+PPV) ]";
BENCHFUNCS::plot_one(*GP, $nf, \@file, \@key, $nokey, $ylabel, 4, 7, 0, 1); #F

$ylabel = "SPECIFICITY";
BENCHFUNCS::plot_one(*GP, $nf, \@file, \@key, $nokey, $ylabel, 4, 8, 0, 1); #SPE


close (GP);

system("ps2pdf $outfile $pdfoutfile\n"); 
system("open $pdfoutfile&\n"); 
system("rm $outfile\n"); 

system("rm $datafile-*\n");
