# Supplementary material for: Parameterizing sequence alignment with an explicit evolutionary model
Source: BMC Bioinformatics. 2015 Dec 10;16:406. doi: 10.1186/s12859-015-0832-5 (PMC4676179; doi:10.1186/s12859-015-0832-5)
Supplement: Additional file 2 — Tarball that contains the source code for the programs introduced in this manuscript, as well as the Perl scripts used to generate the experiments in this work and the results of the experiments. (ZIP 42,496 kb) [file 12859_2015_832_MOESM2_ESM.zip › supplemental_files/src/benchmarks/scripts/rocplot-dom.pl]

#!/usr/bin/perl -w

#rocplot-dom.pl
use strict;
use Class::Struct;

use lib '/groups/eddy/home/rivase/projects/evohmm/scripts';
use lib '/Users/rivase/projects/evohmm/scripts';
use FUNCS;

#use constant GNUPLOT => '/usr/bin/gnuplot';
use constant GNUPLOT => '/opt/local/bin/gnuplot';
#use constant GNUPLOT => '/sw/bin/gnuplot';

use POSIX qw/ceil/;
use POSIX qw/floor/;

struct QUERY => {
name             => '$', # name 
ndom             => '$', # number of domains tested 
nseq             => '$', # number of sequences tested 
};

struct POSITIVE => {
len              => '$', # positive len 
qname            => '$', # query name 
qidx             => '$', # query idx 
ndom             => '$', # number of domains tested 
domfrom          => '@', # 0..ndom-1
domto            => '@', # 0..ndom-1
domstrg          => '@', # 0..ndom-1
posstrg          => '$', # string of the whole positive with "0" or "1"'s 
};

struct RESULT => {
cE             => '$', # E-value for this domain
csc            => '$', # score for this domain
E              => '$', # E-value full
sc             => '$', # sc full
qidx           => '$', # index of query 
tidx           => '$', # index of target seq: 0..npos-1 for positives; npos..npos+nneg-1 for negatives
alifrom        => '$', # 
alito          => '$', # 
target         => '$', # 
class          => '$', # +1 = positive; -1 = negative; 0 = ignore
};

struct PLOT => {
tp              => '@',		# yaxis values, [0..nxpts-1]; # of TPs <= given FP/query on x-axis 
nts_found       => '@',		# yaxis values, [0..nxpts-1]; total F value 
nts_found_true  => '@',		# yaxis values, [0..nxpts-1]; total F value 
base            => '$',         # scaled integer offset of bin #0 in tp 
nsteps          => '$',		# resolution of logarithmic x-axis: # of evenly spaced points per 10x 
nxpts           => '$',		# total # of points on axis 
totalpos        => '$',		# total # of positives possible
totalnts_true   => '$',	   	# total # of positives residues possible
};


use vars qw ($opt_o $opt_x $opt_X $opt_y $opt_Y $opt_t);  # required if strict used
use Getopt::Std;
getopts ('o:x:X:y:Y:t:');

# Print a helpful message if the user provides no input file.
if (!@ARGV) {
        print "usage: rocplot-dom.pl [options] <pmarkbase> <resfile>\n\n";
        print "options:\n";
        exit;
}

my $pmarkbase = shift;
my $resfile   = shift;

my $verbose = 0;

my $posfile   = "$pmarkbase.pos";
my $negfile   = "$pmarkbase.neg";
my $modelfile = "$pmarkbase.tbl";

my $npos = get_npos($posfile);     if ($npos < 0) { print "check positives file $posfile. npos = $npos\n"; die; }
my $nneg = get_nneg($negfile);     if ($nneg < 0) { print "check negatives file $negfile. nneg = $nneg\n"; die; }
my $nseq = $npos + $nneg;

my @query;
my $nquery = parse_query($modelfile, \@query); if ($nquery < 0) { print "check modelfile $modelfile\n"; die; }

my @pos;
parse_positives($posfile, $nquery, \@query, \@pos);
if ($verbose) { printf("npos %d nneg %d nquery %d\n", $npos, $nneg, $nquery); }

my @res;
my $nres = parse_results($resfile, $nquery, \@query, $npos, \@pos, \@res); if ($nres < 0) { print "check results file $resfile\n"; die; }
if ($verbose) { printf("nres %d\n", $nres); }

my @plot;
create_plot($nquery, \@plot);
make_plot($nres, \@res, $nquery, \@query, $nseq, $npos, \@pos, \@plot);
write_plot(\@plot);

my $fname = $pmarkbase;
if ($opt_o) { $fname = "$opt_o"; }
make_histograms($fname, $nres, \@res, $nquery, \@query, $nseq, $npos, \@pos, \@plot);

sub classify_pair_by_names
{
    my ($query, $target) = @_;
    
    if   ($target =~ /^$query\/\S+/) {
	return  1;   # this tests for <model> == <query_model> 
    }
    elsif ($target =~ /^decoy/) {
	return -1;   # or a decoy 
    }
    else {
	return  0;   # ignore 
    }
}

sub create_plot {
    
    my ($nq, $plot_ref) = @_;
    
    $plot_ref->[0] = PLOT->new();
    
    my $minfp = 1.0 / $nq;
    my $maxfp = 10.0;

    $plot_ref->[0]->{"PLOT::nsteps"} = 10; 
    $plot_ref->[0]->{"PLOT::base"}   = floor(log10($minfp) * $plot_ref->[0]->{"PLOT::nsteps"});
    $plot_ref->[0]->{"PLOT::nxpts"}  = ceil (log10($maxfp) * $plot_ref->[0]->{"PLOT::nsteps"}) - $plot_ref->[0]->{"PLOT::base"}  + 1;
}


sub get_nneg
{
    my ($file) = @_;

    my $nnegfile = "$file.out";
    my $nneg = -1;

    system("grep -c decoy  $file > $nnegfile\n");

    open(NNEGF, "$nnegfile") or die "eh? $nnegfile: $!";
    while(<NNEGF>) {
	if (/^\s*(\d+)$/) {
	    $nneg = $1;
	}
    }
    close(NNEGF);
    system("rm $nnegfile\n");

    return $nneg;
}

sub get_npos
{
    my ($file) = @_;

    my $nposfile = "$file.out";
    my $npos = -1;

    system("wc -l $file > $nposfile\n");

    open(NPOSF, "$nposfile") or die "eh? $nposfile: $!";
    while(<NPOSF>) {
	if (/^\s*(\d+)\s+\S+/) {
	    $npos = $1;
	}
    }
    close(NPOSF);
    system("rm $nposfile\n");

    return $npos;
}

sub log10
{
    my ($val) = @_;

    my $log = log($val)/log(10.);

    return $log;
}

sub max
{
    my ($a, $b) = @_;
    my $max = ($a >= $b)? $a : $b;
    return $max;
}
sub min
{
    my ($a, $b) = @_;
    my $min = ($a >= $b)? $b : $a;
    return $min;
}

sub make_histograms
{
    my ($fname, $nres, $res_ref, $nquery, $query_ref, $nseq, $npos, $pos_ref, $plot_ref) = @_;

    my $viewplot = 1;

    my $j;
    my $res;

    my $Nsc     = 1000;
    my $ksc     = 5;
    my $shiftsc = 100;

    my $Nev     = 10;
    my $kev     = 1000;
    my $shiftev = 0;

    my @hpos_sc;
    my @hneg_sc;
    my @hpos_E;
    my @hneg_E;

    my $xi = 0;
    my $false_pos = 0;

    FUNCS::init_histo_array($Nsc, $ksc, \@hpos_sc);
    FUNCS::init_histo_array($Nsc, $ksc, \@hneg_sc);
    FUNCS::init_histo_array($Nev, $kev, \@hpos_E);
    FUNCS::init_histo_array($Nev, $kev, \@hneg_E);
 
    for (my $n = 0; $n < $npos; $n ++) {
	positive_zero_residues_posstrg($pos_ref->[$n]);
    }

    my $m = 0;
    for ($j = 0; $j < $nres; $j++)
    {
	$res = $res_ref->[$j];

	my $sc  = $res->{"RESULT::sc"};
	my $E   = $res->{"RESULT::E"};
	my $csc = $res->{"RESULT::csc"};
	my $cE  = $res->{"RESULT::cE"};

	if ($res->{"RESULT::class"} == 1) 
	{
	    my $pos       = $pos_ref->[$res->{"RESULT::tidx"}];
	    my $pos_found = positive_found_already($pos);
	    if ($pos_found == 0) {
		FUNCS::fill_histo_array(1, $sc, $Nsc, $ksc, $shiftsc, \@hpos_sc);
		FUNCS::fill_histo_array(1, $E,  $Nev, $kev, $shiftev, \@hpos_E);

		$m ++;
	    
		#dump_target($j, $res_ref);
		#dump_hit($j, $res_ref, $pos_ref, $query_ref);
		#print "hit $m\n";
	    }
	    positive_mark_nts_with_result($res, $pos);
 	}
	elsif ($res->{"RESULT::class"} == -1) 
	{
	    $false_pos += 1.0 / $nquery;   # FP/query 

	    $xi = ceil(log10($false_pos) * $plot_ref->[0]->nsteps) - $plot_ref->[0]->base;
	    FUNCS::fill_histo_array(1, $sc, $Nsc, $ksc, $shiftsc, \@hneg_sc);
	    FUNCS::fill_histo_array(1, $E,  $Nev, $kev, $shiftev, \@hneg_E);
	}

 	if ($xi >= $plot_ref->[0]->nxpts) { last; }
    }

    #write the histograms
    my $hpscf = "$resfile.pos.sc";
    my $hnscf = "$resfile.neg.sc";
    my $hpEf  = "$resfile.pos.E";
    my $hnEf  = "$resfile.neg.E";
    
    FUNCS::write_histogram_and_cumulative($Nsc, $ksc, $shiftsc, \@hpos_sc, $hpscf);
    FUNCS::write_histogram_and_cumulative($Nsc, $ksc, $shiftsc, \@hneg_sc, $hnscf);
    FUNCS::write_histogram_and_cumulative($Nev, $kev, $shiftev, \@hpos_E,  $hpEf);
    FUNCS::write_histogram_and_cumulative($Nev, $kev, $shiftev, \@hneg_E,  $hnEf);

    plot_histograms($fname, $Nsc, $ksc, $shiftsc, \@hpos_sc, $hpscf, \@hneg_sc, $hnscf, $Nev, $kev, $shiftev, \@hpos_E, $hpEf, \@hneg_E, $hnEf, $viewplot);

}

sub plot_histograms {
    my ($fname, $Nsc, $ksc, $shiftsc, $hpos_sc_ref, $hpscf, $hneg_sc_ref, $hnscf, $Nev, $kev, $shiftev, $hpos_E_ref, $hpEf, $hneg_E_ref, $hnEf, $viewplot) = @_;

    my $psfile  = "$fname.histo.ps";
    my $pdffile = "$fname.histo.pdf";
    
    my $avepSC;
    my $avenSC;
    my $avepE;
    my $avenE;

    my $stdpSC;
    my $stdnSC;
    my $stdpE;
    my $stdnE;

    my $medianpSC;
    my $mediannSC;
    my $medianpE;
    my $mediannE;

    my $minpSC;
    my $maxpSC;
    my $minpE;
    my $maxpE;

    my $minnSC;
    my $maxnSC;
    my $minnE;
    my $maxnE;

    my $npos;
    my $nneg;
    FUNCS::histo_stats($Nsc, $ksc, $shiftsc, $hpos_sc_ref, \$medianpSC, \$avepSC, \$stdpSC, \$minpSC, \$maxpSC, \$npos);
    FUNCS::histo_stats($Nev, $kev, $shiftev, $hpos_E_ref,  \$medianpE,  \$avepE,  \$stdpE,  \$minpE,  \$maxpE);
    
    FUNCS::histo_stats($Nsc, $ksc, $shiftsc, $hneg_sc_ref, \$mediannSC, \$avenSC, \$stdnSC, \$minnSC, \$maxnSC, \$nneg);
    FUNCS::histo_stats($Nev, $kev, $shiftev, $hneg_E_ref,  \$mediannE,  \$avenE,  \$stdnE,  \$minnE,  \$maxnE);

    #printf("POS medianSC %f (%f +\- %f) medianE %f (%f +\- %f)\n", $medianpSC, $avepSC, $stdpSC, $medianpE, $avepE, $stdpE);
    #printf("NEG medianSC %f (%f +\- %f) medianE %f (%f +\- %f)\n", $mediannSC, $avenSC, $stdnSC, $mediannE, $avenE, $stdnE);

    $avepSC = int($avepSC*10)/10;
    $avenSC = int($avenSC*10)/10;
    $stdpSC = int($stdpSC*10)/10;
    $stdnSC = int($stdnSC*10)/10;

    $avepE = int($avepE*10)/10;
    $avenE = int($avenE*10)/10;
    $stdpE = int($stdpE*10)/10;
    $stdnE = int($stdnE*10)/10;

    $maxpSC = int($maxpSC*10)/10;
    $minpSC = int($minpSC*10)/10;
    $maxnSC = int($maxnSC*10)/10;
    $minnSC = int($minnSC*10)/10;
    
    $maxpE = int($maxpE*10)/10;
    $minpE = int($minpE*10)/10;
    $maxnE = int($maxnE*10)/10;
    $minnE = int($minnE*10)/10; 

    my $title  = "$fname";
    my $xlabel;
    my $ylabel = "# of hits";
    my $keypsc = "$npos POS medianSC $medianpSC ($avepSC +\- $stdpSC) range [$minpSC,$maxpSC]";
    my $keypE  = "$npos POS medianE  $medianpE  ($avepE  +\- $stdpE)  range [$minpE,$maxpE]";
    my $keynsc = "$nneg NEG medianSC $mediannSC ($avenSC +\- $stdnSC) range [$minnSC,$maxnSC]";
    my $keynE  = "$nneg NEG medianE  $mediannE  ($avenE  +\- $stdnE)  range [$minnE,$maxnE]";

    open(GP,'|'.GNUPLOT) || die "Gnuplot: $!";
    print GP "set terminal postscript color 14\n";
    
    print GP "set output '$psfile'\n";
    print GP "set ylabel '$ylabel'\n";
    print GP "set title '$title'\n";

    $xlabel = "score";
    print GP "set xlabel '$xlabel'\n";
    print GP "set xrange [2:60]\n";
    my $cmd = "";
    $cmd .= "'$hnscf' using 1:2  with boxes title '$keynsc' ls 1, ";
    $cmd .= "'$hpscf' using 1:2  with boxes title '$keypsc' ls 3";
    print GP "plot $cmd\n";

    $cmd = "";
    $cmd .= "'$hnscf' using 1:3  with lines title '$keynsc' ls 1, ";
    $cmd .= "'$hpscf' using 1:3  with lines title '$keypsc' ls 3";
    print GP "plot $cmd\n";

    print GP "set xrange [*:*]\n";
    $cmd = "";
    $cmd .= "'$hnscf' using 1:3  with lines title '$keynsc' ls 1, ";
    $cmd .= "'$hpscf' using 1:3  with lines title '$keypsc' ls 3";
    print GP "plot $cmd\n";
    
    if (0) {
	$xlabel = "E value";
	print GP "set xlabel '$xlabel'\n";
	print GP "set xrange [0:10]\n";
	$cmd = "";
	$cmd .= "'$hpEf' using 1:2  with boxes title '$keypE' ls 1, ";
	$cmd .= "'$hnEf' using 1:2  with boxes title '$keynE' ls 3";
	print GP "plot $cmd\n";
    }

    close (GP);

    system ("ps2pdf $psfile\n"); 
    system("rm $psfile\n");
 
    if ($viewplot) { system("open $pdffile\n"); }
}

# Given the results <rp> [0..nr-1], 
#      positive/ignore classifications
#       pni[0..nq-1][0..npos-1] and bootstrap-sampled usage
#       probabilities <queryp>, <seqp>, and a plot axis <plot> to
#       store results in; calculate a new ROC plot for this bootstrap
#       sample, and store it in <plot->tp>.
# 
# As a special case, if <queryp> and/or <seqp> are NULL, calculate
# the ROC plot for the original data without bootstrapping.
 
sub make_plot
{
    my ($nres, $res_ref, $nquery, $query_ref, $nseq, $npos, $pos_ref, $plot_ref) = @_;
  
    my $xi;
    my $curr_xi;
    my $true_pos;
    my $false_pos;
    my $j;
    
    my $res;
    my $pos;
    my $pos_found;

    my $nts_found      = 0;
    my $nts_found_true = 0;

    $plot_ref->[0]->{"PLOT::totalpos"}       = $npos;
    $plot_ref->[0]->{"PLOT::totalnts_true"}  = positive_totalnts_true($npos, $pos_ref);
    if ($verbose) { printf("npos %d nts %d\n", $plot_ref->[0]->{"PLOT::totalpos"}, $plot_ref->[0]->{"PLOT::totalnts_true"}); }
    
    $curr_xi  = 0;
    $true_pos = $false_pos = 0.0;
    
    for ($j = 0; $j < $nres; $j++)
    {
	$res = $res_ref->[$j];
	if ($res->{"RESULT::class"} == 1) 
	{
	    $pos = $pos_ref->[$res->{"RESULT::tidx"}];

	    $pos_found = positive_found_already($pos);
	    if ($pos_found == 0) {
		$true_pos  += 1;
		$plot_ref->[0]->tp->[$curr_xi] = $true_pos;
	    }
	    #if ($res->{"RESULT::sc"} < 10) { printf "res %d TRUEpos %d sc %f E %f\n", $j, $true_pos, $res->{"RESULT::sc"}, $res->{"RESULT::E"}; }
   
	    my $pos_nts_found_before      = positive_nts_found($pos);
	    my $pos_nts_found_true_before = positive_nts_found_true($pos);

	    positive_mark_nts_with_result($res, $pos);
	    $nts_found      += positive_nts_found($pos)      - $pos_nts_found_before;
	    $nts_found_true += positive_nts_found_true($pos) - $pos_nts_found_true_before;
	    $plot_ref->[0]->nts_found->[$curr_xi]      = $nts_found;
	    $plot_ref->[0]->nts_found_true->[$curr_xi] = $nts_found_true;
	}
	elsif ($res->{"RESULT::class"} == -1) 
	{
	    $false_pos += 1.0 / $nquery;   # FP/query 
	    
	    #printf "res %d FALSEpos %d sc %f E %f\n", $j, $false_pos*$nquery, $res->{"RESULT::csc"}, $res->{"RESULT::cE"};
	    $xi = ceil(log10($false_pos) * $plot_ref->[0]->nsteps) - $plot_ref->[0]->base;
	    
	    if ($xi > $curr_xi) {
		for ($curr_xi = $curr_xi+1; $curr_xi < $xi && $curr_xi < $plot_ref->[0]->nxpts; $curr_xi++) {
		    $plot_ref->[0]->tp->[$curr_xi]             = $true_pos;
		    $plot_ref->[0]->nts_found->[$curr_xi]      = $nts_found;
		    $plot_ref->[0]->nts_found_true->[$curr_xi] = $nts_found_true;
		}
		
		if ($curr_xi < $plot_ref->[0]->nxpts) { 
		    $plot_ref->[0]->tp->[$curr_xi] = $true_pos; 
		    $plot_ref->[0]->nts_found->[$curr_xi]      = $nts_found;
		    $plot_ref->[0]->nts_found_true->[$curr_xi] = $nts_found_true;
		}

		#  TPs before first FP
		if ($curr_xi == 1) {
		    printf "# %d TP before %f FP\n", $true_pos, $false_pos*$nquery;
		} 

	    }
	}
	if ($curr_xi >= $plot_ref->[0]->nxpts) { last; }
    }
    
    # Rarely, the plot won't have enough false positives to extend all the way to 
    # the left extreme of the x-axis; make sure we propagate the last true_pos 
    for ($curr_xi++; $curr_xi < $plot_ref->[0]->nxpts; $curr_xi++) {
	$plot_ref->[0]->tp->[$curr_xi]             = $true_pos;
	$plot_ref->[0]->nts_found->[$curr_xi]      = $nts_found;
	$plot_ref->[0]->nts_found_true->[$curr_xi] = $nts_found_true;
    }
}

sub positive_totalnts_true {
    my ($npos, $pos_ref) = @_;

    my $pos;
    my $pos_totalnts = 0;

    for (my $p = 0; $p < $npos; $p++)
    {
	$pos = $pos_ref->[$p];
	for (my $d = 0; $d < $pos->{"POSITIVE::ndom"}; $d++) {
	    $pos_totalnts += $pos->{"POSITIVE::domto"}->[$d] - $pos->{"POSITIVE::domfrom"}->[$d]  + 1;
	}	
    }
    
    return $pos_totalnts;
}

sub positive_totalnts_found {
   my ($npos, $pos_ref) = @_;
   
   my $pos;
   my $pos_totalnts_found = 0; 
   
   for (my $p = 0; $p < $npos; $p++)
   {
       $pos = $pos_ref->[$p];
       $pos_totalnts_found += positive_nts_found($pos);
   }
   
   #printf("pos_totalnts_found %d\n", $pos_totalnts_found);  
   return $pos_totalnts_found;
}

sub positive_totalnts_found_true {
    my ($npos, $pos_ref) = @_;
    
    my $pos;
    my $pos_totalnts_found_true = 0; 
    
    for (my $p = 0; $p < $npos; $p++)
    {
	$pos = $pos_ref->[$p];
	$pos_totalnts_found_true += positive_nts_found_true($pos);
    }
    
    #printf("pos_totalnts_found_true %d\n", $pos_totalnts_found_true);  
    return $pos_totalnts_found_true;
}

sub positive_nts_found_true {
    my ($pos) = @_;
    
    my $pos_nts_found_true = 0;
    
    for (my $d = 0; $d < $pos->{"POSITIVE::ndom"}; $d++) {
	$pos_nts_found_true += ( $pos->{"POSITIVE::domstrg"}->[$d] =~ s/1/1/g);
    }
    
    return $pos_nts_found_true;
}

sub positive_nts_found {
    my ($pos) = @_;
    
    my $pos_nts_found = 0;
    $pos_nts_found += ( $pos->{"POSITIVE::posstrg"} =~ s/1/1/g);
    
    return $pos_nts_found;
}


sub positive_found_already {
    my ($pos) = @_;
    
    my $pos_found = 0;
    
    if (positive_nts_found($pos) > 0) { $pos_found = 1; }
    
    return $pos_found;
}

sub positive_mark_nts_with_result {
    my ($res, $pos) = @_;

    my $from = $res->{"RESULT::alifrom"};
    my $to   = $res->{"RESULT::alito"};

    for (my $c = $from; $c <= $to; $c++) {
	substr($pos->{"POSITIVE::posstrg"}, $c, 1) = '1';
    }	
    
    for (my $d = 0; $d < $pos->{"POSITIVE::ndom"}; $d++) {
	my $a = max($pos->{"POSITIVE::domfrom"}->[$d],$from);
	my $b = min($pos->{"POSITIVE::domto"}->[$d],  $to);
	for (my $c = $a; $c <= $b; $c++) {
	    substr($pos->{"POSITIVE::domstrg"}->[$d], $c-$pos->{"POSITIVE::domfrom"}->[$d], 1) = '1';
	}	
    }
}

sub positive_zero_residues_dom {
    my ($pos, $d) = @_;
		
    my $from = $pos->{"POSITIVE::domfrom"}->[$d];
    my $to   = $pos->{"POSITIVE::domto"}->[$d];
    my $x    = 0;

    $pos->{"POSITIVE::domstrg"}->[$d] = "";
    while ($x++ <= $to-$from) { $pos->{"POSITIVE::domstrg"}->[$d] .= "0"; }  
}

sub positive_zero_residues_posstrg {
    my ($pos) = @_;
		
    my $from = 0;
    my $to   = $pos->{"POSITIVE::len"}-1;
    my $x    = 0;

    $pos->{"POSITIVE::posstrg"} = "";
    while ($x++ <= $to-$from) { $pos->{"POSITIVE::posstrg"} .= "0"; }  
}


sub write_plot
{
    my ($plot_ref) = @_;

    my $xi;
    my $false_pos;

    for ($xi = 0; $xi < $plot_ref->[0]->nxpts; $xi++) 
    {
	my $sen = ($plot_ref->[0]->totalnts_true    > 0)? $plot_ref->[0]->nts_found_true->[$xi] / $plot_ref->[0]->totalnts_true    : -1;
	my $ppv = ($plot_ref->[0]->nts_found->[$xi] > 0)? $plot_ref->[0]->nts_found_true->[$xi] / $plot_ref->[0]->nts_found->[$xi] : -1;
	my $F   = calculateF($sen, $ppv);

	$false_pos = exp(log(10) * ($plot_ref->[0]->base + $xi) / $plot_ref->[0]->nsteps);
	printf("%.5f %.5f %.5f %.5f %.5f\n", $false_pos, $plot_ref->[0]->tp->[$xi] / $plot_ref->[0]->totalpos, $sen, $ppv, $F);
    }
    printf("&\n");
}

sub calculateF {
    my ($sen, $ppv) = @_;

    my $F;
    if ($sen =~ /^nan$/ || $ppv =~ /^nan$/) { $F = "nan"; }
    elsif ($sen + $ppv == 0)                { $F = "nan"; }
    else                                    { $F = 2.0*$sen*$ppv/($sen+$ppv); }
    return $F;
}
	  

sub parse_query
{
    my ($queryfile, $query_ref) = @_;

    my $nquery = -1;
 
    open(QUERYF, "$queryfile") or die "eh? $queryfile: $!";
    $nquery = 0;
    while(<QUERYF>) {
	if (/^(\S+)\s+\S+\s+\d+\s+\d+\s+\d+\s+\d+\s+(\d+)\s+(\d+)/) {
	    my $name = $1;
	    my $ndom = $2;
	    my $nseq = $3;

	    $query_ref->[$nquery] = QUERY->new(); 
	    $query_ref->[$nquery]->{"QUERY::name"} = $name; 
	    $query_ref->[$nquery]->{"QUERY::ndom"} = $ndom; 
	    $query_ref->[$nquery]->{"QUERY::nseq"} = $nseq; 
	    $nquery ++;
	}
    }
    close(QUERYF);
    
    return $nquery;
}

sub parse_positives
{
    my ($posfile, $nquery, $query_ref, $pos_ref) = @_;
    
    my $np = -1;
    my $poslen;
    my $qname;
    my $rest;
    my $ndom;
    my $nseq;

    my $q;
    open(POSF, "$posfile") or die "eh? $posfile: $!";
    while(<POSF>) {
	if (/^(\S+)\/\d+\/(\S+)\s+(\d+)\s+/) {
	    $qname  = $1;
	    $rest   = $2;
	    $poslen = $3;
	    
	    $np ++; 
	    $pos_ref->[$np] = POSITIVE->new(); 
	    $pos_ref->[$np]->{"POSITIVE::len"}   = $poslen; 
	    $pos_ref->[$np]->{"POSITIVE::qname"} = $qname; 
	    $ndom = 0;
	    $nseq = 0;
	    
	    my $qidx;
	    for ($q = 0; $q < $nquery; $q ++) {
		my $queryname = $query_ref->[$q]->{"QUERY::name"};
		if ($qname =~ /^$queryname$/) { $qidx = $q; last; }
	    }
	    if ($q == $nquery) { print "could not identify this query $qname\n"; die; }
	    $pos_ref->[$np]->{"POSITIVE::qidx"} = $q; 

	    positive_zero_residues_posstrg($pos_ref->[$np]);

	    if ($rest =~ /^(\d+)\-(\d+)$/) {
		my $from = $1;
		my $to   = $2;
		$pos_ref->[$np]->{"POSITIVE::domfrom"}->[$ndom] = $from;
		$pos_ref->[$np]->{"POSITIVE::domto"}->[$ndom]   = $to;
		positive_zero_residues_dom($pos_ref->[$np], $ndom);
		$ndom ++;
		$pos_ref->[$np]->{"POSITIVE::ndom"} = $ndom;
	    }
	    elsif ($rest =~ /^(\d+)\-(\d+)\/(\d+)\-(\d+)$/) {
		my $from1 = $1;
		my $from2 = $3;
		my $to2   = $4;

		my $to1   = $2;
		$pos_ref->[$np]->{"POSITIVE::domfrom"}->[$ndom] = $from1;
		$pos_ref->[$np]->{"POSITIVE::domto"}->[$ndom]   = $to1;		
      		positive_zero_residues_dom($pos_ref->[$np], $ndom);
		$ndom ++;

		$pos_ref->[$np]->{"POSITIVE::domfrom"}->[$ndom] = $from2;
		$pos_ref->[$np]->{"POSITIVE::domto"}->[$ndom]   = $to2;
		positive_zero_residues_dom($pos_ref->[$np], $ndom);
		$ndom ++;

		$pos_ref->[$np]->{"POSITIVE::ndom"} = $ndom;
	    }
	    else { print "check file $posfile, coords $rest\n"; die; }

	    #printf("POSITIVE[%d] QUERY[%d]%s ndom %d\n", $np, $pos_ref->[$np]->{"POSITIVE::qidx"}, $pos_ref->[$np]->{"POSITIVE::qname"},  $pos_ref->[$np]->{"POSITIVE::ndom"});
	}
	else { print "check file $posfile line $_\n"; die; }
    }

    close(POSF);

    
}

sub parse_results
{
    my ($resfile, $nquery, $query_ref, $npos, $pos_ref, $res_ref) = @_;

    my $nres = -1;
    
    open(RESF, "$resfile") or die "eh? $resfile: $!";
    $nres = 0;
    
    my $q;
    my $t;
    while(<RESF>) {
	if (/^(\S+)\s+(\S+)\s+(\S+)\s+(\S+)\s+(\d+)\s+(\d+)\s+(\S+)\s+(\S+)/) {
	    my $cE      = $1;
	    my $csc     = $2;
	    my $E       = $3;
	    my $sc      = $4;

	    my $alifrom = $5;
	    my $alito   = $6;
	    my $target  = $7;
	    my $query   = $8;
	    my $line    = $_;

	    my $tidx;
	    if    ($target =~ /^[^\/]+\/(\d+)\//) { $tidx = $1;   }
	    elsif ($target =~ /^decoy(\d+)$/)     { $tidx = $npos + $1 - 1; }
	    else  { print "could not identify idx for this $target\n"; die; }
	    
	    my $qidx;
	    for ($q = 0; $q < $nquery; $q ++) {
		my $qname = $query_ref->[$q]->{"QUERY::name"};
		if ($query =~ /^$qname$/) { $qidx = $q; last; }
	    }
	    if ($q == $nquery) { print "could not identify  this query $query\n"; die; }
	    
	    $res_ref->[$nres] = RESULT->new(); 
	    $res_ref->[$nres]->{"RESULT::cE"}      = $cE; 
	    $res_ref->[$nres]->{"RESULT::csc"}     = $csc; 
	    $res_ref->[$nres]->{"RESULT::E"}       = $E; 
	    $res_ref->[$nres]->{"RESULT::sc"}      = $sc; 
	    $res_ref->[$nres]->{"RESULT::qidx"}    = $qidx; 
	    $res_ref->[$nres]->{"RESULT::tidx"}    = $tidx; 
	    $res_ref->[$nres]->{"RESULT::alifrom"} = $alifrom; 
	    $res_ref->[$nres]->{"RESULT::alito"}   = $alito; 	    
	    $res_ref->[$nres]->{"RESULT::target"}  = $target; 	    
	    
	    # add the class information
	    $res_ref->[$nres]->{"RESULT::class"} = classify_pair_by_names($query, $target);
	    
	    if (0&&$sc < 8.0) {
		if ($res_ref->[$nres]->{"RESULT::class"} == 1) {
		    print "\n$line";
		    dump_hit($nres, $res_ref, $pos_ref, $query_ref);

		}
	    }
	    $nres ++;
	}
    }
    close(RESF);

    return $nres;
}

sub dump_hit {
    my ($ridx, $res_ref, $pos_ref, $query_ref) = @_;

    my $q = $res_ref->[$ridx]->{"RESULT::qidx"};
    my $t = $res_ref->[$ridx]->{"RESULT::tidx"};
    
    printf("\nRES[%d] %s from %d to %d | sc %f Eval %f\n", 
	   $ridx, $res_ref->[$ridx]->{"RESULT::target"}, $res_ref->[$ridx]->{"RESULT::alifrom"}, $res_ref->[$ridx]->{"RESULT::alito"}, 
	   $res_ref->[$ridx]->{"RESULT::sc"}, $res_ref->[$ridx]->{"RESULT::E"});
    printf("POSITIVE[%d] %s\n", $t, $pos_ref->[$t]->{"POSITIVE::qname"});
    printf("QUERY[%d] %s nseq %d ndom %d\n", $q, $query_ref->[$q]->{"QUERY::name"},  $query_ref->[$q]->{"QUERY::nseq"}, $query_ref->[$q]->{"QUERY::ndom"});
    
}
sub dump_target{
    my ($ridx, $res_ref) = @_;
    printf("%s\n", $res_ref->[$ridx]->{"RESULT::target"});
}
