# Supplementary material for: Parameterizing sequence alignment with an explicit evolutionary model
Source: BMC Bioinformatics. 2015 Dec 10;16:406. doi: 10.1186/s12859-015-0832-5 (PMC4676179; doi:10.1186/s12859-015-0832-5)
Supplement: Additional file 2 — Tarball that contains the source code for the programs introduced in this manuscript, as well as the Perl scripts used to generate the experiments in this work and the results of the experiments. (ZIP 42,496 kb) [file 12859_2015_832_MOESM2_ESM.zip › supplemental_files/src/benchmarks/scripts/stofile_getone.pl]

#!/usr/bin/perl -w
#stofile_getone.pl
 
use strict;
use Class::Struct;
use lib '/groups/eddy/home/rivase/projects/evohmm/scripts';
use lib '/Users/rivase/projects/evohmm/scripts';
use FUNCS;

use vars qw ();  # required if strict used
use Getopt::Std;
getopts ('');

# Print a helpful message if the user provides no input file.
if (!@ARGV) {
        print "usage:  stofile_getone.pl [options] which <stofile>  \n\n";
        print "options:\n";
	exit;
}

my $which = shift;
my $stofile = shift;

my $nmsa = 0;
my $thisone = 0;

open(STO,   "$stofile")   || die;
while (<STO>) {
    if (/\# STOCKHOLM 1.0/) {
	$nmsa ++;

	if ($nmsa == $which) {
	    $thisone = 1;
	    print $_;
	}

    }
    elsif (/^\/\//) { 
	if ($thisone) { print $_; }
	$thisone = 0;
    }
    elsif ($thisone) {
	print $_;
    }
}

close(STO);
