# Supplementary material for: Parameterizing sequence alignment with an explicit evolutionary model
Source: BMC Bioinformatics. 2015 Dec 10;16:406. doi: 10.1186/s12859-015-0832-5 (PMC4676179; doi:10.1186/s12859-015-0832-5)
Supplement: Additional file 2 — Tarball that contains the source code for the programs introduced in this manuscript, as well as the Perl scripts used to generate the experiments in this work and the results of the experiments. (ZIP 42,496 kb) [file 12859_2015_832_MOESM2_ESM.zip › supplemental_files/src/benchmarks/scripts/target_comparison.pl]

#!/usr/bin/perl -w

#target_comparison.pl
use strict;
use Class::Struct;

use lib '/groups/eddy/home/rivase/projects/evohmm/scripts';
use lib '/Users/rivase/projects/evohmm/scripts';
use FUNCS;

#use constant GNUPLOT => '/usr/bin/gnuplot';
use constant GNUPLOT => '/opt/local/bin/gnuplot';
#use constant GNUPLOT => '/sw/bin/gnuplot';

use vars qw ($opt_o $opt_x $opt_X $opt_y $opt_Y $opt_t);  # required if strict used
use Getopt::Std;
getopts ('o:x:X:y:Y:t:');

# Print a helpful message if the user provides no input file.
if (!@ARGV) {
        print "usage: target_comparison.pl [options] <targetf1> <targetf2> <targetsfile> \n\n";
        print "options:\n";
        exit;
}

my $targetf1  = shift;
my $targetf2  = shift;
my $fastafile = shift;


my @targets1;
my @targets2;
my $ntargets1 = parse_targetsf($targetf1, \@targets1);
my $ntargets2 = parse_targetsf($targetf2, \@targets2);

my $unique1file = "$targetf1.unique.fa";
my $unique2file = "$targetf2.unique.fa";


unique_targets($targetf1, $ntargets1, \@targets1, $ntargets2, \@targets2, $fastafile, $unique1file);
unique_targets($targetf2, $ntargets2, \@targets2, $ntargets1, \@targets1, $fastafile, $unique2file);

sub parse_targetsf {
    my ($file, $targets_ref) = @_;

    my $ntargets = 0;

    open(FILE, "$file") or die "eh? $file: $!";
    while(<FILE>) {
	if (/^(\S.\d+.\S+)$/) {
	    $targets_ref->[$ntargets++] = $1;
	}
    }
    close(FILE);

    print "$ntargets $file\n";

    return $ntargets;
}


sub unique_targets {
    my ($file1, $nt1, $t1_ref, $nt2, $t2_ref, $targetfile, $uniquefile) = @_;

    system("rm $uniquefile\n");

    my $unique = 0;

    my $t1;
    my $t2;

    for ($t1 = 0; $t1 < $nt1; $t1 ++) {
	my $target1 = $t1_ref->[$t1];

	for ($t2 = 0; $t2 < $nt2; $t2 ++) {
	    my $target2 = $t2_ref->[$t2];

	    if ($target2 =~ /^$target1$/) { last; }

	}
	if ($t2 == $nt2) { 
	    write_unique_target($target1, $targetfile, $uniquefile);
	    $unique ++; 
	}
    }

    print "$unique unique for $file1\n\n";

}

sub write_unique_target {
    my ($name, $file, $uniquefile) = @_;

    my $thisone = 0;

    print "$name\n"; 
    open(UFILE, ">>$uniquefile") or die "eh? $file: $!";

    open(FILE, "$file") or die "eh? $file: $!";
    while(<FILE>) {
	if (/^>$name\s*$/) {
	    print UFILE $_;
	    #print       $_;
	    $thisone = 1;
	}
	elsif (/^>/) {
	    $thisone = 0;
	}
	elsif ($thisone == 1 && /^\S+/) {
	    #print       $_;	    
	    print UFILE $_;	    
	}
    }
  
    close(FILE);
    
    close(UFILE);

}
