# Supplementary material for: Parameterizing sequence alignment with an explicit evolutionary model
Source: BMC Bioinformatics. 2015 Dec 10;16:406. doi: 10.1186/s12859-015-0832-5 (PMC4676179; doi:10.1186/s12859-015-0832-5)
Supplement: Additional file 2 — Tarball that contains the source code for the programs introduced in this manuscript, as well as the Perl scripts used to generate the experiments in this work and the results of the experiments. (ZIP 42,496 kb) [file 12859_2015_832_MOESM2_ESM.zip › supplemental_files/src/config.sub]

#! /bin/sh
# Configuration validation subroutine script.
#   Copyright (C) 1992, 1993, 1994, 1995, 1996, 1997, 1998, 1999,
#   2000, 2001, 2002, 2003, 2004, 2005, 2006, 2007, 2008
#   Free Software Foundation, Inc.

timestamp='2008-09-08'

# This file is (in principle) common to ALL GNU software.
# The presence of a machine in this file suggests that SOME GNU software
# can handle that machine.  It does not imply ALL GNU software can.
#
# This file is free software; you can redistribute it and/or modify
# it under the terms of the GNU General Public License as published by
# the Free Software Foundation; either version 2 of the License, or
# (at your option) any later version.
#
# This program is distributed in the hope that it will be useful,
# but WITHOUT ANY WARRANTY; without even the implied warranty of
# MERCHANTABILITY or FITNESS FOR A PARTICULAR PURPOSE.  See the
# GNU General Public License for more details.
#
# You should have received a copy of the GNU General Public License
# along with this program; if not, write to the Free Software
# Foundation, Inc., 51 Franklin Street - Fifth Floor, Boston, MA
# 02110-1301, USA.
#
# As a special exception to the GNU General Public License, if you
# distribute this file as part of a program that contains a
# configuration script generated by Autoconf, you may include it under
# the same distribution terms that you use for the rest of that program.


# Please send patches to <config-patches@gnu.org>.  Submit a context
# diff and a properly formatted ChangeLog entry.
#
# Configuration subroutine to validate and canonicalize a configuration type.
# Supply the specified configuration type as an argument.
# If it is invalid, we print an error message on stderr and exit with code 1.
# Otherwise, we print the canonical config type on stdout and succeed.

# This file is supposed to be the same for all GNU packages
# and recognize all the CPU types, system types and aliases
# that are meaningful with *any* GNU software.
# Each package is responsible for reporting which valid configurations
# it does not support.  The user should be able to distinguish
# a failure to support a valid configuration from a meaningless
# configuration.

# The goal of this file is to map all the various variations of a given
# machine specification into a single specification in the form:
#	CPU_TYPE-MANUFACTURER-OPERATING_SYSTEM
# or in some cases, the newer four-part form:
#	CPU_TYPE-MANUFACTURER-KERNEL-OPERATING_SYSTEM
# It is wrong to echo any other type of specification.

me=`echo "$0" | sed -e 's,.*/,,'`

usage="\
Usage: $0 [OPTION] CPU-MFR-OPSYS
       $0 [OPTION] ALIAS

Canonicalize a configuration name.

Operation modes:
  -h, --help         print this help, then exit
  -t, --time-stamp   print date of last modification, then exit
  -v, --version      print version number, then exit

Report bugs and patches to <config-patches@gnu.org>."

version="\
GNU config.sub ($timestamp)

Copyright (C) 1992, 1993, 1994, 1995, 1996, 1997, 1998, 1999, 2000, 2001,
2002, 2003, 2004, 2005, 2006, 2007, 2008 Free Software Foundation, Inc.

This is free software; see the source for copying conditions.  There is NO
warranty; not even for MERCHANTABILITY or FITNESS FOR A PARTICULAR PURPOSE."

help="
Try \`$me --help' for more information."

# Parse command line
while test $# -gt 0 ; do
  case $1 in
    --time-stamp | --time* | -t )
       echo "$timestamp" ; exit ;;
    --version | -v )
       echo "$version" ; exit ;;
    --help | --h* | -h )
       echo "$usage"; exit ;;
    -- )     # Stop option processing
       shift; break ;;
    - )	# Use stdin as input.
       break ;;
    -* )
       echo "$me: invalid option $1$help"
       exit 1 ;;

    *local*)
       # First pass through any local machine types.
       echo $1
       exit ;;

    * )
       break ;;
  esac
done

case $# in
 0) echo "$me: missing argument$help" >&2
    exit 1;;
 1) ;;
 *) echo "$me: too many arguments$help" >&2
    exit 1;;
esac

# Separate what the user gave into CPU-COMPANY and OS or KERNEL-OS (if any).
# Here we must recognize all the valid KERNEL-OS combinations.
maybe_os=`echo $1 | sed 's/^\(.*\)-\([^-]*-[^-]*\)$/\2/'`
case $maybe_os in
  nto-qnx* | linux-gnu* | linux-dietlibc | linux-newlib* | linux-uclibc* | \
  uclinux-uclibc* | uclinux-gnu* | kfreebsd*-gnu* | knetbsd*-gnu* | netbsd*-gnu* | \
  storm-chaos* | os2-emx* | rtmk-nova*)
    os=-$maybe_os
    basic_machine=`echo $1 | sed 's/^\(.*\)-\([^-]*-[^-]*\)$/\1/'`
    ;;
  *)
    basic_machine=`echo $1 | sed 's/-[^-]*$//'`
    if [ $basic_machine != $1 ]
    then os=`echo $1 | sed 's/.*-/-/'`
    else os=; fi
    ;;
esac

### Let's recognize common machines as not being operating systems so
### that things like config.sub decstation-3100 work.  We also
### recognize some manufacturers as not being operating systems, so we
### can provide default operating systems below.
case $os in
	-sun*os*)
		# Prevent following clause from handling this invalid input.
		;;
	-dec* | -mips* | -sequent* | -encore* | -pc532* | -sgi* | -sony* | \
	-att* | -7300* | -3300* | -delta* | -motorola* | -sun[234]* | \
	-unicom* | -ibm* | -next | -hp | -isi* | -apollo | -altos* | \
	-convergent* | -ncr* | -news | -32* | -3600* | -3100* | -hitachi* |\
	-c[123]* | -convex* | -sun | -crds | -omron* | -dg | -ultra | -tti* | \
	-harris | -dolphin | -highlevel | -gould | -cbm | -ns | -masscomp | \
	-apple | -axis | -knuth | -cray)
		os=
		basic_machine=$1
		;;
	-sim | -cisco | -oki | -wec | -winbond)
		os=
		basic_machine=$1
		;;
	-scout)
		;;
	-wrs)
		os=-vxworks
		basic_machine=$1
		;;
	-chorusos*)
		os=-chorusos
		basic_machine=$1
		;;
 	-chorusrdb)
 		os=-chorusrdb
		basic_machine=$1
 		;;
	-hiux*)
		os=-hiuxwe2
		;;
	-sco6)
		os=-sco5v6
		basic_machine=`echo $1 | sed -e 's/86-.*/86-pc/'`
		;;
	-sco5)
		os=-sco3.2v5
		basic_machine=`echo $1 | sed -e 's/86-.*/86-pc/'`
		;;
	-sco4)
		os=-sco3.2v4
		basic_machine=`echo $1 | sed -e 's/86-.*/86-pc/'`
		;;
	-sco3.2.[4-9]*)
		os=`echo $os | sed -e 's/sco3.2./sco3.2v/'`
		basic_machine=`echo $1 | sed -e 's/86-.*/86-pc/'`
		;;
	-sco3.2v[4-9]*)
		# Don't forget version if it is 3.2v4 or newer.
		basic_machine=`echo $1 | sed -e 's/86-.*/86-pc/'`
		;;
	-sco5v6*)
		# Don't forget version if it is 3.2v4 or newer.
		basic_machine=`echo $1 | sed -e 's/86-.*/86-pc/'`
		;;
	-sco*)
		os=-sco3.2v2
		basic_machine=`echo $1 | sed -e 's/86-.*/86-pc/'`
		;;
	-udk*)
		basic_machine=`echo $1 | sed -e 's/86-.*/86-pc/'`
		;;
	-isc)
		os=-isc2.2
		basic_machine=`echo $1 | sed -e 's/86-.*/86-pc/'`
		;;
	-clix*)
		basic_machine=clipper-intergraph
		;;
	-isc*)
		basic_machine=`echo $1 | sed -e 's/86-.*/86-pc/'`
		;;
	-lynx*)
		os=-lynxos
		;;
	-ptx*)
		basic_machine=`echo $1 | sed -e 's/86-.*/86-sequent/'`
		;;
	-windowsnt*)
		os=`echo $os | sed -e 's/windowsnt/winnt/'`
		;;
	-psos*)
		os=-psos
		;;
	-mint | -mint[0-9]*)
		basic_machine=m68k-atari
		os=-mint
		;;
esac

# Decode aliases for certain CPU-COMPANY combinations.
case $basic_machine in
	# Recognize the basic CPU types without company name.
	# Some are omitted here because they have special meanings below.
	1750a | 580 \
	| a29k \
	| alpha | alphaev[4-8] | alphaev56 | alphaev6[78] | alphapca5[67] \
	| alpha64 | alpha64ev[4-8] | alpha64ev56 | alpha64ev6[78] | alpha64pca5[67] \
	| am33_2.0 \
	| arc | arm | arm[bl]e | arme[lb] | armv[2345] | armv[345][lb] | avr | avr32 \
	| bfin \
	| c4x | clipper \
	| d10v | d30v | dlx | dsp16xx \
	| fido | fr30 | frv \
	| h8300 | h8500 | hppa | hppa1.[01] | hppa2.0 | hppa2.0[nw] | hppa64 \
	| i370 | i860 | i960 | ia64 \
	| ip2k | iq2000 \
	| m32c | m32r | m32rle | m68000 | m68k | m88k \
	| maxq | mb | microblaze | mcore | mep | metag \
	| mips | mipsbe | mipseb | mipsel | mipsle \
	| mips16 \
	| mips64 | mips64el \
	| mips64octeon | mips64octeonel \
	| mips64orion | mips64orionel \
	| mips64r5900 | mips64r5900el \
	| mips64vr | mips64vrel \
	| mips64vr4100 | mips64vr4100el \
	| mips64vr4300 | mips64vr4300el \
	| mips64vr5000 | mips64vr5000el \
	| mips64vr5900 | mips64vr5900el \
	| mipsisa32 | mipsisa32el \
	| mipsisa32r2 | mipsisa32r2el \
	| mipsisa64 | mipsisa64el \
	| mipsisa64r2 | mipsisa64r2el \
	| mipsisa64sb1 | mipsisa64sb1el \
	| mipsisa64sr71k | mipsisa64sr71kel \
	| mipstx39 | mipstx39el \
	| mn10200 | mn10300 \
	| mt \
	| msp430 \
	| nios | nios2 \
	| ns16k | ns32k \
	| or32 \
	| pdp10 | pdp11 | pj | pjl \
	| powerpc | powerpc64 | powerpc64le | powerpcle | ppcbe \
	| pyramid \
	| score \
	| sh | sh[1234] | sh[24]a | sh[23]e | sh[34]eb | sheb | shbe | shle | sh[1234]le | sh3ele \
	| sh64 | sh64le \
	| sparc | sparc64 | sparc64b | sparc64v | sparc86x | sparclet | sparclite \
	| sparcv8 | sparcv9 | sparcv9b | sparcv9v \
	| spu | strongarm \
	| tahoe | thumb | tic4x | tic80 | tron \
	| v850 | v850e \
	| we32k \
	| x86 | xc16x | xscale | xscalee[bl] | xstormy16 | xtensa \
	| z8k | z80)
		basic_machine=$basic_machine-unknown
		;;
	m6811 | m68hc11 | m6812 | m68hc12)
		# Motorola 68HC11/12.
		basic_machine=$basic_machine-unknown
		os=-none
		;;
	m88110 | m680[12346]0 | m683?2 | m68360 | m5200 | v70 | w65 | z8k)
		;;
	ms1)
		basic_machine=mt-unknown
		;;

	# We use `pc' rather than `unknown'
	# because (1) that's what they normally are, and
	# (2) the word "unknown" tends to confuse beginning users.
	i*86 | x86_64)
	  basic_machine=$basic_machine-pc
	  ;;
	# Object if more than one company name word.
	*-*-*)
		echo Invalid configuration \`$1\': machine \`$basic_machine\' not recognized 1>&2
		exit 1
		;;
	# Recognize the basic CPU types with company name.
	580-* \
	| a29k-* \
	| alpha-* | alphaev[4-8]-* | alphaev56-* | alphaev6[78]-* \
	| alpha64-* | alpha64ev[4-8]-* | alpha64ev56-* | alpha64ev6[78]-* \
	| alphapca5[67]-* | alpha64pca5[67]-* | arc-* \
	| arm-*  | armbe-* | armle-* | armeb-* | armv*-* \
	| avr-* | avr32-* \
	| bfin-* | bs2000-* \
	| c[123]* | c30-* | [cjt]90-* | c4x-* | c54x-* | c55x-* | c6x-* \
	| clipper-* | craynv-* | cydra-* \
	| d10v-* | d30v-* | dlx-* \
	| elxsi-* \
	| f30[01]-* | f700-* | fido-* | fr30-* | frv-* | fx80-* \
	| h8300-* | h8500-* \
	| hppa-* | hppa1.[01]-* | hppa2.0-* | hppa2.0[nw]-* | hppa64-* \
	| i*86-* | i860-* | i960-* | ia64-* \
	| ip2k-* | iq2000-* \
	| m32c-* | m32r-* | m32rle-* \
	| m68000-* | m680[012346]0-* | m68360-* | m683?2-* | m68k-* \
	| m88110-* | m88k-* | maxq-* | mcore-* | metag-* \
	| mips-* | mipsbe-* | mipseb-* | mipsel-* | mipsle-* \
	| mips16-* \
	| mips64-* | mips64el-* \
	| mips64octeon-* | mips64octeonel-* \
	| mips64orion-* | mips64orionel-* \
	| mips64r5900-* | mips64r5900el-* \
	| mips64vr-* | mips64vrel-* \
	| mips64vr4100-* | mips64vr4100el-* \
	| mips64vr4300-* | mips64vr4300el-* \
	| mips64vr5000-* | mips64vr5000el-* \
	| mips64vr5900-* | mips64vr5900el-* \
	| mipsisa32-* | mipsisa32el-* \
	| mipsisa32r2-* | mipsisa32r2el-* \
	| mipsisa64-* | mipsisa64el-* \
	| mipsisa64r2-* | mipsisa64r2el-* \
	| mipsisa64sb1-* | mipsisa64sb1el-* \
	| mipsisa64sr71k-* | mipsisa64sr71kel-* \
	| mipstx39-* | mipstx39el-* \
	| mmix-* \
	| mt-* \
	| msp430-* \
	| nios-* | nios2-* \
	| none-* | np1-* | ns16k-* | ns32k-* \
	| orion-* \
	| pdp10-* | pdp11-* | pj-* | pjl-* | pn-* | power-* \
	| powerpc-* | powerpc64-* | powerpc64le-* | powerpcle-* | ppcbe-* \
	| pyramid-* \
	| romp-* | rs6000-* \
	| sh-* | sh[1234]-* | sh[24]a-* | sh[23]e-* | sh[34]eb-* | sheb-* | shbe-* \
	| shle-* | sh[1234]le-* | sh3ele-* | sh64-* | sh64le-* \
	| sparc-* | sparc64-* | sparc64b-* | sparc64v-* | sparc86x-* | sparclet-* \
	| sparclite-* \
	| sparcv8-* | sparcv9-* | sparcv9b-* | sparcv9v-* | strongarm-* | sv1-* | sx?-* \
	| tahoe-* | thumb-* \
	| tic30-* | tic4x-* | tic54x-* | tic55x-* | tic6x-* | tic80-* | tile-* \
	| tron-* \
	| v850-* | v850e-* | vax-* \
	| we32k-* \
	| x86-* | x86_64-* | xc16x-* | xps100-* | xscale-* | xscalee[bl]-* \
	| xstormy16-* | xtensa*-* \
	| ymp-* \
	| z8k-* | z80-*)
		;;
	# Recognize the basic CPU types without company name, with glob match.
	xtensa*)
		basic_machine=$basic_machine-unknown
		;;
	# Recognize the various machine names and aliases which stand
	# for a CPU type and a company and sometimes even an OS.
	386bsd)
		basic_machine=i386-unknown
		os=-bsd
		;;
	3b1 | 7300 | 7300-att | att-7300 | pc7300 | safari | unixpc)
		basic_machine=m68000-att
		;;
	3b*)
		basic_machine=we32k-att
		;;
	a29khif)
		basic_machine=a29k-amd
		os=-udi
		;;
    	abacus)
		basic_machine=abacus-unknown
		;;
	adobe68k)
		basic_machine=m68010-adobe
		os=-scout
		;;
	alliant | fx80)
		basic_machine=fx80-alliant
		;;
	altos | altos3068)
		basic_machine=m68k-altos
		;;
	am29k)
		basic_machine=a29k-none
		os=-bsd
		;;
	amd64)
		basic_machine=x86_64-pc
		;;
	amd64-*)
		basic_machine=x86_64-`echo $basic_machine | sed 's/^[^-]*-//'`
		;;
	amdahl)
		basic_machine=580-amdahl
		os=-sysv
		;;
	amiga | amiga-*)
		basic_machine=m68k-unknown
		;;
	amigaos | amigados)
		basic_machine=m68k-unknown
		os=-amigaos
		;;
	amigaunix | amix)
		basic_machine=m68k-unknown
		os=-sysv4
		;;
	apollo68)
		basic_machine=m68k-apollo
		os=-sysv
		;;
	apollo68bsd)
		basic_machine=m68k-apollo
		os=-bsd
		;;
	aux)
		basic_machine=m68k-apple
		os=-aux
		;;
	balance)
		basic_machine=ns32k-sequent
		os=-dynix
		;;
	blackfin)
		basic_machine=bfin-unknown
		os=-linux
		;;
	blackfin-*)
		basic_machine=bfin-`echo $basic_machine | sed 's/^[^-]*-//'`
		os=-linux
		;;
	c90)
		basic_machine=c90-cray
		os=-unicos
		;;
        cegcc)
		basic_machine=arm-unknown
		os=-cegcc
		;;
	convex-c1)
		basic_machine=c1-convex
		os=-bsd
		;;
	convex-c2)
		basic_machine=c2-convex
		os=-bsd
		;;
	convex-c32)
		basic_machine=c32-convex
		os=-bsd
		;;
	convex-c34)
		basic_machine=c34-convex
		os=-bsd
		;;
	convex-c38)
		basic_machine=c38-convex
		os=-bsd
		;;
	cray | j90)
		basic_machine=j90-cray
		os=-unicos
		;;
	craynv)
		basic_machine=craynv-cray
		os=-unicosmp
		;;
	cr16)
		basic_machine=cr16-unknown
		os=-elf
		;;
	crds | unos)
		basic_machine=m68k-crds
		;;
	crisv32 | crisv32-* | etraxfs*)
		basic_machine=crisv32-axis
		;;
	cris | cris-* | etrax*)
		basic_machine=cris-axis
		;;
	crx)
		basic_machine=crx-unknown
		os=-elf
		;;
	da30 | da30-*)
		basic_machine=m68k-da30
		;;
	decstation | decstation-3100 | pmax | pmax-* | pmin | dec3100 | decstatn)
		basic_machine=mips-dec
		;;
	decsystem10* | dec10*)
		basic_machine=pdp10-dec
		os=-tops10
		;;
	decsystem20* | dec20*)
		basic_machine=pdp10-dec
		os=-tops20
		;;
	delta | 3300 | motorola-3300 | motorola-delta \
	      | 3300-motorola | delta-motorola)
		basic_machine=m68k-motorola
		;;
	delta88)
		basic_machine=m88k-motorola
		os=-sysv3
		;;
	dicos)
		basic_machine=i686-pc
		os=-dicos
		;;
	djgpp)
		basic_machine=i586-pc
		os=-msdosdjgpp
		;;
	dpx20 | dpx20-*)
		basic_machine=rs6000-bull
		os=-bosx
		;;
	dpx2* | dpx2*-bull)
		basic_machine=m68k-bull
		os=-sysv3
		;;
	ebmon29k)
		basic_machine=a29k-amd
		os=-ebmon
		;;
	elxsi)
		basic_machine=elxsi-elxsi
		os=-bsd
		;;
	encore | umax | mmax)
		basic_machine=ns32k-encore
		;;
	es1800 | OSE68k | ose68k | ose | OSE)
		basic_machine=m68k-ericsson
		os=-ose
		;;
	fx2800)
		basic_machine=i860-alliant
		;;
	genix)
		basic_machine=ns32k-ns
		;;
	gmicro)
		basic_machine=tron-gmicro
		os=-sysv
		;;
	go32)
		basic_machine=i386-pc
		os=-go32
		;;
	h3050r* | hiux*)
		basic_machine=hppa1.1-hitachi
		os=-hiuxwe2
		;;
	h8300hms)
		basic_machine=h8300-hitachi
		os=-hms
		;;
	h8300xray)
		basic_machine=h8300-hitachi
		os=-xray
		;;
	h8500hms)
		basic_machine=h8500-hitachi
		os=-hms
		;;
	harris)
		basic_machine=m88k-harris
		os=-sysv3
		;;
	hp300-*)
		basic_machine=m68k-hp
		;;
	hp300bsd)
		basic_machine=m68k-hp
		os=-bsd
		;;
	hp300hpux)
		basic_machine=m68k-hp
		os=-hpux
		;;
	hp3k9[0-9][0-9] | hp9[0-9][0-9])
		basic_machine=hppa1.0-hp
		;;
	hp9k2[0-9][0-9] | hp9k31[0-9])
		basic_machine=m68000-hp
		;;
	hp9k3[2-9][0-9])
		basic_machine=m68k-hp
		;;
	hp9k6[0-9][0-9] | hp6[0-9][0-9])
		basic_machine=hppa1.0-hp
		;;
	hp9k7[0-79][0-9] | hp7[0-79][0-9])
		basic_machine=hppa1.1-hp
		;;
	hp9k78[0-9] | hp78[0-9])
		# FIXME: really hppa2.0-hp
		basic_machine=hppa1.1-hp
		;;
	hp9k8[67]1 | hp8[67]1 | hp9k80[24] | hp80[24] | hp9k8[78]9 | hp8[78]9 | hp9k893 | hp893)
		# FIXME: really hppa2.0-hp
		basic_machine=hppa1.1-hp
		;;
	hp9k8[0-9][13679] | hp8[0-9][13679])
		basic_machine=hppa1.1-hp
		;;
	hp9k8[0-9][0-9] | hp8[0-9][0-9])
		basic_machine=hppa1.0-hp
		;;
	hppa-next)
		os=-nextstep3
		;;
	hppaosf)
		basic_machine=hppa1.1-hp
		os=-osf
		;;
	hppro)
		basic_machine=hppa1.1-hp
		os=-proelf
		;;
	i370-ibm* | ibm*)
		basic_machine=i370-ibm
		;;
# I'm not sure what "Sysv32" means.  Should this be sysv3.2?
	i*86v32)
		basic_machine=`echo $1 | sed -e 's/86.*/86-pc/'`
		os=-sysv32
		;;
	i*86v4*)
		basic_machine=`echo $1 | sed -e 's/86.*/86-pc/'`
		os=-sysv4
		;;
	i*86v)
		basic_machine=`echo $1 | sed -e 's/86.*/86-pc/'`
		os=-sysv
		;;
	i*86sol2)
		basic_machine=`echo $1 | sed -e 's/86.*/86-pc/'`
		os=-solaris2
		;;
	i386mach)
		basic_machine=i386-mach
		os=-mach
		;;
	i386-vsta | vsta)
		basic_machine=i386-unknown
		os=-vsta
		;;
	iris | iris4d)
		basic_machine=mips-sgi
		case $os in
		    -irix*)
			;;
		    *)
			os=-irix4
			;;
		esac
		;;
	isi68 | isi)
		basic_machine=m68k-isi
		os=-sysv
		;;
	m68knommu)
		basic_machine=m68k-unknown
		os=-linux
		;;
	m68knommu-*)
		basic_machine=m68k-`echo $basic_machine | sed 's/^[^-]*-//'`
		os=-linux
		;;
	m88k-omron*)
		basic_machine=m88k-omron
		;;
	magnum | m3230)
		basic_machine=mips-mips
		os=-sysv
		;;
	merlin)
		basic_machine=ns32k-utek
		os=-sysv
		;;
	mingw32)
		basic_machine=i386-pc
		os=-mingw32
		;;
	mingw32ce)
		basic_machine=arm-unknown
		os=-mingw32ce
		;;
	miniframe)
		basic_machine=m68000-convergent
		;;
	*mint | -mint[0-9]* | *MiNT | *MiNT[0-9]*)
		basic_machine=m68k-atari
		os=-mint
		;;
	mips3*-*)
		basic_machine=`echo $basic_machine | sed -e 's/mips3/mips64/'`
		;;
	mips3*)
		basic_machine=`echo $basic_machine | sed -e 's/mips3/mips64/'`-unknown
		;;
	monitor)
		basic_machine=m68k-rom68k
		os=-coff
		;;
	morphos)
		basic_machine=powerpc-unknown
		os=-morphos
		;;
	msdos)
		basic_machine=i386-pc
		os=-msdos
		;;
	ms1-*)
		basic_machine=`echo $basic_machine | sed -e 's/ms1-/mt-/'`
		;;
	mvs)
		basic_machine=i370-ibm
		os=-mvs
		;;
	ncr3000)
		basic_machine=i486-ncr
		os=-sysv4
		;;
	netbsd386)
		basic_machine=i386-unknown
		os=-netbsd
		;;
	netwinder)
		basic_machine=armv4l-rebel
		os=-linux
		;;
	news | news700 | news800 | news900)
		basic_machine=m68k-sony
		os=-newsos
		;;
	news1000)
		basic_machine=m68030-sony
		os=-newsos
		;;
	news-3600 | risc-news)
		basic_machine=mips-sony
		os=-newsos
		;;
	necv70)
		basic_machine=v70-nec
		os=-sysv
		;;
	next | m*-next )
		basic_machine=m68k-next
		case $os in
		    -nextstep* )
			;;
		    -ns2*)
		      os=-nextstep2
			;;
		    *)
		      os=-nextstep3
			;;
		esac
		;;
	nh3000)
		basic_machine=m68k-harris
		os=-cxux
		;;
	nh[45]000)
		basic_machine=m88k-harris
		os=-cxux
		;;
	nindy960)
		basic_machine=i960-intel
		os=-nindy
		;;
	mon960)
		basic_machine=i960-intel
		os=-mon960
		;;
	nonstopux)
		basic_machine=mips-compaq
		os=-nonstopux
		;;
	np1)
		basic_machine=np1-gould
		;;
	nsr-tandem)
		basic_machine=nsr-tandem
		;;
	op50n-* | op60c-*)
		basic_machine=hppa1.1-oki
		os=-proelf
		;;
	openrisc | openrisc-*)
		basic_machine=or32-unknown
		;;
	os400)
		basic_machine=powerpc-ibm
		os=-os400
		;;
	OSE68000 | ose68000)
		basic_machine=m68000-ericsson
		os=-ose
		;;
	os68k)
		basic_machine=m68k-none
		os=-os68k
		;;
	pa-hitachi)
		basic_machine=hppa1.1-hitachi
		os=-hiuxwe2
		;;
	paragon)
		basic_machine=i860-intel
		os=-osf
		;;
	parisc)
		basic_machine=hppa-unknown
		os=-linux
		;;
	parisc-*)
		basic_machine=hppa-`echo $basic_machine | sed 's/^[^-]*-//'`
		os=-linux
		;;
	pbd)
		basic_machine=sparc-tti
		;;
	pbb)
		basic_machine=m68k-tti
		;;
	pc532 | pc532-*)
		basic_machine=ns32k-pc532
		;;
	pc98)
		basic_machine=i386-pc
		;;
	pc98-*)
		basic_machine=i386-`echo $basic_machine | sed 's/^[^-]*-//'`
		;;
	pentium | p5 | k5 | k6 | nexgen | viac3)
		basic_machine=i586-pc
		;;
	pentiumpro | p6 | 6x86 | athlon | athlon_*)
		basic_machine=i686-pc
		;;
	pentiumii | pentium2 | pentiumiii | pentium3)
		basic_machine=i686-pc
		;;
	pentium4)
		basic_machine=i786-pc
		;;
	pentium-* | p5-* | k5-* | k6-* | nexgen-* | viac3-*)
		basic_machine=i586-`echo $basic_machine | sed 's/^[^-]*-//'`
		;;
	pentiumpro-* | p6-* | 6x86-* | athlon-*)
		basic_machine=i686-`echo $basic_machine | sed 's/^[^-]*-//'`
		;;
	pentiumii-* | pentium2-* | pentiumiii-* | pentium3-*)
		basic_machine=i686-`echo $basic_machine | sed 's/^[^-]*-//'`
		;;
	pentium4-*)
		basic_machine=i786-`echo $basic_machine | sed 's/^[^-]*-//'`
		;;
	pn)
		basic_machine=pn-gould
		;;
	power)	basic_machine=power-ibm
		;;
	ppc)	basic_machine=powerpc-unknown
		;;
	ppc-*)	basic_machine=powerpc-`echo $basic_machine | sed 's/^[^-]*-//'`
		;;
	ppcle | powerpclittle | ppc-le | powerpc-little)
		basic_machine=powerpcle-unknown
		;;
	ppcle-* | powerpclittle-*)
		basic_machine=powerpcle-`echo $basic_machine | sed 's/^[^-]*-//'`
		;;
	ppc64)	basic_machine=powerpc64-unknown
		;;
	ppc64-*) basic_machine=powerpc64-`echo $basic_machine | sed 's/^[^-]*-//'`
		;;
	ppc64le | powerpc64little | ppc64-le | powerpc64-little)
		basic_machine=powerpc64le-unknown
		;;
	ppc64le-* | powerpc64little-*)
		basic_machine=powerpc64le-`echo $basic_machine | sed 's/^[^-]*-//'`
		;;
	ps2)
		basic_machine=i386-ibm
		;;
	pw32)
		basic_machine=i586-unknown
		os=-pw32
		;;
	rdos)
		basic_machine=i386-pc
		os=-rdos
		;;
	rom68k)
		basic_machine=m68k-rom68k
		os=-coff
		;;
	rm[46]00)
		basic_machine=mips-siemens
		;;
	rtpc | rtpc-*)
		basic_machine=romp-ibm
		;;
	s390 | s390-*)
		basic_machine=s390-ibm
		;;
	s390x | s390x-*)
		basic_machine=s390x-ibm
		;;
	sa29200)
		basic_machine=a29k-amd
		os=-udi
		;;
	sb1)
		basic_machine=mipsisa64sb1-unknown
		;;
	sb1el)
		basic_machine=mipsisa64sb1el-unknown
		;;
	sde)
		basic_machine=mipsisa32-sde
		os=-elf
		;;
	sei)
		basic_machine=mips-sei
		os=-seiux
		;;
	sequent)
		basic_machine=i386-sequent
		;;
	sh)
		basic_machine=sh-hitachi
		os=-hms
		;;
	sh5el)
		basic_machine=sh5le-unknown
		;;
	sh64)
		basic_machine=sh64-unknown
		;;
	sparclite-wrs | simso-wrs)
		basic_machine=sparclite-wrs
		os=-vxworks
		;;
	sps7)
		basic_machine=m68k-bull
		os=-sysv2
		;;
	spur)
		basic_machine=spur-unknown
		;;
	st2000)
		basic_machine=m68k-tandem
		;;
	stratus)
		basic_machine=i860-stratus
		os=-sysv4
		;;
	sun2)
		basic_machine=m68000-sun
		;;
	sun2os3)
		basic_machine=m68000-sun
		os=-sunos3
		;;
	sun2os4)
		basic_machine=m68000-sun
		os=-sunos4
		;;
	sun3os3)
		basic_machine=m68k-sun
		os=-sunos3
		;;
	sun3os4)
		basic_machine=m68k-sun
		os=-sunos4
		;;
	sun4os3)
		basic_machine=sparc-sun
		os=-sunos3
		;;
	sun4os4)
		basic_machine=sparc-sun
		os=-sunos4
		;;
	sun4sol2)
		basic_machine=sparc-sun
		os=-solaris2
		;;
	sun3 | sun3-*)
		basic_machine=m68k-sun
		;;
	sun4)
		basic_machine=sparc-sun
		;;
	sun386 | sun386i | roadrunner)
		basic_machine=i386-sun
		;;
	sv1)
		basic_machine=sv1-cray
		os=-unicos
		;;
	symmetry)
		basic_machine=i386-sequent
		os=-dynix
		;;
	t3e)
		basic_machine=alphaev5-cray
		os=-unicos
		;;
	t90)
		basic_machine=t90-cray
		os=-unicos
		;;
	tic54x | c54x*)
		basic_machine=tic54x-unknown
		os=-coff
		;;
	tic55x | c55x*)
		basic_machine=tic55x-unknown
		os=-coff
		;;
	tic6x | c6x*)
		basic_machine=tic6x-unknown
		os=-coff
		;;
	tile*)
		basic_machine=tile-unknown
		os=-linux-gnu
		;;
	tx39)
		basic_machine=mipstx39-unknown
		;;
	tx39el)
		basic_machine=mipstx39el-unknown
		;;
	toad1)
		basic_machine=pdp10-xkl
		os=-tops20
		;;
	tower | tower-32)
		basic_machine=m68k-ncr
		;;
	tpf)
		basic_machine=s390x-ibm
		os=-tpf
		;;
	udi29k)
		basic_machine=a29k-amd
		os=-udi
		;;
	ultra3)
		basic_machine=a29k-nyu
		os=-sym1
		;;
	v810 | necv810)
		basic_machine=v810-nec
		os=-none
		;;
	vaxv)
		basic_machine=vax-dec
		os=-sysv
		;;
	vms)
		basic_machine=vax-dec
		os=-vms
		;;
	vpp*|vx|vx-*)
		basic_machine=f301-fujitsu
		;;
	vxworks960)
		basic_machine=i960-wrs
		os=-vxworks
		;;
	vxworks68)
		basic_machine=m68k-wrs
		os=-vxworks
		;;
	vxworks29k)
		basic_machine=a29k-wrs
		os=-vxworks
		;;
	w65*)
		basic_machine=w65-wdc
		os=-none
		;;
	w89k-*)
		basic_machine=hppa1.1-winbond
		os=-proelf
		;;
	xbox)
		basic_machine=i686-pc
		os=-mingw32
		;;
	xps | xps100)
		basic_machine=xps100-honeywell
		;;
	ymp)
		basic_machine=ymp-cray
		os=-unicos
		;;
	z8k-*-coff)
		basic_machine=z8k-unknown
		os=-sim
		;;
	z80-*-coff)
		basic_machine=z80-unknown
		os=-sim
		;;
	none)
		basic_machine=none-none
		os=-none
		;;

# Here we handle the default manufacturer of certain CPU types.  It is in
# some cases the only manufacturer, in others, it is the most popular.
	w89k)
		basic_machine=hppa1.1-winbond
		;;
	op50n)
		basic_machine=hppa1.1-oki
		;;
	op60c)
		basic_machine=hppa1.1-oki
		;;
	romp)
		basic_machine=romp-ibm
		;;
	mmix)
		basic_machine=mmix-knuth
		;;
	rs6000)
		basic_machine=rs6000-ibm
		;;
	vax)
		basic_machine=vax-dec
		;;
	pdp10)
		# there are many clones, so DEC is not a safe bet
		basic_machine=pdp10-unknown
		;;
	pdp11)
		basic_machine=pdp11-dec
		;;
	we32k)
		basic_machine=we32k-att
		;;
	sh[1234] | sh[24]a | sh[34]eb | sh[1234]le | sh[23]ele)
		basic_machine=sh-unknown
		;;
	sparc | sparcv8 | sparcv9 | sparcv9b | sparcv9v)
		basic_machine=sparc-sun
		;;
	cydra)
		basic_machine=cydra-cydrome
		;;
	orion)
		basic_machine=orion-highlevel
		;;
	orion105)
		basic_machine=clipper-highlevel
		;;
	mac | mpw | mac-mpw)
		basic_machine=m68k-apple
		;;
	pmac | pmac-mpw)
		basic_machine=powerpc-apple
		;;
	*-unknown)
		# Make sure to match an already-canonicalized machine name.
		;;
	*)
		echo Invalid configuration \`$1\': machine \`$basic_machine\' not recognized 1>&2
		exit 1
		;;
esac

# Here we canonicalize certain aliases for manufacturers.
case $basic_machine in
	*-digital*)
		basic_machine=`echo $basic_machine | sed 's/digital.*/dec/'`
		;;
	*-commodore*)
		basic_machine=`echo $basic_machine | sed 's/commodore.*/cbm/'`
		;;
	*)
		;;
esac

# Decode manufacturer-specific aliases for certain operating systems.

if [ x"$os" != x"" ]
then
case $os in
        # First match some system type aliases
        # that might get confused with valid system types.
	# -solaris* is a basic system type, with this one exception.
	-solaris1 | -solaris1.*)
		os=`echo $os | sed -e 's|solaris1|sunos4|'`
		;;
	-solaris)
		os=-solaris2
		;;
	-svr4*)
		os=-sysv4
		;;
	-unixware*)
		os=-sysv4.2uw
		;;
	-gnu/linux*)
		os=`echo $os | sed -e 's|gnu/linux|linux-gnu|'`
		;;
	# First accept the basic system types.
	# The portable systems comes first.
	# Each alternative MUST END IN A *, to match a version number.
	# -sysv* is not here because it comes later, after sysvr4.
	-gnu* | -bsd* | -mach* | -minix* | -genix* | -ultrix* | -irix* \
	      | -*vms* | -sco* | -esix* | -isc* | -aix* | -sunos | -sunos[34]*\
	      | -hpux* | -unos* | -osf* | -luna* | -dgux* | -solaris* | -sym* \
	      | -amigaos* | -amigados* | -msdos* | -newsos* | -unicos* | -aof* \
	      | -aos* \
	      | -nindy* | -vxsim* | -vxworks* | -ebmon* | -hms* | -mvs* \
	      | -clix* | -riscos* | -uniplus* | -iris* | -rtu* | -xenix* \
	      | -hiux* | -386bsd* | -knetbsd* | -mirbsd* | -netbsd* \
	      | -openbsd* | -solidbsd* \
	      | -ekkobsd* | -kfreebsd* | -freebsd* | -riscix* | -lynxos* \
	      | -bosx* | -nextstep* | -cxux* | -aout* | -elf* | -oabi* \
	      | -ptx* | -coff* | -ecoff* | -winnt* | -domain* | -vsta* \
	      | -udi* | -eabi* | -lites* | -ieee* | -go32* | -aux* \
	      | -chorusos* | -chorusrdb* | -cegcc* \
	      | -cygwin* | -pe* | -psos* | -moss* | -proelf* | -rtems* \
	      | -mingw32* | -linux-gnu* | -linux-newlib* | -linux-uclibc* \
	      | -uxpv* | -beos* | -mpeix* | -udk* \
	      | -interix* | -uwin* | -mks* | -rhapsody* | -darwin* | -opened* \
	      | -openstep* | -oskit* | -conix* | -pw32* | -nonstopux* \
	      | -storm-chaos* | -tops10* | -tenex* | -tops20* | -its* \
	      | -os2* | -vos* | -palmos* | -uclinux* | -nucleus* \
	      | -morphos* | -superux* | -rtmk* | -rtmk-nova* | -windiss* \
	      | -powermax* | -dnix* | -nx6 | -nx7 | -sei* | -dragonfly* \
	      | -skyos* | -haiku* | -rdos* | -toppers* | -drops*)
	# Remember, each alternative MUST END IN *, to match a version number.
		;;
	-qnx*)
		case $basic_machine in
		    x86-* | i*86-*)
			;;
		    *)
			os=-nto$os
			;;
		esac
		;;
	-nto-qnx*)
		;;
	-nto*)
		os=`echo $os | sed -e 's|nto|nto-qnx|'`
		;;
	-sim | -es1800* | -hms* | -xray | -os68k* | -none* | -v88r* \
	      | -windows* | -osx | -abug | -netware* | -os9* | -beos* | -haiku* \
	      | -macos* | -mpw* | -magic* | -mmixware* | -mon960* | -lnews*)
		;;
	-mac*)
		os=`echo $os | sed -e 's|mac|macos|'`
		;;
	-linux-dietlibc)
		os=-linux-dietlibc
		;;
	-linux*)
		os=`echo $os | sed -e 's|linux|linux-gnu|'`
		;;
	-sunos5*)
		os=`echo $os | sed -e 's|sunos5|solaris2|'`
		;;
	-sunos6*)
		os=`echo $os | sed -e 's|sunos6|solaris3|'`
		;;
	-opened*)
		os=-openedition
		;;
        -os400*)
		os=-os400
		;;
	-wince*)
		os=-wince
		;;
	-osfrose*)
		os=-osfrose
		;;
	-osf*)
		os=-osf
		;;
	-utek*)
		os=-bsd
		;;
	-dynix*)
		os=-bsd
		;;
	-acis*)
		os=-aos
		;;
	-atheos*)
		os=-atheos
		;;
	-syllable*)
		os=-syllable
		;;
	-386bsd)
		os=-bsd
		;;
	-ctix* | -uts*)
		os=-sysv
		;;
	-nova*)
		os=-rtmk-nova
		;;
	-ns2 )
		os=-nextstep2
		;;
	-nsk*)
		os=-nsk
		;;
	# Preserve the version number of sinix5.
	-sinix5.*)
		os=`echo $os | sed -e 's|sinix|sysv|'`
		;;
	-sinix*)
		os=-sysv4
		;;
        -tpf*)
		os=-tpf
		;;
	-triton*)
		os=-sysv3
		;;
	-oss*)
		os=-sysv3
		;;
	-svr4)
		os=-sysv4
		;;
	-svr3)
		os=-sysv3
		;;
	-sysvr4)
		os=-sysv4
		;;
	# This must come after -sysvr4.
	-sysv*)
		;;
	-ose*)
		os=-ose
		;;
	-es1800*)
		os=-ose
		;;
	-xenix)
		os=-xenix
		;;
	-*mint | -mint[0-9]* | -*MiNT | -MiNT[0-9]*)
		os=-mint
		;;
	-aros*)
		os=-aros
		;;
	-kaos*)
		os=-kaos
		;;
	-zvmoe)
		os=-zvmoe
		;;
	-dicos*)
		os=-dicos
		;;
	-none)
		;;
	*)
		# Get rid of the `-' at the beginning of $os.
		os=`echo $os | sed 's/[^-]*-//'`
		echo Invalid configuration \`$1\': system \`$os\' not recognized 1>&2
		exit 1
		;;
esac
else

# Here we handle the default operating systems that come with various machines.
# The value should be what the vendor currently ships out the door with their
# machine or put another way, the most popular os provided with the machine.

# Note that if you're going to try to match "-MANUFACTURER" here (say,
# "-sun"), then you have to tell the case statement up towards the top
# that MANUFACTURER isn't an operating system.  Otherwise, code above
# will signal an error saying that MANUFACTURER isn't an operating
# system, and we'll never get to this point.

case $basic_machine in
        score-*)
		os=-elf
		;;
        spu-*)
		os=-elf
		;;
	*-acorn)
		os=-riscix1.2
		;;
	arm*-rebel)
		os=-linux
		;;
	arm*-semi)
		os=-aout
		;;
        c4x-* | tic4x-*)
        	os=-coff
		;;
	# This must come before the *-dec entry.
	pdp10-*)
		os=-tops20
		;;
	pdp11-*)
		os=-none
		;;
	*-dec | vax-*)
		os=-ultrix4.2
		;;
	m68*-apollo)
		os=-domain
		;;
	i386-sun)
		os=-sunos4.0.2
		;;
	m68000-sun)
		os=-sunos3
		# This also exists in the configure program, but was not the
		# default.
		# os=-sunos4
		;;
	m68*-cisco)
		os=-aout
		;;
        mep-*)
		os=-elf
		;;
	mips*-cisco)
		os=-elf
		;;
	mips*-*)
		os=-elf
		;;
	or32-*)
		os=-coff
		;;
	*-tti)	# must be before sparc entry or we get the wrong os.
		os=-sysv3
		;;
	sparc-* | *-sun)
		os=-sunos4.1.1
		;;
	*-be)
		os=-beos
		;;
	*-haiku)
		os=-haiku
		;;
	*-ibm)
		os=-aix
		;;
    	*-knuth)
		os=-mmixware
		;;
	*-wec)
		os=-proelf
		;;
	*-winbond)
		os=-proelf
		;;
	*-oki)
		os=-proelf
		;;
	*-hp)
		os=-hpux
		;;
	*-hitachi)
		os=-hiux
		;;
	i860-* | *-att | *-ncr | *-altos | *-motorola | *-convergent)
		os=-sysv
		;;
	*-cbm)
		os=-amigaos
		;;
	*-dg)
		os=-dgux
		;;
	*-dolphin)
		os=-sysv3
		;;
	m68k-ccur)
		os=-rtu
		;;
	m88k-omron*)
		os=-luna
		;;
	*-next )
		os=-nextstep
		;;
	*-sequent)
		os=-ptx
		;;
	*-crds)
		os=-unos
		;;
	*-ns)
		os=-genix
		;;
	i370-*)
		os=-mvs
		;;
	*-next)
		os=-nextstep3
		;;
	*-gould)
		os=-sysv
		;;
	*-highlevel)
		os=-bsd
		;;
	*-encore)
		os=-bsd
		;;
	*-sgi)
		os=-irix
		;;
	*-siemens)
		os=-sysv4
		;;
	*-masscomp)
		os=-rtu
		;;
	f30[01]-fujitsu | f700-fujitsu)
		os=-uxpv
		;;
	*-rom68k)
		os=-coff
		;;
	*-*bug)
		os=-coff
		;;
	*-apple)
		os=-macos
		;;
	*-atari*)
		os=-mint
		;;
	*)
		os=-none
		;;
esac
fi

# Here we handle the case where we know the os, and the CPU type, but not the
# manufacturer.  We pick the logical manufacturer.
vendor=unknown
case $basic_machine in
	*-unknown)
		case $os in
			-riscix*)
				vendor=acorn
				;;
			-sunos*)
				vendor=sun
				;;
			-aix*)
				vendor=ibm
				;;
			-beos*)
				vendor=be
				;;
			-hpux*)
				vendor=hp
				;;
			-mpeix*)
				vendor=hp
				;;
			-hiux*)
				vendor=hitachi
				;;
			-unos*)
				vendor=crds
				;;
			-dgux*)
				vendor=dg
				;;
			-luna*)
				vendor=omron
				;;
			-genix*)
				vendor=ns
				;;
			-mvs* | -opened*)
				vendor=ibm
				;;
			-os400*)
				vendor=ibm
				;;
			-ptx*)
				vendor=sequent
				;;
			-tpf*)
				vendor=ibm
				;;
			-vxsim* | -vxworks* | -windiss*)
				vendor=wrs
				;;
			-aux*)
				vendor=apple
				;;
			-hms*)
				vendor=hitachi
				;;
			-mpw* | -macos*)
				vendor=apple
				;;
			-*mint | -mint[0-9]* | -*MiNT | -MiNT[0-9]*)
				vendor=atari
				;;
			-vos*)
				vendor=stratus
				;;
		esac
		basic_machine=`echo $basic_machine | sed "s/unknown/$vendor/"`
		;;
esac

echo $basic_machine$os
exit

# Local variables:
# eval: (add-hook 'write-file-hooks 'time-stamp)
# time-stamp-start: "timestamp='"
# time-stamp-format: "%:y-%02m-%02d"
# time-stamp-end: "'"
# End:
