# Supplementary material for: Parameterizing sequence alignment with an explicit evolutionary model
Source: BMC Bioinformatics. 2015 Dec 10;16:406. doi: 10.1186/s12859-015-0832-5 (PMC4676179; doi:10.1186/s12859-015-0832-5)
Supplement: Additional file 2 — Tarball that contains the source code for the programs introduced in this manuscript, as well as the Perl scripts used to generate the experiments in this work and the results of the experiments. (ZIP 42,496 kb) [file 12859_2015_832_MOESM2_ESM.zip › supplemental_files/src/configure.ac]

# Process this file with autoconf to produce the HMMER configure script.
#
# Note that this is synchronized with Easel's configure script,
# so that HMMER configures Easel in addition to itself; this saves
# having to do a separate ./configure in Easel. That is,
# everything that appears in Easel's configure script must also
# appear here. 
#
# reminders to save re-reading autoconf manual for the n'th time:
#    output variables:
#      -  are defined here as normal shell variables, e.g. FOO="my string"
#      -  are made into output variables by calling AC_SUBST(FOO)
#      -  any occurrence of @FOO@ in an output file is then substituted
#         I think this only happens in files we assign w/ AC_CONFIG_FILES;
#         that's the Makefile.in's.
#
#   C preprocessor symbols:
#      -  are defined here by calling AC_DEFINE(FOO) or AC_DEFINE(FOO, [42])
#      -  then #undef FOO in easel.h.in becomes #define FOO, #define FOO 42
#         I think this only happens in header files that we assign
#         w/ AC_CONFIG_HEADERS -- which means, easel.h.in
#
# SRE, Mon Oct  5 14:55:45 1998
# SVN $Id: configure.ac 3630 2011-08-03 14:09:27Z eddys $
# xref autoconf macro archive: //www.gnu.org/software/ac-archive/
#
# GNU recommends the following order:
#   1. autoconf requirements
#   2. AC_INIT
#   3. info on the package
#   4. checks for programs
#   5. checks for libraries
#   6. checks for header files
#   7. checks for types
#   8. checks for structures
#   9. checks for compiler characteristics
#  10. checks for library functions
#  11. checks for system services
#  12. AC_CONFIG_FILES
#  13. AC_OUTPUT


# Autoconf 2.61 has a bug in AC_FUNC_FSEEKO; don't use it.
AC_PREREQ(2.63)
AC_INIT(E2, 0.01, rivase@janelia.hhmi.org, e2)
AC_MSG_NOTICE([Configuring E2 for your system.])

# remember if the user is overriding CFLAGS
if test x"$CFLAGS" = x; then 
  sre_cflags_env_set=no
fi

################################################################
# 3. Info on the package
#
# The four AC_INIT args set these output variables and preprocessor symbols:
#     PACKAGE_NAME      <package>     e.g. "E2"
#     PACKAGE_VERSION   <version>     e.g. "3.0"
#     PACKAGE_BUGREPORT <bug-report>  e.g. "eddys@janelia.hhmi.org"
#     PACKAGE_TARNAME   <tarname>     e.g. "hmmer"
# From them, it derives one more:
#     PACKAGE_STRING    <package> <version>, e.g. "HMMER 3.0"
# We also define additional variables:
#     HMMER_DATE        release date: e.g. "January 2007"
#     HMMER_COPYRIGHT   one-line copyright string
#     HMMER_LICENSE     one-line license string
#     HMMER_LICENSETAG  which license to bundle from Licenses/ subdirectory.
#     HMMER_VERSION     copy of version code, e.g. "3.0"
#     HMMER_URL         URL home for HMMER.
# And we have to define the relevant package variables for Easel as well.
#
# We avoid using AC_INIT's PACKAGE_ variables anywhere, because we want to be able
# to use HMMER as a library inside other packages, with no name clashes.
################################################################

E2_DATE="DEC 2011"
E2_COPYRIGHT="Copyright (C) 2011 Howard Hughes Medical Institute."
E2_LICENSE="Freely distributed under the GNU General Public License (GPLv3)."
E2_VERSION=$PACKAGE_VERSION
E2_URL="http://hmmer.org/"
E2_ESLDIR="easel"
E2_SADIR="libdivsufsort"

# Output variables  (AC_OUTPUT replaces @var@ in input files, such as Makefiles)
AC_SUBST(E2_DATE)
AC_SUBST(E2_COPYRIGHT)
AC_SUBST(E2_LICENSE)
AC_SUBST(E2_VERSION)
AC_SUBST(E2_URL)
AC_SUBST(E2_ESLDIR)
AC_SUBST(E2_SADIR)


# Preprocessor symbols (replace #undefs in e2_config.h)
AC_DEFINE_UNQUOTED(E2_DATE,      "$E2_DATE")
AC_DEFINE_UNQUOTED(E2_COPYRIGHT, "$E2_COPYRIGHT")
AC_DEFINE_UNQUOTED(E2_LICENSE,   "$E2_LICENSE")
AC_DEFINE_UNQUOTED(E2_VERSION,   "$E2_VERSION")
AC_DEFINE_UNQUOTED(E2_URL,       "$E2_URL")


# Figure out what host we're compiling on.
# Three GNU scripts must be included in the distro: 
#       install.sh, config.guess, config.sub
# This sets four shell variables:
#       host            example: i686-pc-linux-gnu      
#       host_cpu        example: i686
#       host_vendor     example: pc
#       host_os         example: linux-gnu
AC_CANONICAL_HOST

# Check if we're a binary distribution. 
# Trigger is existence of binaries/, nonexistence of src/.
# 
# For binary distro, we do minimal configuration, setting version information 
# and installation path names, making ./configure independent of having a working
# C compiler.
#
# Implements a sneaky if statement that wraps most of the configure.ac M4 code.
#
#if ((! test -d binaries) && test -d src); then 
AC_MSG_NOTICE([Full E2 source distribution - using full configuration])


################################################################
# Process the ./configure command line
################################################################

# --enable-debugging      - set basic debugging (level 0)
# --enable-debugging=x    - set debugging level to <x> (1-3)
#
# At all levels, including 0, replaces CFLAGS w/ "-g -Wall" (so it assumes gcc).
# Sets p7_DEBUGGING preprocessor symbol, which compiles in debugging support.
# Also sets eslDEBUGLEVEL level, 0-3.
#
AC_ARG_ENABLE(debugging,
[AS_HELP_STRING([--enable-debugging],[include debugging code])
AS_HELP_STRING([--enable-debugging=x],[also set diagnostics verbosity level to <x> (1-3)])],
enable_debugging=$enableval, enable_debugging=no)

case $enable_debugging in
   yes)  AC_DEFINE(eslDEBUGLEVEL, 0);;
     1)  AC_DEFINE(eslDEBUGLEVEL, 1);;
     2)  AC_DEFINE(eslDEBUGLEVEL, 2);;
     3)  AC_DEFINE(eslDEBUGLEVEL, 3);;
    no)  AC_DEFINE(eslDEBUGLEVEL, 0);;
     *)  AC_MSG_ERROR([Unknown argument to --enable-debugging: $enable_debugging]);;
esac


# --enable-gcov      - compile for code coverage testing
#
# Replaces CC with "gcc" and CFLAGS with "-g -Wall -fprofile-arcs -ftest-coverage".
# Running programs (notably the test suite) will then generate .gcda files,
# which the gcov tool can read.
#
AC_ARG_ENABLE(gcov,[AS_HELP_STRING([--enable-gcov],[compile for code coverage testing])], ok=$enableval, ok=no)
if test "$ok" = "yes"; then
  AC_MSG_NOTICE([Compiling with gcov instrumentation.])
  CC="gcc"
  CFLAGS="-g -Wall -fprofile-arcs -ftest-coverage"
  sre_cflags_env_set=yes
fi


# --enable-gprof     - compile for gcc code profiling
#
# Replaces CC with "gcc" and CFLAGS with "-O -g -pg"
# Running programs generates a profile data file "gmon.out".
#
AC_ARG_ENABLE(gprof,[AS_HELP_STRING([--enable-gprof],[compile for gcc code profiing])], ok=$enableval, ok=no)
if test "$ok" = "yes"; then
  AC_MSG_NOTICE([Compiling with gprof instrumentation.])
  CC="gcc"
  CFLAGS="-O -g -pg"
  sre_cflags_env_set=yes
fi


# --enable-sse    Enable the SSE implementation.
# --enable-vmx    Enable the Altivec/VMX implementation.
# --enable-dummy  Enable the portable implementation.
#
# These set $impl_choice to one of sse, vmx, dummy, or none.
#
AC_ARG_ENABLE(sse,[AS_HELP_STRING([--enable-sse],[enable SSE implementation])],          enable_sse=$enableval,   enable_sse=check)
AC_ARG_ENABLE(vmx,[AS_HELP_STRING([--enable-vmx],[enable Altivec/VMX implementation])],  enable_vmx=$enableval,   enable_vmx=check)
AC_ARG_ENABLE(dummy,[AS_HELP_STRING([--enable-dummy],[enable portable implementation])], enable_dummy=$enableval, enable_dummy=check)
if test "$enable_sse" = "yes"; then
   if test "$enable_vmx" = "yes" || test "$enable_dummy" = "yes"; then
      AC_MSG_ERROR([Select only one implementation of sse, vmx, or dummy])
   fi
   impl_choice=sse
elif test "$enable_vmx" = "yes"; then
   if test "$enable_sse" = "yes" || test "$enable_dummy" = "yes"; then
      AC_MSG_ERROR([Select only one implementation of sse, vmx, or dummy])
   fi
   impl_choice=vmx
elif test "$enable_dummy" = "yes"; then
   if test "$enable_sse" = "yes" || test "$enable_vmx" = "yes"; then
      AC_MSG_ERROR([Select only one implementation of sse, vmx, or dummy])
   fi
   impl_choice=dummy
else
   impl_choice=none   	
fi


# --enable-mpi       Enable MPI parallelization
AC_ARG_ENABLE(mpi,[AS_HELP_STRING([--enable-mpi],[enable MPI parallelization])], enable_mpi=$enableval, enable_mpi=no)


# --enable-xlc-arch  Set the code generation for a particular architecture
#
# The xlc compiler on AIX seems to need the -qarch flag to be set for a processor
# that is VMX enabled.  Otherwise a warning is issued that states the -qenablevmx
# and -qaltivec flags are ignored.
AX_COMPILER_VENDOR
if test "${ax_cv_c_compiler_vendor}" = "ibm"; then
  AC_ARG_WITH(xlc-arch, 
              [AC_HELP_STRING([--with-xlc-arch=<arch>], [specify architecture <arch> for xlc -qarch])],
              XLC_ARCH=$withval, 
              XLC_ARCH=no)
fi

# --enable-threads      Enable POSIX multithreading
#
# Uses ACX_PTHREAD macro from the GNU macro archive.
# Back to my code to finish enabling pthreads...
# Define these preprocessor variables:
#     E2_THREADS
#     HAVE_PTHREAD_SETCONCURRENCY
#     HAVE_PTHREAD_ATTR_SETSCOPE
#
AC_ARG_ENABLE([threads],
              [AS_HELP_STRING([--enable-threads],
                 [enable POSIX multithreading support (default is check)])],
	      [],
              [enable_threads=check])

case $enable_threads in 
   yes)   check_threads=yes
          ;;
   no)    check_threads=no
          ;;
   check) check_threads=yes
          ;;
   *)     check_threads=no
          AC_MSG_NOTICE([Ignoring unknown argument to --enable-threads: $enable_threads])
          ;;
esac
 
AS_IF([test "x$check_threads" != xno],
      [ACX_PTHREAD([AC_DEFINE(EHMMER_THREADS)
		    AC_DEFINE(E2_THREADS)
                    AC_DEFINE(HAVE_PTHREAD)
                    AC_SUBST(PTHREAD_LIBS)
                    AC_SUBST(PTHREAD_CFLAGS)],
                   [if test "x$enable_threads" != xcheck; then
                      AC_MSG_FAILURE([POSIX multithreading failed])
                    fi])])

#AC_ARG_ENABLE(threads, 
#[  --enable-threads        enable POSIX multithreading support],
#[case $enable_threads in 
#   yes) AC_MSG_NOTICE([enabled POSIX multithreading support])
#        AC_CHECK_FUNCS(pthread_setconcurrency)
#        AC_CHECK_FUNCS(pthread_attr_setscope)
#	ACX_PTHREAD(AC_DEFINE(E2_THREADS))
#	;;
#   no)  AC_MSG_NOTICE([POSIX multithreading support disabled])
#        ;;
#   *)   echo "Ignoring unknown argument to --disable-threads: $enable_threads"
#	;;
#esac])

# --with-gsl        - enable hooks into the GSL (GNU Scientific Library)
#
# The (action-if-given) is blank: using --with-gsl sets $with_gsl to 'yes',
# and --without-gsl sets $with_gsl to 'no'. If neither is given,
# $with_gsl is set to 'check', and we'll try to use GSL anyway if we
# can find it.
# 
# We interpret the $with_gsl setting later, in the "checks for libraries" section.
AC_ARG_WITH([gsl],
            [AS_HELP_STRING([--with-gsl],
                           [use the GSL, GNU Scientific Library (default is no)])],
            [if test "x$withval" != xno ; then 
               AC_MSG_NOTICE([Enabling hooks into the GNU Scientific Library (GSL)])
             fi
            ],
	    [with_gsl=no])


################################################################
# Select the vector implementation we'll use
# (if user didn't already configure one)
#
if test "$impl_choice" = "none"; then
  case $host in 
    ia64-*-*)      impl_choice=sse;;
    i?86-*-*)      impl_choice=sse;;
    x86*-*-*)      impl_choice=sse;;
    powerpc*-*-*)  impl_choice=vmx;;
    *)             impl_choice=dummy;;
  esac
fi

if test "$impl_choice" = "dummy"; then
  AC_MSG_WARN([It appears your platform will not fully support H3.])
  AC_MSG_WARN([We'll use the 'dummy' implementation, a slow reference implementation.])
fi

if test "$impl_choice" = "sse" && test "$enable_sse" = "no"; then
  AC_MSG_WARN([You disabled the SSE implementation: I'll use the dummy impl instead.])
  impl_choice=dummy
fi
if test "$impl_choice" = "vmx" && test "$enable_vmx" = "no"; then
  AC_MSG_WARN([You disabled the VMX implementation: I'll use the dummy impl instead.])
  impl_choice=vmx
fi
if test "$impl_choice" = "dummy" && test "$enable_dummy" = "no"; then
  AC_MSG_ERROR([No vector impl configured; and you disabled the dummy implementation.])
fi


################################################################
# Checks for programs, including choice of compiler ${CC} and ${CFLAGS}.
#
AC_PROG_CC
AC_PROG_INSTALL
# MPI :  set @CC@ to mpicc, sets @MPILIBS@, defines HAVE_MPI. 
if test "$enable_mpi" = "yes"; then
   ACX_MPI([AC_DEFINE(HAVE_MPI)
            AC_SUBST([MPI_UTESTS], ["mpi_utest"])
            AC_SUBST([MPI_BENCHMARKS], ["mpi_benchmark"])],
           AC_MSG_ERROR([MPI library not found for --enable-mpi]))
   CC=$MPICC
fi
AC_PROG_CPP
AX_COMPILER_VENDOR
# AC_PROG_CC_STDC wants to append -c99 to icc; icc doesn't like this.
if test "$ax_cv_c_compiler_vendor" != "intel"; then
  AC_PROG_CC_STDC
fi
AC_PROG_RANLIB
AC_PATH_PROG([AR], [ar], [:], [$PATH:/usr/ccs/bin:/usr/xpg4/bin])
CHECK_GNU_MAKE

# Select our optimization level in CFLAGS.
if test "$enable_debugging" != "no"; then
   AC_DEFINE(p7_DEBUGGING,  1)
   if test "$GCC" = "yes" && test "$sre_cflags_env_set" = "no"; then
      CFLAGS="-g -Wall"
   fi
else
   sre_save_ac_test_cflags="$ac_test_CFLAGS"
   if test "$sre_cflags_env_set" = "no"; then
     ac_test_CFLAGS=""
   fi
   AX_CC_MAXOPT
   ac_test_CFLAGS="$sre_save_ac_test_cflags"
   # That was a workaround. AX_CC_MAXOPT apparently thinks that
   # $ac_test_CFLAGS only gets set if ${CFLAGS} was set by the
   # user (in the environment), but that's not so; it gets set
   # by AC_PROG_CC. Instead of rewriting AX_CC_MAXOPT, we fool
   # it.
fi

# Figure out how to generate PIC code for shared libraries
# This sets @PIC_FLAGS@ output variable for Easel.
ESL_PIC_FLAGS

# If we're using SSE, figure out our @SIMD_CFLAGS@
if test "$impl_choice" = "sse" && test "x$SIMD_CFLAGS" = x; then
   case $ax_cv_c_compiler_vendor in
   gnu)   AX_CHECK_COMPILER_FLAGS(-msse2,[SIMD_CFLAGS="-msse2"],[impl_choice=dummy]);;
   intel) ;;
   *)     ;;
   esac
fi
if test "$enable_sse" = "yes" && test "$impl_choice" = dummy; then
   AC_MSG_ERROR([SSE instructions are apparently not available; --enable-sse failed])
fi

# If we're using VMX/Altivec, figure out our @SIMD_CFLAGS@
if test "$impl_choice" = "vmx"; then
   if test "x$SIMD_CFLAGS" = x; then
      if test "$GCC" = "yes"; then
       	# -DFAKE__VEC__ is a workaround because gcc-3.3 does not
	# #define __VEC__ with -maltivec.
        AX_CHECK_COMPILER_FLAGS(-faltivec, [SIMD_CFLAGS="-faltivec"],
	    [AX_CHECK_COMPILER_FLAGS(-maltivec -mabi=altivec,
		[SIMD_CFLAGS="-maltivec -mabi=altivec"],
#		[SIMD_CFLAGS="-maltivec -mabi=altivec -DFAKE__VEC__"],
	        [AX_CHECK_COMPILER_FLAGS(-fvec, [SIMD_CFLAGS="-fvec"],
		   [AC_MSG_ERROR([Need a version of gcc with -maltivec])])])])
      elif test "${ax_cv_c_compiler_vendor}" = "ibm"; then
        SIMD_CFLAGS=""
        # if debugging is enabled and the xlc_arch flag is set, we need to
        # set the qarch flag here.  if debugging is NOT enabled, the arch
        # flag is set in AX_CC_MAXOPT.
        if test "x$XLC_ARCH" != x; then
           if test "x$enable_debugging" = xyes; then
              AX_CHECK_COMPILER_FLAGS(-qarch=$XLC_ARCH, [SIMD_CFLAGS="-qarch=$XLC_ARCH"],[])
           fi
        fi
        AX_CHECK_COMPILER_FLAGS(-qenablevmx, [SIMD_CFLAGS="$SIMD_CFLAGS -qenablevmx"],[])
        AX_CHECK_COMPILER_FLAGS(-qaltivec, [SIMD_CFLAGS="$SIMD_CFLAGS -qaltivec"],[])
      else
        AX_CHECK_COMPILER_FLAGS(-faltivec, [SIMD_CFLAGS="-faltivec"],[])
      fi
   fi
fi

# check if the SSE2 implementation support cast functions
if test "$impl_choice" = "sse"; then
  AC_MSG_CHECKING([compiler support for sse2 cast functions])
  ssecast=no
  sre_save_cflags="$CFLAGS"
  CFLAGS="$CFLAGS $SIMD_CFLAGS"
  AC_LANG(C)
  AC_COMPILE_IFELSE([AC_LANG_PROGRAM([[#include <emmintrin.h>]],
                                     [[__m128 a;
                                       __m128i b;
                                       b = _mm_castps_si128(a);
                                       a = _mm_castsi128_ps(b);]])],
                    [AC_DEFINE([HAVE_SSE2_CAST])
                     ssecast=yes])
  AC_MSG_RESULT([$ssecast])
  CFLAGS="$sre_save_cflags"
fi

# Verify that we can actually build the chosen implementation; else
# default to dummy.
# (For example, Athlon reports as i686-*, so will get assigned to 
# sse impl, but does not support SSE2 instructions.)
# The test here is cribbed from the Apache configure.ac file.
#
if test "$impl_choice" = "sse"; then
  AC_MSG_CHECKING([whether SSE2 is supported])
  sre_save_cflags="$CFLAGS"
  CFLAGS="$CFLAGS $SIMD_CFLAGS"
  AC_COMPILE_IFELSE(  [AC_LANG_PROGRAM([[#include <emmintrin.h>]],
 				 [[__m128i* one=(__m128i*)_mm_malloc(4, 16);
				   __m128i* two=(__m128i*)_mm_malloc(4, 16);
				   __m128i xmm1 = _mm_load_si128(one);
				   __m128i xmm2 = _mm_load_si128(two);
				   __m128i xmm3 = _mm_or_si128(xmm1, xmm2);
				   _mm_store_si128(one, xmm3);
				   _mm_free(one);
				   _mm_free(two);
				 ]])],
	[ AC_MSG_RESULT([yes])],
	[ AC_MSG_RESULT([no; reverting to dummy implementation])
	  impl_choice=dummy
	]
  )
  CFLAGS="$sre_save_cflags"
fi

if test "$impl_choice" = "vmx"; then
  AC_MSG_CHECKING([whether Altivec/VMX is supported])
  sre_save_cflags="$CFLAGS"
  CFLAGS="$CFLAGS $SIMD_CFLAGS"
  AC_COMPILE_IFELSE(  [AC_LANG_PROGRAM([[#include <altivec.h>]],
 				 [[vector unsigned char zerov;
                                   vector unsigned char onev;
                                   zerov = vec_splat_u8(0);
                                   onev = vec_splat_u8(1);
                                   onev = vec_adds(onev, zerov);
				 ]])],
	[ AC_MSG_RESULT([yes])],
	[ AC_MSG_RESULT([no; reverting to dummy implementation])
	  impl_choice=dummy
          if test "${ax_cv_c_compiler_vendor}" = "ibm"; then
             echo "******************************************************"
             echo "*  You seem to have the IBM  C compiler.  If your    *"
             echo "*  processor supports vector instructions it is      *"
             echo "*  possible specifying an architecture would enable  *"
             echo "*  vector support, i.e.                              *"
             echo "*                                                    *"
             echo "*    --with-xlc-arch=XXX                             *"
             echo "*                                                    *"
             echo "*  where XXX is pwr6, auto or whatever kind of CPU   *"
             echo "*  you have.                                         *"
             echo "******************************************************"
          fi
 	]
  )
  CFLAGS="$sre_save_cflags"
fi

# For x86 processors check if the flush to zero macro is available
# in order to avoid the performance penalty dealing with sub-normal
# values in the floating point calculations.
if test "$impl_choice" = "sse"; then
  AC_MSG_CHECKING([whether _MM_SET_FLUSH_ZERO_MODE is supported])
  sre_save_cflags="$CFLAGS"
  CFLAGS="$CFLAGS $SIMD_CFLAGS"
  AC_COMPILE_IFELSE(  [AC_LANG_PROGRAM([[#include <xmmintrin.h>]],
 				 [[_MM_SET_FLUSH_ZERO_MODE (_MM_FLUSH_ZERO_ON);
				 ]])],
	[ AC_MSG_RESULT([yes])
          AC_DEFINE([HAVE_FLUSH_ZERO_MODE])],
	[ AC_MSG_RESULT([no])]
  )
  CFLAGS="$sre_save_cflags"
fi


# Check if the linker supports library groups for recursive libraries
AS_IF([test "x$impl_choice" != xno],
      [AC_MSG_CHECKING([compiler support --start-group])
       LDFLAGS_save=$LDFLAGS
       LDFLAGS="-Wl,--start-group -Wl,--end-group $LDFLAGS"
       AC_LINK_IFELSE(AC_LANG_PROGRAM([],[]),
           [AC_MSG_RESULT([yes])
            AC_SUBST([GROUPE2LIBS], ["-Wl,--start-group -lhmmer -lhmmerimpl -Wl,--end-group"])],
           [AC_MSG_RESULT([no])
            AC_SUBST([GROUPE2LIBS], ["-lhmmer -lhmmerimpl"])])
       LDFLAGS=$LDFLAGS_save],
      [AC_SUBST([GROUPE2LIBS], ["-lhmmer"])])

# Define HAVE_GZIP if gzip is in $PATH (or if HAVE_GZIP is already set)
AC_PATH_PROG(HAVE_GZIP, "gzip", "no")
if test "${HAVE_GZIP}" = "no"; then
  AC_MSG_WARN([gzip not found])
else
  AC_DEFINE(HAVE_GZIP)
fi

# 5. Checks for libraries
#
LIBGSL=
AS_IF([test "x$with_gsl" != xno],
      [AC_CHECK_LIB([gsl], [gsl_expm1], 
           [AC_SUBST([LIBGSL], ["-lgsl -lgslcblas"])
            AC_DEFINE([HAVE_LIBGSL], [1], [Define if you have libgsl])
           ],
           [if test "x$with_gsl" != xcheck; then
             AC_MSG_FAILURE(
               [--with-gsl was given, but GSL library was not found])
            fi
           ],
           [-lgslcblas]
        )])

# Checks for headers
#
AC_CHECK_HEADERS([sys/types.h sys/sysctl.h unistd.h stdint.h inttypes.h endian.h])

# altivec.h requires the simd cflags
# For reasons I don't understand, this needs to come after any other CHECK_HEADERS().
if test "$impl_choice" = "vmx"; then
   sre_save_CFLAGS="$CFLAGS"
   sre_save_CPPFLAGS="$CPPFLAGS"
   CFLAGS="$CFLAGS $SIMD_CFLAGS"
   CPPFLAGS="$CPPFLAGS $SIMD_CFLAGS"
   AC_CHECK_HEADERS([altivec.h])
   CFLAGS="$sre_save_CFLAGS"
   CPPFLAGS="$sre_save_CPPFLAGS"
fi

# Checks for types
#
AC_C_BIGENDIAN
AC_TYPE_UINT8_T
AC_TYPE_UINT16_T
AC_TYPE_UINT32_T
AC_TYPE_UINT64_T
AC_TYPE_OFF_T

# Checks for functions, defining HAVE_FOO when foo is found
#
AC_CHECK_FUNCS(mkstemp)
AC_CHECK_FUNCS(popen)
AC_CHECK_FUNCS(strcasecmp)
AC_CHECK_FUNCS(times)
AC_CHECK_FUNCS(getpid)
AC_CHECK_FUNCS(sysctl)
AC_CHECK_FUNCS(sysconf)
AC_CHECK_FUNCS(getcwd)
AC_CHECK_FUNCS(stat)
AC_CHECK_FUNCS(fstat)

AC_CHECK_FUNCS(ntohs, , AC_CHECK_LIB(socket, ntohs))
AC_CHECK_FUNCS(ntohl, , AC_CHECK_LIB(socket, ntohl))
AC_CHECK_FUNCS(htons, , AC_CHECK_LIB(socket, htons))
AC_CHECK_FUNCS(htonl, , AC_CHECK_LIB(socket, htonl))
AC_FUNC_FSEEKO

#
# 11. System services
#
AC_SYS_LARGEFILE


# Done.
# Config subdirs and files (except main Makefile, which we defer)
#
AC_CONFIG_HEADERS([src/e2_config.h])


################################################################
# 13. AC_OUTPUT
################################################################
# remember that sneaky if statement that wraps the source
# configuration? well, it ends here.
#else
#  AC_MSG_NOTICE([This is a precompiled binary distribution - using abbreviated config])
#fi
AC_CONFIG_FILES([Makefile])
AC_OUTPUT

echo "

E2 configuration:
     compiler:             ${CC} ${CFLAGS} ${SIMD_CFLAGS} ${PTHREAD_CFLAGS} ${PIC_FLAGS}
     host:                 $host
     linker:               ${LDFLAGS}
     libraries:            ${LIBS} ${LIBGSL} ${PTHREAD_LIBS}
     DP implementation:    ${impl_choice}
"

if test "$impl_choice" = "dummy"; then
  AC_MSG_WARN([We will compile the "dummy", a portable ANSI C reference implementation.])
  AC_MSG_WARN([It is slow, about 100x slower than real H3, and is NOT intended for production use!])
  AC_MSG_WARN([It only intended to show the basics of how E2 works, portably.])
fi
