# Supplementary material for: Parameterizing sequence alignment with an explicit evolutionary model
Source: BMC Bioinformatics. 2015 Dec 10;16:406. doi: 10.1186/s12859-015-0832-5 (PMC4676179; doi:10.1186/s12859-015-0832-5)
Supplement: Additional file 2 — Tarball that contains the source code for the programs introduced in this manuscript, as well as the Perl scripts used to generate the experiments in this work and the results of the experiments. (ZIP 42,496 kb) [file 12859_2015_832_MOESM2_ESM.zip › supplemental_files/src/install-sh]

#!/bin/sh
# install - install a program, script, or datafile

scriptversion=2003-09-24.23

# This originates from X11R5 (mit/util/scripts/install.sh), which was
# later released in X11R6 (xc/config/util/install.sh) with the
# following copyright and license.
#
# Copyright (C) 1994 X Consortium
#
# Permission is hereby granted, free of charge, to any person obtaining a copy
# of this software and associated documentation files (the "Software"), to
# deal in the Software without restriction, including without limitation the
# rights to use, copy, modify, merge, publish, distribute, sublicense, and/or
# sell copies of the Software, and to permit persons to whom the Software is
# furnished to do so, subject to the following conditions:
#
# The above copyright notice and this permission notice shall be included in
# all copies or substantial portions of the Software.
#
# THE SOFTWARE IS PROVIDED "AS IS", WITHOUT WARRANTY OF ANY KIND, EXPRESS OR
# IMPLIED, INCLUDING BUT NOT LIMITED TO THE WARRANTIES OF MERCHANTABILITY,
# FITNESS FOR A PARTICULAR PURPOSE AND NONINFRINGEMENT.  IN NO EVENT SHALL THE
# X CONSORTIUM BE LIABLE FOR ANY CLAIM, DAMAGES OR OTHER LIABILITY, WHETHER IN
# AN ACTION OF CONTRACT, TORT OR OTHERWISE, ARISING FROM, OUT OF OR IN CONNEC-
# TION WITH THE SOFTWARE OR THE USE OR OTHER DEALINGS IN THE SOFTWARE.
#
# Except as contained in this notice, the name of the X Consortium shall not
# be used in advertising or otherwise to promote the sale, use or other deal-
# ings in this Software without prior written authorization from the X Consor-
# tium.
#
#
# FSF changes to this file are in the public domain.
#
# Calling this script install-sh is preferred over install.sh, to prevent
# `make' implicit rules from creating a file called install from it
# when there is no Makefile.
#
# This script is compatible with the BSD install script, but was written
# from scratch.  It can only install one file at a time, a restriction
# shared with many OS's install programs.

# set DOITPROG to echo to test this script

# Don't use :- since 4.3BSD and earlier shells don't like it.
doit="${DOITPROG-}"

# put in absolute paths if you don't have them in your path; or use env. vars.

mvprog="${MVPROG-mv}"
cpprog="${CPPROG-cp}"
chmodprog="${CHMODPROG-chmod}"
chownprog="${CHOWNPROG-chown}"
chgrpprog="${CHGRPPROG-chgrp}"
stripprog="${STRIPPROG-strip}"
rmprog="${RMPROG-rm}"
mkdirprog="${MKDIRPROG-mkdir}"

transformbasename=
transform_arg=
instcmd="$mvprog"
chmodcmd="$chmodprog 0755"
chowncmd=
chgrpcmd=
stripcmd=
rmcmd="$rmprog -f"
mvcmd="$mvprog"
src=
dst=
dir_arg=

usage="Usage: $0 [OPTION]... SRCFILE DSTFILE
   or: $0 -d DIR1 DIR2...

In the first form, install SRCFILE to DSTFILE, removing SRCFILE by default.
In the second, create the directory path DIR.

Options:
-b=TRANSFORMBASENAME
-c         copy source (using $cpprog) instead of moving (using $mvprog).
-d         create directories instead of installing files.
-g GROUP   $chgrp installed files to GROUP.
-m MODE    $chmod installed files to MODE.
-o USER    $chown installed files to USER.
-s         strip installed files (using $stripprog).
-t=TRANSFORM
--help     display this help and exit.
--version  display version info and exit.

Environment variables override the default commands:
  CHGRPPROG CHMODPROG CHOWNPROG CPPROG MKDIRPROG MVPROG RMPROG STRIPPROG
"

while test -n "$1"; do
  case $1 in
    -b=*) transformbasename=`echo $1 | sed 's/-b=//'`
        shift
        continue;;

    -c) instcmd=$cpprog
        shift
        continue;;

    -d) dir_arg=true
        shift
        continue;;

    -g) chgrpcmd="$chgrpprog $2"
        shift
        shift
        continue;;

    --help) echo "$usage"; exit 0;;

    -m) chmodcmd="$chmodprog $2"
        shift
        shift
        continue;;

    -o) chowncmd="$chownprog $2"
        shift
        shift
        continue;;

    -s) stripcmd=$stripprog
        shift
        continue;;

    -t=*) transformarg=`echo $1 | sed 's/-t=//'`
        shift
        continue;;

    --version) echo "$0 $scriptversion"; exit 0;;

    *)  if test -z "$src"; then
          src=$1
        else
          # this colon is to work around a 386BSD /bin/sh bug
          :
          dst=$1
        fi
        shift
        continue;;
  esac
done

if test -z "$src"; then
  echo "$0: no input file specified." >&2
  exit 1
fi

# Protect names starting with `-'.
case $src in
  -*) src=./$src ;;
esac

if test -n "$dir_arg"; then
  dst=$src
  src=

  if test -d "$dst"; then
    instcmd=:
    chmodcmd=
  else
    instcmd=$mkdirprog
  fi
else
  # Waiting for this to be detected by the "$instcmd $src $dsttmp" command
  # might cause directories to be created, which would be especially bad
  # if $src (and thus $dsttmp) contains '*'.
  if test ! -f "$src" && test ! -d "$src"; then
    echo "$0: $src does not exist." >&2
    exit 1
  fi

  if test -z "$dst"; then
    echo "$0: no destination specified." >&2
    exit 1
  fi

  # Protect names starting with `-'.
  case $dst in
    -*) dst=./$dst ;;
  esac

  # If destination is a directory, append the input filename; won't work
  # if double slashes aren't ignored.
  if test -d "$dst"; then
    dst=$dst/`basename "$src"`
  fi
fi

# This sed command emulates the dirname command.
dstdir=`echo "$dst" | sed -e 's,[^/]*$,,;s,/$,,;s,^$,.,'`

# Make sure that the destination directory exists.

# Skip lots of stat calls in the usual case.
if test ! -d "$dstdir"; then
  defaultIFS='
	'
  IFS="${IFS-$defaultIFS}"

  oIFS=$IFS
  # Some sh's can't handle IFS=/ for some reason.
  IFS='%'
  set - `echo "$dstdir" | sed -e 's@/@%@g' -e 's@^%@/@'`
  IFS=$oIFS

  pathcomp=

  while test $# -ne 0 ; do
    pathcomp=$pathcomp$1
    shift
    test -d "$pathcomp" || $mkdirprog "$pathcomp"
    pathcomp=$pathcomp/
  done
fi

if test -n "$dir_arg"; then
  $doit $instcmd "$dst" \
    && { test -z "$chowncmd" || $doit $chowncmd "$dst"; } \
    && { test -z "$chgrpcmd" || $doit $chgrpcmd "$dst"; } \
    && { test -z "$stripcmd" || $doit $stripcmd "$dst"; } \
    && { test -z "$chmodcmd" || $doit $chmodcmd "$dst"; }

else
  # If we're going to rename the final executable, determine the name now.
  if test -z "$transformarg"; then
    dstfile=`basename "$dst"`
  else
    dstfile=`basename "$dst" $transformbasename \
             | sed $transformarg`$transformbasename
  fi

  # don't allow the sed command to completely eliminate the filename.
  test -z "$dstfile" && dstfile=`basename "$dst"`

  # Make a couple of temp file names in the proper directory.
  dsttmp=$dstdir/_inst.$$_
  rmtmp=$dstdir/_rm.$$_

  # Trap to clean up those temp files at exit.
  trap 'status=$?; rm -f "$dsttmp" "$rmtmp" && exit $status' 0
  trap '(exit $?); exit' 1 2 13 15

  # Move or copy the file name to the temp name
  $doit $instcmd "$src" "$dsttmp" &&

  # and set any options; do chmod last to preserve setuid bits.
  #
  # If any of these fail, we abort the whole thing.  If we want to
  # ignore errors from any of these, just make sure not to ignore
  # errors from the above "$doit $instcmd $src $dsttmp" command.
  #
  { test -z "$chowncmd" || $doit $chowncmd "$dsttmp"; } \
    && { test -z "$chgrpcmd" || $doit $chgrpcmd "$dsttmp"; } \
    && { test -z "$stripcmd" || $doit $stripcmd "$dsttmp"; } \
    && { test -z "$chmodcmd" || $doit $chmodcmd "$dsttmp"; } &&

  # Now remove or move aside any old file at destination location.  We
  # try this two ways since rm can't unlink itself on some systems and
  # the destination file might be busy for other reasons.  In this case,
  # the final cleanup might fail but the new file should still install
  # successfully.
  {
    if test -f "$dstdir/$dstfile"; then
      $doit $rmcmd -f "$dstdir/$dstfile" 2>/dev/null \
      || $doit $mvcmd -f "$dstdir/$dstfile" "$rmtmp" 2>/dev/null \
      || {
	  echo "$0: cannot unlink or rename $dstdir/$dstfile" >&2
	  (exit 1); exit
      }
    else
      :
    fi
  } &&

  # Now rename the file to the real destination.
  $doit $mvcmd "$dsttmp" "$dstdir/$dstfile"
fi &&

# The final little trick to "correctly" pass the exit status to the exit trap.
{
  (exit 0); exit
}

# Local variables:
# eval: (add-hook 'write-file-hooks 'time-stamp)
# time-stamp-start: "scriptversion="
# time-stamp-format: "%:y-%02m-%02d.%02H"
# time-stamp-end: "$"
# End:
