# Supplementary material for: Parameterizing sequence alignment with an explicit evolutionary model
Source: BMC Bioinformatics. 2015 Dec 10;16:406. doi: 10.1186/s12859-015-0832-5 (PMC4676179; doi:10.1186/s12859-015-0832-5)
Supplement: Additional file 2 — Tarball that contains the source code for the programs introduced in this manuscript, as well as the Perl scripts used to generate the experiments in this work and the results of the experiments. (ZIP 42,496 kb) [file 12859_2015_832_MOESM2_ESM.zip › supplemental_files/src/lib/hmmer4/autobuild/autobuild.pl]

#! /usr/bin/perl

# Usage:    autobuild.pl <srcdir> <cmdscript>
# Example:  autobuild.pl ~/src/hmmer/trunk intel-linux-gcc
#
# Builds HMMER from source in <srcdir>, in build directory
# <srcdir>/ab-<cmdscript>, using the <cmdscript>, which is
# assumed to be in <srcdir>/autobuild/<cmdscript>.
#
# <srcdir> is the root of a buildable copy of the HMMER source tree;
# it may be an SVN working copy, a distro, or an SVN export.
#
# If <srcdir>/ab-<cmdscript> exists and a Makefile is found there,
# it is assumed to be a previous build; a "make distclean" is done and
# the build directory is reused. If a <srcdir>/ab-<cmdscript> build
# directory doesn't exist, it is created.
# 
# The <cmdscript> consists of simple shell script commands.
#    - Lines starting with "#" are assumed to be comments, and are ignored.
#    - Blank lines are also ignored.
#    - Lines starting with ". " or "export " are assumed to be
#      commands for setting environment variables for subsequent
#      commands. These lines are placed in a special script,
#      build.env.
#    - A line starting with "MAKE=", such as "MAKE=/usr/bin/gmake",
#      sets the make that autobuild.pl itself (only) will use. This is
#      a bit of a hack. autobuild.pl calls "make distclean", but that
#      "make" may need to be set to something special, such as gmake,
#      on certain platforms. The build script itself will call
#      whatever platform-specific stuff it needs to.
#    - All other lines are assumed to be shell commands (such as ../configure)
#      executed relative to the build directory. For each command
#      "<command>", a Perl system call is issued, while using the zero or
#      more environment-setting commands in build.env, and while capturing
#      both stdout and stderr in a file "build.out":
#         system(". build.env; <command> > build.out 2>&1"); 
#      
# Three output files are created in the build directory:
#    - build.env    : environment-setting lines from <cmdscript>
#    - build.out    : concatenated output from the commands in <cmdscript>
#    - build.status : success/fail status for the build; a single line
#                     containing either "ok" (for success) or "FAIL: " 
#                     and a short reason (for failure).
#
# Upon success, autobuild.pl exits with 0 status and prints "ok" both
# on stdout and to the build.status file.
#
# Upon failure, it exits with nonzero status and prints "FAIL: " 
# followed by a short reason, to both stdout and the build.status file.
# 
#
if ($#ARGV+1 != 2) { die "FAIL: incorrect number of command line arguments"; }

$srcdir   = shift;
$script   = shift;
$builddir = "ab-$script";

if (! -r "$srcdir/autobuild/$script")    { die "FAIL: didn't find command script $srcdir/autobuild/$script"; }
$MAKE = "make";

# read the build script in before changing working directory
# Lines starting w/ "#" are comments: ignore them, and blank lines too.
# Lines starting w/ "export" or ". " are assumed to be setting env variables;
#   we put them in a special file to execute at *every* system() call [1]
# Everything else is a command to be executed one at a time.
#
# [1] Here's the deal w/ env variables.  system() starts a child shell
#     that inherits env of the Perl script.  for any given env
#     variable, we can set %ENV{} for it.  what if we want to call a
#     script (like icc iccvars.sh) that sets a bunch of variables --
#     and we don't know what they are?  I don't see a way to call that
#     script (to set an environment) and another command (that depends
#     on that environment) in separate system calls.
#
open(SCRIPT,"$srcdir/autobuild/$script") || die "FAIL: couldn't open build script $srcdir/autobuild/$script"; 
while (<SCRIPT>)
{  chop; 
   if    (/^\s*$/   || /^\s*\#/)       { next; }
   elsif (/^MAKE=\s*(\S+)/)            { $MAKE = $1; }
   elsif (/^\s*\. / || /^\s*export /)  { push @envlist, $_; }
   else                                { push @cmdlist, $_; } 
}
close SCRIPT;

# change working directory to $srcdir/$builddir
#   $srcdir must exist: it's our working source directory
#   if $builddir exists, "make distclean" in it
#   if $builddir doesn't exist, create it
#
if (! -d $srcdir) { die "FAIL: source working directory $srcdir not found"; }
chdir $srcdir ||    die "FAIL: couldn't cd to $srcdir"; 

if (-d $builddir) 
{
    chdir $builddir || die "FAIL: couldn't cd to existing $builddir"; 
    if (-e "Makefile") {
	system("$MAKE distclean > /dev/null 2>&1");
	if ($?) { die "FAIL: make distclean"; }
    }
}
else
{
    mkdir $builddir || die "FAIL: couldn't mkdir $builddir";
    chdir $builddir || die "FAIL: couldn't cd to new $builddir"; 
}

# Create the env-setting script, if there is one.
#
open(ENVFILE,">build.env") || die "FAIL: couldn't write to build.env";
foreach $cmd (@envlist)
{
    print ENVFILE "$cmd\n"; 
}
close ENVFILE;


open(OUT,">build.out") || die "FAIL: couldn't write to build.out";
print OUT "AUTOMATED BUILD: $script\n\n";
close OUT;

foreach $cmd (@cmdlist)
{
    system(". ./build.env; $cmd >> build.out 2>&1");
    if ($?) { &logstatus(1, "FAIL: $cmd"); }
}

&parse_build_output("build.out");
&logstatus(0, "ok");


sub logstatus {
    my ($status, $msg) = @_;

    open(LOGFILE,">build.status") || die "FAIL: couldn't open build.status";
    print LOGFILE "$msg\n";
    close LOGFILE;
    
    print "$msg\n";
    exit $status;
}
    

sub parse_build_output {
    my ($build_outfile) = @_;

    open(BOUT, "$build_outfile") || die "FAIL: couldn't open build.out";
    while (<BOUT>)
    {
	if (/FAIL/) { &logstatus(1, "FAIL: one or more tests failed"); }
    }
    close BOUT;
}
