# Supplementary material for: Parameterizing sequence alignment with an explicit evolutionary model
Source: BMC Bioinformatics. 2015 Dec 10;16:406. doi: 10.1186/s12859-015-0832-5 (PMC4676179; doi:10.1186/s12859-015-0832-5)
Supplement: Additional file 2 — Tarball that contains the source code for the programs introduced in this manuscript, as well as the Perl scripts used to generate the experiments in this work and the results of the experiments. (ZIP 42,496 kb) [file 12859_2015_832_MOESM2_ESM.zip › supplemental_files/src/lib/hmmer4/autobuild/hmmer_autobuilds.pl]

#! /usr/bin/perl

# Nightly builds for HMMER3
# 
# Usage:     hmmer_autobuilds.pl  <srcdir>
# Example:   hmmer_autobuilds.pl  ~/nightlies/hmmer/trunk > /tmp/hmmer_autobuilds.log

@buildconfigs = (
    { name => "intel-macosx-gcc",            host => ".",            use_qsub => 0  },
    { name => "intel-macosx-gcc-debug",      host => ".",            use_qsub => 0  },
    { name => "intel-macosx-gcc-mpi",        host => ".",            use_qsub => 0  },
    { name => "intel-linux-gcc",             host => "login-eddy",   use_qsub => 0  },
    { name => "intel-linux-icc-intel64-mpi", host => "login-eddy",   use_qsub => 1  }, # Actually compiles/tests on a cluster node.
    { name => "intel-linux-icc-ia32",        host => "login-eddy",   use_qsub => 0  },
    { name => "intel-linux-gcc-ubuntu32",    host => "cf-ubuntu32",  use_qsub => 0  },
    { name => "intel-freebsd-gcc",           host => "cf-freebsd",   use_qsub => 0  },
    );

$autoconf = "/opt/local/bin/autoconf";                          # on the build master: wol
$qsub     = ". /sge/current/default/common/settings.sh; qsub";  # on the SGE master:   login-eddy

if ($#ARGV+1 != 1) { die "FAIL: incorrect number of command line arguments"; }
$srcdir = shift;
if (! -d $srcdir) { die "FAIL: source working directory $srcdir not found"; }

# First we update in the source working directory.
#
chdir $srcdir || die "FAIL: couldn't cd to $srcdir"; 
system("svn update                > autobuilds.log 2>&1");   if ($?) { die "FAIL: svn update"; }
system("$autoconf                 >> autobuilds.log 2>&1 "); if ($?) { die "FAIL: H3 $autoconf"; }
system("(cd lib/easel; $autoconf) >> autobuilds.log 2>&1");  if ($?) { die "FAIL: esl $autoconf"; }

# Then we try to build on everything
#
foreach $build (@buildconfigs)
{
    $script = $build->{name};
    $cmd = "$srcdir/autobuild/autobuild.pl $srcdir $script";
    if ($build->{use_qsub})    { $cmd = "($qsub -j y -o $srcdir/autobuilds.qsub -N autobuild -sync y -V -cwd -b y '$cmd' > /dev/null 2>&1; cat $srcdir/autobuilds.qsub)"; } # See [qsub].
    if ($build->{host} ne ".") { $cmd = "ssh $build->{host} \"$cmd\""; }

    printf ("%-30s %-20s ", $build->{name}, $build->{host});
    $output = `$cmd`;
    print $output;

    # cleanup
    if ($build->{use_qsub}) { unlink "$srcdir/autobuilds.qsub"; }
}


# [qsub] On using qsub. 
#     Rube Goldberg-esque, sorry.
#     We want to run tests under Intel MPI.
#     The Intel MPI environment runs on our cluster nodes, but not on login-eddy.
#     We don't want to directly ssh into a cluster node; we want to go through qsub.
#     qsub -sync y flag makes qsub wait on the command it runs, and return the exit status of that command.
#     The autobuild.pl script writes its "ok" or "FAIL" message to stdout, and hmmer_autobuilds.pl expects to see it.
#     qsub -o autobuilds.qsub captures the autobuild.pl output and writes it to the file $srcdir/autobuilds.qsub
#     qsub's own output (stdout and stderr) we don't want, so send to /dev/null
#     When the qsub is done, we cat the autobuilds.qsub file, to get it back on stdout where hmmer_autobuilds expects it.
#     
#     ssh is a non-interactive shell. It does not run /etc/profile, so it doesn't get Goran's SGE config set up.
#     So we make a more complicated $qsub definition, which first sources Goran's config file.
#
#     Ta-da, that explains the magic incantation: "($qsub ... `$cmd`; cat autobuilds.qsub)"
