# Supplementary material for: Parameterizing sequence alignment with an explicit evolutionary model
Source: BMC Bioinformatics. 2015 Dec 10;16:406. doi: 10.1186/s12859-015-0832-5 (PMC4676179; doi:10.1186/s12859-015-0832-5)
Supplement: Additional file 2 — Tarball that contains the source code for the programs introduced in this manuscript, as well as the Perl scripts used to generate the experiments in this work and the results of the experiments. (ZIP 42,496 kb) [file 12859_2015_832_MOESM2_ESM.zip › supplemental_files/src/lib/hmmer4/benchmarks/profmark/create-profmark.c]

/* Construct a training alignment/test sequences set from an MSA.
 *
 * Usage:
     ./create-profmark <basename> <msa Stockholm file> <FASTA db>
   For example:
     ./create-profmark pmark /misc/data0/databases/Pfam/Pfam-A.seed /misc/data0/databases/uniprot-7.0/uniprot_sprot.fasta
 *
 * This generates five output files:
 *   <basename>.tbl  - table summarizing the benchmark
 *   <basename>.msa  - MSA queries, stockholm format
 *   <basename>.fa   - sequence targets, fasta format
 *   <basename>.pos  - table summarizing positive test set
 *   <basename>.neg  - table summarizing negative test set                
 * 
 */

#include <stdlib.h>
#include <stdio.h>
#include <string.h>

#include "easel.h"
#include "esl_alphabet.h"
#include "esl_composition.h"
#include "esl_distance.h"
#include "esl_getopts.h"
#include "esl_keyhash.h"
#include "esl_msa.h"
#include "esl_msacluster.h"
#include "esl_msashuffle.h"
#include "esl_msafile.h"
#include "esl_random.h"
#include "esl_randomseq.h"
#include "esl_sq.h"
#include "esl_sqio.h"
#include "esl_stack.h"
#include "esl_vectorops.h"


static char banner[] = "construct a benchmark profile training/test set";
static char usage[]  = "[options] <basename> <msafile> <seqdb>\n";

#define SHUF_OPTS "--mono,--di,--markov0,--markov1,--reverse"   /* toggle group, seq shuffling options          */

static ESL_OPTIONS options[] = {
  /* name         type        default env   range togs  reqs  incomp      help                                                   docgroup */
  { "-h",         eslARG_NONE,  FALSE, NULL, NULL, NULL,NULL, NULL,            "help; show brief info on version and usage",              1 },
  { "-1",         eslARG_REAL, "0.25", NULL,"0<x<=1.0",NULL,NULL,NULL,         "require all test seqs to have < x id to training",        1 },
  { "-2",         eslARG_REAL, "0.50", NULL,"0<x<=1.0",NULL,NULL,NULL,         "require all test seqs to have < x id to each other",      1 },
  { "-F",         eslARG_REAL, "0.70", NULL,"0<x<=1.0",NULL,NULL,NULL,         "filter out seqs <x*average length",                       1 },
  { "-N",         eslARG_INT,"200000", NULL, NULL, NULL, NULL, NULL,           "number of negative test seqs",                            1 },
  { "--maxtrain", eslARG_INT,   FALSE, NULL, NULL, NULL, NULL, NULL,           "maximum number of test domains taken per input MSA",      1 },
  { "--maxtest",  eslARG_INT,   FALSE, NULL, NULL, NULL, NULL, NULL,           "maximum number of training domains taken per input MSA",  1 },

  /* Options controlling negative segment randomization method  */
  { "--mono",    eslARG_NONE,"default", NULL, NULL, SHUF_OPTS, NULL, NULL, "shuffle preserving monoresidue composition",                2 },
  { "--di",      eslARG_NONE,    FALSE, NULL, NULL, SHUF_OPTS, NULL, NULL, "shuffle preserving mono- and di-residue composition",       2 },
  { "--markov0", eslARG_NONE,    FALSE, NULL, NULL, SHUF_OPTS, NULL, NULL, "generate with 0th order Markov properties per input",       2 },
  { "--markov1", eslARG_NONE,    FALSE, NULL, NULL, SHUF_OPTS, NULL, NULL, "generate with 1st order Markov properties per input",       2 },
  { "--reverse", eslARG_NONE,    FALSE, NULL, NULL, SHUF_OPTS, NULL, NULL, "reverse each input",                                        2 },
  { "--iid",     eslARG_NONE,    FALSE, NULL, NULL, SHUF_OPTS, NULL, NULL, "generate random iid sequence for negatives",                2 },

  /* Options forcing which alphabet we're working in (normally autodetected) */
  { "--amino",  eslARG_NONE,  FALSE, NULL, NULL, NULL,NULL,"--dna,--rna",    "<msafile> contains protein alignments",                   3 },
  { "--dna",    eslARG_NONE,  FALSE, NULL, NULL, NULL,NULL,"--amino,--rna",  "<msafile> contains DNA alignments",                       3 },
  { "--rna",    eslARG_NONE,  FALSE, NULL, NULL, NULL,NULL,"--amino,--dna",  "<msafile> contains RNA alignments",                       3 },

  /* Other options */
  { "--single", eslARG_NONE,  FALSE, NULL, NULL, NULL, NULL, NULL,           "embed one, not two domains in each positive",                  4 },
  { "--minDPL", eslARG_INT,   "100", NULL, NULL, NULL, NULL, NULL,           "minimum segment length for DP shuffling",                      4 },
  { "--seed",   eslARG_INT,     "0", NULL, NULL, NULL, NULL, NULL,           "specify random number generator seed",                         4 },
  { "--pid",    eslARG_NONE,  FALSE, NULL, NULL, NULL, NULL, NULL,           "create optional .pid file, %id's for all train/test domain pairs", 4 },
  { 0,0,0,0,0,0,0,0,0,0 },
};

struct testseq_s {
  int  L;			/* total length            */
  int  L1;			/* length of first spacer  */
  int  d1n;			/* length of first domain  */
  int  L2;			/* length of second spacer */
  int  d2n;			/* length of second domain */
  int  L3;			/* length of third spacer  */
};

struct cfg_s {
  ESL_ALPHABET   *abc;          /* biological alphabet                                     */
  ESL_RANDOMNESS *r;            /* random number generator                                 */
  double          fragfrac;	/* seqs less than x*avg length are removed from alignment  */
  double          idthresh1;	/* fractional identity threshold for train/test split      */
  double          idthresh2;	/* fractional identity threshold for selecting test seqs   */
  int             max_ntrain;	/* maximum number of test domains per input alignment; 0=unlimited */
  int             max_ntest;	/* maximum number of test domains per input alignment; 0=unlimited */

  FILE           *out_msafp;	/* output stream: training MSAs  */
  FILE           *out_seqfp;	/* output stream: test sequences */
  FILE           *possummfp;    /* output stream: summary table of the positive test set */
  FILE           *negsummfp;	/* output stream: summary table of the negative test set */
  FILE           *tblfp;	/* output stream: summary table of the training set alignments */
  FILE           *pidfp;	/* optional out stream: table of pairwise %id for all train x test domain pairs */

  ESL_SQFILE     *dbfp;   	/* source database for negatives                           */
  int             db_nseq;	/* # of sequences in the db                                */
  int             db_maxL;	/* maximum seq length in db_lens                           */

  struct testseq_s *test_lens;	/* array of length info about positive test seqs */
  int               ntest;	/* number of positive test seqs                  */

  double          fq[20];	/* background frequency distribution, if we're making iid negatives */
};


static int  process_dbfile      (struct cfg_s *cfg, char *dbfile, int dbfmt);
static int  remove_fragments    (struct cfg_s *cfg, ESL_MSA *msa, ESL_MSA **ret_filteredmsa, int *ret_nfrags);
static int  separate_sets       (struct cfg_s *cfg, ESL_MSA *msa, ESL_MSA **ret_trainmsa, ESL_STACK **ret_teststack);
static int  synthesize_positives(ESL_GETOPTS *go, struct cfg_s *cfg, char *testname, ESL_STACK *teststack, int *ret_ntest);
static int  synthesize_negatives(ESL_GETOPTS *go, struct cfg_s *cfg, int nneg);
static int  set_random_segment  (ESL_GETOPTS *go, struct cfg_s *cfg, FILE *logfp, ESL_DSQ *dsq, int L);
static void msa_select_topn(ESL_MSA **msaptr, int n);
static void pstack_select_topn(ESL_STACK **stackptr, int n);
static void write_pids(FILE *pidfp, ESL_MSA *origmsa, ESL_MSA *trainmsa, ESL_STACK *teststack);

static void
cmdline_failure(char *argv0, char *format, ...)
{
  va_list argp;
  va_start(argp, format);
  vfprintf(stderr, format, argp);
  va_end(argp);
  esl_usage(stdout, argv0, usage);
  printf("\nTo see more help on available options, do %s -h\n\n", argv0);
  exit(1);
}

static void
cmdline_help(char *argv0, ESL_GETOPTS *go) 
{
  esl_banner(stdout, argv0, banner);
  esl_usage (stdout, argv0, usage);
  puts("\n where general options are:");
  esl_opt_DisplayHelp(stdout, go, 1, 2, 80);
  puts("\n options controlling segment randomization method:");
  esl_opt_DisplayHelp(stdout, go, 2, 2, 80);
  puts("\n options declaring a particular alphabet:");
  esl_opt_DisplayHelp(stdout, go, 3, 2, 80);
  puts("\n other options:");
  esl_opt_DisplayHelp(stdout, go, 4, 2, 80);
  exit(0);
}


int
main(int argc, char **argv)
{
  ESL_GETOPTS  *go      = NULL;	/* command line configuration      */
  struct cfg_s  cfg;     	/* application configuration       */
  char         *basename= NULL;	/* base of the output file names   */
  char         *alifile = NULL;	/* alignment file name             */
  char         *dbfile  = NULL;	/* name of seq db file             */
  char          outfile[256];	/* name of an output file          */
  int           alifmt;		/* format code for alifile         */
  int           dbfmt;		/* format code for dbfile          */
  ESLX_MSAFILE  *afp    = NULL;	/* open alignment file             */
  ESL_MSA      *origmsa = NULL;	/* one multiple sequence alignment */
  ESL_MSA      *msa     = NULL;	/* MSA after frags are removed     */
  ESL_MSA      *trainmsa= NULL;	/* training set, aligned           */
  ESL_STACK    *teststack=NULL; /* test set: stack of ESL_SQ ptrs  */
  int           status;		/* easel return code               */
  int           nfrags;		/* # of fragments removed          */
  int           ntestdom;       /* # of test domains               */
  int           ntest;		/* # of test sequences created     */
  int           nali;		/* number of alignments read       */
  double        avgid;
  
  
  /* Parse command line */
  go = esl_getopts_Create(options);
  if (esl_opt_ProcessCmdline(go, argc, argv) != eslOK) cmdline_failure(argv[0], "Failed to parse command line: %s\n", go->errbuf);
  if (esl_opt_VerifyConfig(go)               != eslOK) cmdline_failure(argv[0], "Error in app configuration:   %s\n", go->errbuf);
  if (esl_opt_GetBoolean(go, "-h"))                    cmdline_help(argv[0], go);
  if (esl_opt_ArgNumber(go)                  != 3)     cmdline_failure(argv[0], "Incorrect number of command line arguments\n");
  basename = esl_opt_GetArg(go, 1); 
  alifile  = esl_opt_GetArg(go, 2);
  dbfile   = esl_opt_GetArg(go, 3);
  alifmt   = eslMSAFILE_STOCKHOLM;
  dbfmt    = eslSQFILE_FASTA;

  /* Set up the configuration structure shared amongst functions here */
  if (esl_opt_IsDefault(go, "--seed"))   cfg.r = esl_randomness_CreateTimeseeded();
  else                                   cfg.r = esl_randomness_Create(esl_opt_GetInteger(go, "--seed"));
  cfg.abc        = NULL;		          /* until we open the MSA file, below */
  cfg.fragfrac   = esl_opt_GetReal(go, "-F");
  cfg.idthresh1  = esl_opt_GetReal(go, "-1");
  cfg.idthresh2  = esl_opt_GetReal(go, "-2");
  cfg.test_lens  = NULL;
  cfg.ntest      = 0;
  cfg.max_ntest  = (esl_opt_IsOn(go, "--maxtest")  ? esl_opt_GetInteger(go, "--maxtest")  : 0); 
  cfg.max_ntrain = (esl_opt_IsOn(go, "--maxtrain") ? esl_opt_GetInteger(go, "--maxtrain") : 0); 

  /* Open the output files */ 
  if (snprintf(outfile, 256, "%s.msa", basename) >= 256)  esl_fatal("Failed to construct output MSA file name");
  if ((cfg.out_msafp = fopen(outfile, "w"))      == NULL) esl_fatal("Failed to open MSA output file %s\n", outfile);
  if (snprintf(outfile, 256, "%s.fa",  basename) >= 256)  esl_fatal("Failed to construct output FASTA file name");
  if ((cfg.out_seqfp = fopen(outfile, "w"))      == NULL) esl_fatal("Failed to open FASTA output file %s\n", outfile);
  if (snprintf(outfile, 256, "%s.pos", basename) >= 256)  esl_fatal("Failed to construct pos test set summary file name");
  if ((cfg.possummfp = fopen(outfile, "w"))      == NULL) esl_fatal("Failed to open pos test set summary file %s\n", outfile);
  if (snprintf(outfile, 256, "%s.neg", basename) >= 256)  esl_fatal("Failed to construct neg test set summary file name");
  if ((cfg.negsummfp = fopen(outfile, "w"))      == NULL) esl_fatal("Failed to open neg test set summary file %s\n", outfile);
  if (snprintf(outfile, 256, "%s.tbl", basename) >= 256)  esl_fatal("Failed to construct benchmark table file name");
  if ((cfg.tblfp     = fopen(outfile, "w"))      == NULL) esl_fatal("Failed to open benchmark table file %s\n", outfile);
  if (esl_opt_GetBoolean(go, "--pid")) {
    if (snprintf(outfile, 256, "%s.pid", basename) >= 256)  esl_fatal("Failed to construct %%id table file name");
    if ((cfg.pidfp   = fopen(outfile, "w"))        == NULL) esl_fatal("Failed to open %%id table file %s\n", outfile);
  } else cfg.pidfp   = NULL;

  /* Open the MSA file, digital mode; determine alphabet */
  if      (esl_opt_GetBoolean(go, "--amino"))   cfg.abc = esl_alphabet_Create(eslAMINO);
  else if (esl_opt_GetBoolean(go, "--dna"))     cfg.abc = esl_alphabet_Create(eslDNA);
  else if (esl_opt_GetBoolean(go, "--rna"))     cfg.abc = esl_alphabet_Create(eslRNA);

  status = eslx_msafile_Open(&(cfg.abc), alifile, NULL, alifmt, NULL, &afp);
  if (status != eslOK) eslx_msafile_OpenFailure(afp, status);

  if (cfg.abc->type == eslAMINO) esl_composition_SW34(cfg.fq);
  else                           esl_vec_DSet(cfg.fq, cfg.abc->K, 1.0 / (double) cfg.abc->K);

  /* Open and process the dbfile; make sure it's in the same alphabet */
  process_dbfile(&cfg, dbfile, dbfmt);

  /* Read and process MSAs one at a time  */
  nali = 0;
  while ((status = eslx_msafile_Read(afp, &origmsa)) != eslEOF)
    {
      if (status != eslOK) eslx_msafile_ReadFailure(afp, status);
      esl_msa_ConvertDegen2X(origmsa); 
      esl_msa_Hash(origmsa);

      remove_fragments(&cfg, origmsa, &msa, &nfrags);
      separate_sets   (&cfg, msa, &trainmsa, &teststack);

      if ( esl_stack_ObjectCount(teststack) >= 2) 
	{
	  /* randomize test domain order, and apply size limit if any */
	  esl_stack_Shuffle(cfg.r, teststack);
	  if (cfg.max_ntest) pstack_select_topn(&teststack, cfg.max_ntest);
	  ntestdom =  esl_stack_ObjectCount(teststack);

	  /* randomize training set alignment order, and apply size limit if any */
	  esl_msashuffle_PermuteSequenceOrder(cfg.r, trainmsa);
	  if (cfg.max_ntrain) msa_select_topn(&trainmsa, cfg.max_ntrain);
	  esl_msa_MinimGaps(trainmsa, NULL, NULL, FALSE);
	  
	  if (esl_opt_GetBoolean(go, "--pid")) write_pids(cfg.pidfp, origmsa, trainmsa, teststack);

	  synthesize_positives(go, &cfg, msa->name, teststack, &ntest);

	  eslx_msafile_Write(cfg.out_msafp, trainmsa, eslMSAFILE_STOCKHOLM);

	  esl_dst_XAverageId(cfg.abc, trainmsa->ax, trainmsa->nseq, 10000, &avgid); /* 10000 is max_comparisons, before sampling kicks in */
	  fprintf(cfg.tblfp, "%-20s  %3.0f%% %6d %6d %6d %6d %6d %6d\n", msa->name, 100.*avgid, (int) trainmsa->alen, msa->nseq, nfrags, trainmsa->nseq, ntestdom, ntest);
	  nali++;
	}

      esl_msa_Destroy(trainmsa);
      esl_msa_Destroy(origmsa);
      esl_msa_Destroy(msa);
    }
  if  (nali == 0) esl_fatal("No alignments found in file %s\n", alifile);
  
  synthesize_negatives(go, &cfg, esl_opt_GetInteger(go, "-N"));

  fclose(cfg.out_msafp);
  fclose(cfg.out_seqfp);
  fclose(cfg.possummfp);
  fclose(cfg.negsummfp);
  fclose(cfg.tblfp);
  if (cfg.pidfp) fclose(cfg.pidfp);
  esl_randomness_Destroy(cfg.r);
  esl_alphabet_Destroy(cfg.abc);
  eslx_msafile_Close(afp);
  esl_getopts_Destroy(go);
  return 0;
}
      
  
/* Open the source sequence database for negative subseqs;
 * upon return, cfg->dbfp is open (digital, SSI indexed);
 * cfg->db_maxL and cfg->db_nseq are set.
 */
static int
process_dbfile(struct cfg_s *cfg, char *dbfile, int dbfmt)
{
  ESL_SQ     *sq    = esl_sq_CreateDigital(cfg->abc);
  int         status;
  
  /* Open the sequence file in digital mode */
  status = esl_sqfile_OpenDigital(cfg->abc, dbfile, dbfmt, NULL, &(cfg->dbfp));
  if      (status == eslENOTFOUND) esl_fatal("No such file %s", dbfile);
  else if (status == eslEFORMAT)   esl_fatal("Format of seqfile %s unrecognized.", dbfile);
  else if (status == eslEINVAL)    esl_fatal("Can't autodetect stdin or .gz.");
  else if (status != eslOK)        esl_fatal("Open failed, code %d.", status);

  /* Read info on each sequence */
  cfg->db_nseq   = 0;
  cfg->db_maxL   = 0;
  while ((status = esl_sqio_ReadInfo(cfg->dbfp, sq)) == eslOK) {
    cfg->db_maxL = ESL_MAX(sq->L, cfg->db_maxL);
    cfg->db_nseq++;
    esl_sq_Reuse(sq);
  }
  if (status != eslEOF) esl_fatal("Something went wrong with reading the seq db");

  /* Open SSI index */
  if (esl_sqfile_OpenSSI(cfg->dbfp, NULL) != eslOK) esl_fatal("Failed to open SSI index file");
  if (cfg->dbfp->data.ascii.ssi->nprimary != cfg->db_nseq)     esl_fatal("oops, nprimary != nseq");

  esl_sq_Destroy(sq);
  return eslOK;
}


/* Step 1. Label all sequence fragments < fragfrac of average raw length */
static int
remove_fragments(struct cfg_s *cfg, ESL_MSA *msa, ESL_MSA **ret_filteredmsa, int *ret_nfrags)
{
  int     *useme    = NULL;
  double   len      = 0.0;
  int      i;
  int      status;

  for (i = 0; i < msa->nseq; i++) 
    len += esl_abc_dsqrlen(msa->abc, msa->ax[i]);
  len *= cfg->fragfrac / (double) msa->nseq;

  ESL_ALLOC(useme, sizeof(int) * msa->nseq);
  for (i = 0; i < msa->nseq; i++) 
    useme[i] = (esl_abc_dsqrlen(msa->abc, msa->ax[i]) < len) ? 0 : 1;

  if ((status = esl_msa_SequenceSubset(msa, useme, ret_filteredmsa)) != eslOK) goto ERROR;
  *ret_nfrags = msa->nseq - esl_vec_ISum(useme, msa->nseq);

  free(useme);
  return eslOK;

 ERROR:
  if (useme != NULL) free(useme); 
  *ret_filteredmsa = NULL;
  return status;
}

/* Step 2. Extract the training set and test set.
 */
static int
separate_sets(struct cfg_s *cfg, ESL_MSA *msa, ESL_MSA **ret_trainmsa, ESL_STACK **ret_teststack)
{      
  ESL_MSA   *trainmsa  = NULL;
  ESL_MSA   *test_msa  = NULL;
  ESL_STACK *teststack = NULL;
  ESL_SQ    *sq        = NULL;
  int *assignment = NULL;
  int *nin        = NULL;
  int *useme      = NULL;
  int  nc         = 0;
  int  c;
  int  ctrain;			/* index of the cluster that becomes the training alignment */
  int  nskip;
  int  i;
  int  status;

  if ((teststack = esl_stack_PCreate()) == NULL) { status = eslEMEM; goto ERROR; }
  ESL_ALLOC(useme, sizeof(int) * msa->nseq);

  if ((status = esl_msacluster_SingleLinkage(msa, cfg->idthresh1, &assignment, &nin, &nc)) != eslOK) goto ERROR;
  ctrain = esl_vec_IArgMax(nin, nc);

  for (i = 0; i < msa->nseq; i++) useme[i] = (assignment[i] == ctrain) ? 1 : 0;
  if ((status = esl_msa_SequenceSubset(msa, useme, &trainmsa)) != eslOK) goto ERROR;

  /* If all the seqs went into the training msa, none are left for testing; we're done here */
  if (trainmsa->nseq == msa->nseq) {
    free(useme);
    free(assignment);
    free(nin);
    *ret_trainmsa  = trainmsa;
    *ret_teststack = teststack;
    return eslOK;
  }

  /* Put all the other sequences into an MSA of their own; from these, we'll
   * choose test sequences.
   */
  for (i = 0; i < msa->nseq; i++) useme[i] = (assignment[i] != ctrain) ? 1 : 0;
  if ((status = esl_msa_SequenceSubset(msa, useme, &test_msa))                             != eslOK) goto ERROR;

  /* Cluster those test sequences. */
  free(nin);         nin        = NULL;
  free(assignment);  assignment = NULL;
  if ((status = esl_msacluster_SingleLinkage(test_msa, cfg->idthresh2, &assignment, &nin, &nc)) != eslOK) goto ERROR;
  for (c = 0; c < nc; c++)
    {
      nskip = esl_rnd_Roll(cfg->r, nin[c]); /* pick a random seq in this cluster to be the test. */
      for (i=0; i < test_msa->nseq; i++)
	if (assignment[i] == c) {
	  if (nskip == 0) {
	    esl_sq_FetchFromMSA(test_msa, i, &sq);
	    esl_stack_PPush(teststack, (void *) sq);
	    break;
	  } else nskip--;
	}
    }

  esl_msa_Destroy(test_msa);
  free(useme);
  free(nin);
  free(assignment);

  *ret_trainmsa  = trainmsa;
  *ret_teststack = teststack;
  return eslOK;

 ERROR:
  if (useme      != NULL) free(useme);
  if (assignment != NULL) free(assignment);
  if (nin        != NULL) free(nin);
  esl_msa_Destroy(trainmsa); 
  esl_msa_Destroy(test_msa); 
  while (esl_stack_PPop(teststack, (void **) &sq) == eslOK) esl_sq_Destroy(sq);
  esl_stack_Destroy(teststack);
  *ret_trainmsa  = NULL;
  *ret_teststack = NULL;
  return status;
}


/* Each test sequence will contain one or two domains, depending on whether --single is set.
 */
static int
synthesize_positives(ESL_GETOPTS *go, struct cfg_s *cfg, char *testname, ESL_STACK *teststack, int *ret_ntest)
{
  ESL_SQ *domain1, *domain2;
  ESL_SQ *sq;
  void   *p;
  int64_t L;			/* total length of synthetic test seq */
  int     d1n, d2n;		/* lengths of two domains             */
  int     L1,L2,L3;		/* lengths of three random regions    */
  int     i,j;
  int     ntest = 0;
  int     ndomains = ( (esl_opt_GetBoolean(go, "--single") == TRUE) ? 1 : 2);
  int     status;

  while (esl_stack_ObjectCount(teststack) >= ndomains)
    {
      ESL_RALLOC(cfg->test_lens, p, (cfg->ntest+1) * sizeof(struct testseq_s));

      /* Pop our one or two test domains off the stack */
      esl_stack_PPop(teststack, &p);   
      domain1 = p; 
      d1n     = domain1->n;

      if (ndomains == 2)
	{
	  esl_stack_PPop(teststack, &p); 
	  domain2 = p;
	  d2n = domain2->n;
	}
      else
	{
	  domain2 = NULL;
	  d2n     = 0;
	}

      /* Select a random total sequence length */
      if (d1n+d2n > cfg->db_maxL) esl_fatal("can't construct test seq; no db seq >= %d residues\n", d1n+d2n);
      do {                                                     
	if (esl_ssi_FindNumber(cfg->dbfp->data.ascii.ssi, esl_rnd_Roll(cfg->r, cfg->db_nseq), NULL, NULL, NULL, &L, NULL) != eslOK)
	  esl_fatal("failed to look up a random seq");
      } while (L < d1n+d2n);

      /* Now figure out the embedding */
      if (ndomains == 2) 
	{
	  /* Select random lengths of three flanking domains;
	   * Imagine picking two "insert after" points i,j in sequence 1..L', for
	   * L' = L-d1n-d2n (the total length of nonhomologous test seq)
	   */
	  do {
	    i = esl_rnd_Roll(cfg->r, L - d1n - d2n + 1 ); /* i = 0..L' */
	    j = esl_rnd_Roll(cfg->r, L - d1n - d2n + 1 ); /* j = 0..L' */
	  } while (i > j);

	  /* now 1           .. i         = random region 1 (if i==0, there's none); 
	   *     i+1         .. i+d1n     = domain 1
	   *     i+d1n+1     .. j+d1n     = random region 2 (if i==j, there's none);
	   *     j+d1n+1     .. j+d1n+d2n = domain 2
	   *     j+d1n+d2n+1 .. L         = random region 3 (if j == L-d1n-d2n, there's none);
	   */
	  L1 = i;			
	  L2 = j-i;
	  L3 = L - d1n - d2n - j;
	}
      else 
	{ /* embedding one domain */
	  i = esl_rnd_Roll(cfg->r, L - d1n + 1 ); /* i = 0..L' */
	  /* now 1           .. i         = random region 1 (if i==0, there's none); 
	   *     i+1         .. i+d1n     = domain 1
	   *     i+d1n+1     .. L         = random region 2 (if i==j, there's none);
	   */
	  L1 = i;			
	  L2 = L - d1n - L1;
	  L3 = 0;
	}
      
      sq = esl_sq_CreateDigital(cfg->abc);
      esl_sq_GrowTo(sq, L);
      sq->n = L;
      if (ndomains == 2) 
	{
	  esl_sq_FormatName(sq, "%s/%d/%d-%d/%d-%d", testname, cfg->ntest, i+1, i+d1n, j+d1n+1, j+d1n+d2n);
	  esl_sq_FormatDesc(sq, "domains: %s %s", domain1->name, domain2->name);
	}
      else
	{
	  esl_sq_FormatName(sq, "%s/%d/%d-%d",   testname, cfg->ntest, i+1, i+d1n);
	  esl_sq_FormatDesc(sq, "domain: %s", domain1->name);
	}

      fprintf(cfg->possummfp, "%-35s %5d %5d %5d %5d %5d %5d", sq->name, (int) sq->n, L1, d1n, L2, d2n, L3);


      sq->dsq[0] = sq->dsq[L+1] = eslDSQ_SENTINEL;
      set_random_segment(go, cfg, cfg->possummfp, sq->dsq+1,           L1);
      memcpy(sq->dsq+i+1,     domain1->dsq+1, sizeof(ESL_DSQ) * d1n);
      fprintf(cfg->possummfp, " %-24s %5d %5d", domain1->name, 1, d1n);
      set_random_segment(go, cfg, cfg->possummfp, sq->dsq+i+d1n+1,     L2);
      if (ndomains == 2) 
	{
	  memcpy(sq->dsq+j+d1n+1, domain2->dsq+1, sizeof(ESL_DSQ) * d2n);
	  fprintf(cfg->possummfp, " %-24s %5d %5d", domain2->name, 1, d2n);
	  set_random_segment(go, cfg, cfg->possummfp, sq->dsq+j+d1n+d2n+1, L3);
	}
      fprintf(cfg->possummfp, "\n");

      cfg->test_lens[cfg->ntest].L   = L;
      cfg->test_lens[cfg->ntest].L1  = L1;
      cfg->test_lens[cfg->ntest].d1n = d1n;
      cfg->test_lens[cfg->ntest].L2  = L2;
      cfg->test_lens[cfg->ntest].d2n = d2n;
      cfg->test_lens[cfg->ntest].L3  = L3;
      cfg->ntest++;
      ntest++;

      esl_sqio_Write(cfg->out_seqfp, sq, eslSQFILE_FASTA, FALSE);

      esl_sq_Destroy(domain1);
      if (ndomains == 2) esl_sq_Destroy(domain2);
      esl_sq_Destroy(sq);
    }

  *ret_ntest = ntest;
  return eslOK;

 ERROR:
  esl_fatal("Failure in synthesize_positives");
  return status;
}


static int
synthesize_negatives(ESL_GETOPTS *go, struct cfg_s *cfg, int nneg)
{
  ESL_SQ *sq = esl_sq_CreateDigital(cfg->abc);
  int     a;
  int     i;
  int     L1,L2,L3,d1n,d2n;

  for (i = 0; i < nneg; i++)
    {
      /* Select a random test seq, to use its same segments */
      a = esl_rnd_Roll(cfg->r, cfg->ntest);

      L1  = cfg->test_lens[a].L1;
      L2  = cfg->test_lens[a].L2;
      L3  = cfg->test_lens[a].L3;
      d1n = cfg->test_lens[a].d1n;
      d2n = cfg->test_lens[a].d2n;

      esl_sq_GrowTo(sq, cfg->test_lens[a].L);

      esl_sq_FormatName(sq, "decoy%d", i+1);
      esl_sq_FormatDesc(sq, "L=%d in segments: %d/%d/%d/%d/%d", cfg->test_lens[a].L, L1, d1n, L2, d2n, L3);
      sq->n = cfg->test_lens[a].L;

      fprintf(cfg->negsummfp, "%-15s %5d %5d %5d %5d %5d %5d", 
	      sq->name, (int) sq->n,
	      L1, d1n, L2, d2n, L3);

      sq->dsq[0] = sq->dsq[cfg->test_lens[a].L+1] = eslDSQ_SENTINEL;
      set_random_segment(go, cfg, cfg->negsummfp, sq->dsq+1,               L1);
      set_random_segment(go, cfg, cfg->negsummfp, sq->dsq+1+L1,            d1n);
      set_random_segment(go, cfg, cfg->negsummfp, sq->dsq+1+L1+d1n,        L2);
      set_random_segment(go, cfg, cfg->negsummfp, sq->dsq+1+L1+d1n+L2,     d2n);
      set_random_segment(go, cfg, cfg->negsummfp, sq->dsq+1+L1+d1n+L2+d2n, L3);

      fprintf(cfg->negsummfp, "\n");
  
      esl_sqio_Write(cfg->out_seqfp, sq, eslSQFILE_FASTA, FALSE);

      esl_sq_Reuse(sq);
    }

  esl_sq_Destroy(sq);
  return eslOK;
}

/* Fetch in a random sequence of length <L> from the the pre-digitized
 * concatenated sequence database, select a random subseq, shuffle it
 * by the chosen algorithm; set dsq[1..L] to the resulting randomized
 * segment.
 * 
 * If <logfp> is non-NULL, append one or more "<sqname> <from> <to>"
 * fields to current line, to record where the random segment was
 * selected from. This is useful in cases where we want to track back
 * the origin of a high-scoring segment, in case the randomization
 * wasn't good enough to obscure the identity of a segment.
 * 
 */
static int
set_random_segment(ESL_GETOPTS *go, struct cfg_s *cfg, FILE *logfp, ESL_DSQ *dsq, int L)
{
  ESL_SQ  *sq           = esl_sq_CreateDigital(cfg->abc);
  int      minDPL       = esl_opt_GetInteger(go, "--minDPL");
  int      db_dependent = (esl_opt_GetBoolean(go, "--iid") == TRUE ? FALSE : TRUE);
  char    *pkey         = NULL;
  int      start, end;
  int64_t  Lseq;
  int      status;

  if (L==0) return eslOK;
  if (L > cfg->db_maxL) esl_fatal("can't fetch a segment of length %d; database max is %d\n", L, cfg->db_maxL);

  /* fetch a random subseq from the source database */
  esl_sq_GrowTo(sq, L);
  if (db_dependent) 
    {
      do {                                                     
	if (pkey != NULL) free(pkey);
	if (esl_ssi_FindNumber(cfg->dbfp->data.ascii.ssi, esl_rnd_Roll(cfg->r, cfg->db_nseq), NULL, NULL, NULL, &Lseq, &pkey) != eslOK)
	  esl_fatal("failed to look up a random seq");
      } while (Lseq < L);

      start = 1 + esl_rnd_Roll(cfg->r, Lseq-L);              
      end   = start + L - 1;
      if (esl_sqio_FetchSubseq(cfg->dbfp, pkey, start, end, sq) != eslOK) esl_fatal("failed to fetch subseq");
      esl_sq_ConvertDegen2X(sq);
    }

  /* log sequence source info: <name> <start> <end> */
  if (logfp != NULL && db_dependent) 
    fprintf(logfp, " %-15s %5d %5d", pkey, start, end); 

  /* Now apply the appropriate randomization algorithm */
  if      (esl_opt_GetBoolean(go, "--mono"))    status = esl_rsq_XShuffle  (cfg->r, sq->dsq, L, sq->dsq);
  else if (esl_opt_GetBoolean(go, "--di")) {
    if (L < minDPL)                             status = esl_rsq_XShuffle  (cfg->r, sq->dsq, L, sq->dsq);
    else                                        status = esl_rsq_XShuffleDP(cfg->r, sq->dsq, L, cfg->abc->Kp, sq->dsq);
  } 
  else if (esl_opt_GetBoolean(go, "--markov0")) status = esl_rsq_XMarkov0  (cfg->r, sq->dsq, L, cfg->abc->Kp, sq->dsq);
  else if (esl_opt_GetBoolean(go, "--markov1")) status = esl_rsq_XMarkov1  (cfg->r, sq->dsq, L, cfg->abc->Kp, sq->dsq);
  else if (esl_opt_GetBoolean(go, "--reverse")) status = esl_rsq_XReverse  (sq->dsq, L, sq->dsq);
  else if (esl_opt_GetBoolean(go, "--iid"))     status = esl_rsq_xIID      (cfg->r, cfg->fq, cfg->abc->K, L, sq->dsq);
  else                                          status = eslEINCONCEIVABLE;
  if (status != eslOK) esl_fatal("esl's shuffling failed");

  memcpy(dsq, sq->dsq+1, sizeof(ESL_DSQ) * L);
  esl_sq_Destroy(sq);
  free(pkey);
  return eslOK;
}
  

static void
msa_select_topn(ESL_MSA **msaptr, int n)
{
  ESL_MSA *new;
  int     *useme;
  int      i;

  if (n >= (*msaptr)->nseq) return;

  useme = malloc(sizeof(int) * (*msaptr)->nseq);
  for (i = 0; i < n;               i++) useme[i] = TRUE;
  for (     ; i < (*msaptr)->nseq; i++) useme[i] = FALSE;

  if ( esl_msa_SequenceSubset(*msaptr, useme, &new) != eslOK) esl_fatal("esl_msa_SequenceSubset() failed");

  free(useme);
  esl_msa_Destroy(*msaptr);
  *msaptr = new;
  return;
}

/* select the top n test domains, to apply the --maxtest limit.
 *    if n > size of stack, leave stack untouched and return.
 *    stack order should first be shuffled.
 */
static void
pstack_select_topn(ESL_STACK **stackptr, int n)
{
  ESL_STACK *new;
  int        i;

  if (n > (*stackptr)->n) return;
  
  new = esl_stack_PCreate();
  for (i = n-1; i >= 0; i--)
    esl_stack_PPush(new, (*stackptr)->pdata[i]);
  esl_stack_Destroy(*stackptr);
  *stackptr = new;
  return;
}
  
    

static void
write_pids(FILE *pidfp, ESL_MSA *origmsa, ESL_MSA *trainmsa, ESL_STACK *teststack)
{
  int     i,j;
  double  pid;
  int     iidx, jidx;

  for (i = 0; i < trainmsa->nseq; i++)
    {
      if ( esl_keyhash_Lookup(origmsa->index, trainmsa->sqname[i], -1, &iidx) != eslOK)
	esl_fatal("failed to find training seq %s in original MSA", trainmsa->sqname[i]);

      for (j = 0; j < teststack->n; j++) /* traverse test seq stack without destroying/popping */
	{
	  ESL_SQ *sq = (ESL_SQ *) teststack->pdata[j];

	  if ( esl_keyhash_Lookup(origmsa->index, sq->name, -1, &jidx) != eslOK)
	    esl_fatal("failed to find test domain %s in original MSA", sq->name);

	  esl_dst_XPairId(origmsa->abc, origmsa->ax[iidx], origmsa->ax[jidx], &pid, NULL, NULL);

	  fprintf(pidfp, "%-20s %-24s %-24s %4.1f\n", origmsa->name, origmsa->sqname[iidx], origmsa->sqname[jidx], pid*100.0);
	}
    }
}


/*****************************************************************
 * @LICENSE@
 *
 * SVN $URL: https://svn.janelia.org/eddylab/eddys/src/hmmer/trunk/benchmarks/profmark/create-profmark.c $
 * SVN $Id: create-profmark.c 3267 2010-05-14 17:27:36Z eddys $
 *****************************************************************/

  
