# Supplementary material for: Parameterizing sequence alignment with an explicit evolutionary model
Source: BMC Bioinformatics. 2015 Dec 10;16:406. doi: 10.1186/s12859-015-0832-5 (PMC4676179; doi:10.1186/s12859-015-0832-5)
Supplement: Additional file 2 — Tarball that contains the source code for the programs introduced in this manuscript, as well as the Perl scripts used to generate the experiments in this work and the results of the experiments. (ZIP 42,496 kb) [file 12859_2015_832_MOESM2_ESM.zip › supplemental_files/src/lib/hmmer4/benchmarks/profmark/Makefile.in]

PROGS        = create-profmark\
	       rocplot

SHELL        = /bin/sh
top_srcdir   = @top_srcdir@
top_builddir = @top_builddir@
srcdir       = @srcdir@
VPATH        = @srcdir@ 

prefix       = @prefix@
exec_prefix  = @exec_prefix@
datarootdir  = @datarootdir@
bindir       = @bindir@
libdir       = @libdir@
includedir   = @includedir@

CC           = @CC@
CFLAGS       = @CFLAGS@ @PTHREAD_CFLAGS@ @PIC_FLAGS@
SIMDFLAGS    = @SIMD_CFLAGS@
CPPFLAGS     = @CPPFLAGS@
LDFLAGS      = @LDFLAGS@
DEFS         = @DEFS@
LIBS         = -lhmmer -leasel -ldivsufsort @LIBS@ @LIBGSL@ @PTHREAD_LIBS@ -lm
MPILIBS      = @MPILIBS@

AR           = @AR@ 
RANLIB       = @RANLIB@
INSTALL      = @INSTALL@

ESLDIR       = @HMMER_ESLDIR@
SADIR        = @HMMER_SADIR@

MYLIBDIRS    = -L${top_builddir}/${ESLDIR} -L${top_builddir}/${SADIR} -L${top_builddir}/src
MYINCDIRS    = -I${top_builddir}/${ESLDIR} \
               -I${top_builddir}/${SADIR} \
	       -I${top_builddir}/src \
               -I${top_srcdir}/${ESLDIR} \
	       -I${top_srcdir}/${SADIR} \
	       -I${top_srcdir}/src 
MYLIBDEPS    = ${top_builddir}/src/libhmmer.a \
               ${top_builddir}/${ESLDIR}/libeasel.a \
               ${top_builddir}/${SADIR}/libdivsufsort.a

QUIET_SUBDIR0 = +${MAKE} -C #space separator after -c
QUIET_SUBDIR1 = 
ifndef V
	QUIET_CC      = @echo '    ' CC $@;
	QUIET_GEN     = @echo '    ' GEN $@;
	QUIET_AR      = @echo '    ' AR $@;
	QUIET_SUBDIR0 = +@subdir=
	QUIET_SUBDIR1 = ; echo '    ' SUBDIR $$subdir; \
		        ${MAKE} -C $$subdir
endif

.PHONY: all distclean clean tags-append

all:    ${PROGS}

.c.o: 
	${QUIET_CC}${CC} ${CFLAGS} ${SIMDFLAGS} ${CPPFLAGS} ${DEFS} ${PTHREAD_CFLAGS} ${MYINCDIRS} -o $@ -c $<		

${PROGS}: @EXEC_DEPENDENCY@  ${MYLIBDEPS}
	${QUIET_GEN}${CC} ${CFLAGS} ${SIMDFLAGS} ${DEFS} ${LDFLAGS} ${MYLIBDIRS} -o $@ $@.o ${MPILIBS} ${LIBS}

distclean: clean
	-rm -f Makefile

clean:
	-rm -f *.o *~ ${PROGS} 
	-rm -f *.gcno

tags-append:
	etags -o ${top_srcdir}/TAGS -a ${srcdir}/x-*
	etags -o ${top_srcdir}/TAGS -a ${srcdir}/*.pl
	etags -o ${top_srcdir}/TAGS -a ${srcdir}/*.c
	etags -o ${top_srcdir}/TAGS -a ${srcdir}/*.in

################################################################
# @LICENSE@
# 
# SVN $URL: https://svn.janelia.org/eddylab/eddys/src/hmmer/trunk/benchmarks/profmark/Makefile.in $
# SVN $Id: Makefile.in 4324 2012-12-04 14:22:37Z eddys $
################################################################
