# Supplementary material for: Parameterizing sequence alignment with an explicit evolutionary model
Source: BMC Bioinformatics. 2015 Dec 10;16:406. doi: 10.1186/s12859-015-0832-5 (PMC4676179; doi:10.1186/s12859-015-0832-5)
Supplement: Additional file 2 — Tarball that contains the source code for the programs introduced in this manuscript, as well as the Perl scripts used to generate the experiments in this work and the results of the experiments. (ZIP 42,496 kb) [file 12859_2015_832_MOESM2_ESM.zip › supplemental_files/src/lib/hmmer4/benchmarks/profmark/pmark.param]

with g0
autoscale onread none
world xmin 0.00063
world xmax 10
world ymin 0
world ymax 1
xaxes scale Logarithmic
xaxis offset 0.0, 0.0
xaxis label "mean false positives per search"
xaxis tick major 10
xaxis tick minor ticks 9
xaxis tick out
yaxis offset 0.0, 0.0
yaxis label "fractional coverage of true positives"
yaxis tick major 0.1
yaxis tick minor ticks 9
yaxis tick out
s0 line type 1
s0 line linewidth 2.0
