# Supplementary material for: Parameterizing sequence alignment with an explicit evolutionary model
Source: BMC Bioinformatics. 2015 Dec 10;16:406. doi: 10.1186/s12859-015-0832-5 (PMC4676179; doi:10.1186/s12859-015-0832-5)
Supplement: Additional file 2 — Tarball that contains the source code for the programs introduced in this manuscript, as well as the Perl scripts used to generate the experiments in this work and the results of the experiments. (ZIP 42,496 kb) [file 12859_2015_832_MOESM2_ESM.zip › supplemental_files/src/lib/hmmer4/benchmarks/profmark/pmark-master.pl]

#! /usr/bin/perl -w

# The top level script that runs a pmark benchmark.
#
# Usage:
#   ./pmark-master.pl <top_builddir> <top_srcdir> <resultdir> <nproc> <benchmark prefix> <benchmark script>
# 
# <top_builddir>: Top level directory for finding executables to
#    be benchmarked. This is passed on to the <benchmark script>
#    without modification. How the script uses it will depend
#    on where the executables are expected to be found, relative
#    to this top level directory. For example, for HMMER3 benchmarks,
#    we might pass ~/releases/hmmer-release/build-icc or
#    ~/releases/hmmer-3.0xx/build-icc for testing a release candidate
#    or an existing release.
#
# <top_srcdir>: Top level directory for finding scripts or data files.
#    This too will simply be passed on to the <benchmark script>
#    without modification.  For example, for HMMER benchmarks, we
#    might pass ~/releases/hmmer-release/ or ~/releases/hmmer-3.0xx.
#    For installed packages like BLAST, it's likely that <top_srcdir>
#    would be the same as <top_builddir>, because we will not have
#    multiple build directories.
#
# <resultdir>: A directory for holding all <nproc> temporary files
#   created by the benchmark. This name should be short and unique;
#   it will also be used to construct job names on the cluster, as
#   <resultdir.$i>.
#
# <nproc>: how many processes to parallelize over in our cluster.
#
# <benchmark prefix>:  The script will look for files <prefix>.tbl,
#    <prefix>.msa, and <prefix>.fa, defining a PMARK benchmark set.
#
# <benchmark script>: This script is executed on each of <nproc>
#    processes, on an appropriately constructed subset of the 
#    benchmark queries.
#
#    It must take the following arguments:
#    <top_builddir> <top_srcdir> <resultdir> <tblfile> <msafile> <fafile> <outfile>
#
# Examples of HMMER3 benchmark:
#   ./pmark-master.pl ~/releases/hmmer-release/build-icc ~/releases/hmmer-release h3-results    100 pmark ./pmark-h3
#   ./pmark-master.pl ~/releases/hmmer-release/build-icc ~/releases/hmmer-release h2-results-ls 100 pmark ./pmark-h2-ls
#   ./pmark-master.pl ~/releases/hmmer-release/build-icc ~/releases/hmmer-release h2-results-fs 100 pmark ./pmark-h2-fs
#

$top_builddir  = shift;
$top_srcdir    = shift;
$resultdir     = shift;
$ncpu          = shift;
$benchmark_pfx = shift;
$pmark_script  = shift;

$tbl          = "$benchmark_pfx.tbl";
$msafile      = "$benchmark_pfx.msa";
$fafile       = "$benchmark_pfx.fa";

if (-e $resultdir) { die("$resultdir exists");}
system("mkdir $resultdir");

# Suck in the master table
open(BENCHMARK_TBL, $tbl) || die;
$n    = 0;
$pid  = 0;
$nseq = 0;
while (<BENCHMARK_TBL>) 
{
    ($msaname[$n], $pid, $L, $nseq) = split;
    $alen{$msaname[$n]} = $L;
    $n++;
}
close BENCHMARK_TBL;

# Sort it by alen - this helps load balance.
sub by_alen { $alen{$b} <=> $alen{$a} }
@sorted_msaname = sort by_alen @msaname;

# Create <ncpu> subtables.
for ($i = 0; $i < $n; $i++)
{
    $subtbl[$i % $ncpu] .= $sorted_msaname[$i];
    $subtbl[$i % $ncpu] .= "\n";
}

# Output the <ncpu> subtables
for ($i = 0; $i < $ncpu; $i++)
{
    open(SUBTBL, ">$resultdir/tbl.$i") || die ("Failed to create $resultdir/tbl.$i");
    print SUBTBL $subtbl[$i];
    close SUBTBL;
}

# Submit all the individual profmark jobs
for ($i = 0; $i < $ncpu; $i++)
{
   system("qsub -V -cwd -b y -N $resultdir.$i -j y -o $resultdir/tbl$i.sge '$pmark_script $top_builddir $top_srcdir $resultdir $resultdir/tbl.$i $msafile $fafile $resultdir/tbl$i.out'");
   #system("echo qsub -V -cwd -b y -N $resultdir.$i -j y -o $resultdir/tbl$i.sge '$pmark_script $top_builddir $top_srcdir $resultdir $resultdir/tbl.$i $msafile $fafile $resultdir/tbl$i.out'");
}
