# Supplementary material for: Parameterizing sequence alignment with an explicit evolutionary model
Source: BMC Bioinformatics. 2015 Dec 10;16:406. doi: 10.1186/s12859-015-0832-5 (PMC4676179; doi:10.1186/s12859-015-0832-5)
Supplement: Additional file 2 — Tarball that contains the source code for the programs introduced in this manuscript, as well as the Perl scripts used to generate the experiments in this work and the results of the experiments. (ZIP 42,496 kb) [file 12859_2015_832_MOESM2_ESM.zip › supplemental_files/src/lib/hmmer4/benchmarks/profmark/rocplot.c]

/* Summarizing results of a benchmark by plotting a ROC-like plot,
 * including confidence intervals derived by Bayesian bootstrapping.
 * 
 * The <.out file> from a profmark benchmark consists of lines:
 *     <E-value> <bitscore> <target_sequence> <query_model>
 * Target sequence names are either
 *   decoy\d+                    for negatives (decoys); example: decoy75382
 *   <model>/<#>[/<to>-<from>]+  for positives;          example: CHP02677/42/297-773/781-1257
 *    
 * The <.out> file (or stream) must be sorted by E-value, with best
 * (lowest) E-values first.
 *   
 * The format of these names is important - true/false
 * positive/negatives are classified by matching query model name to
 * the format of the target sequence name. A hit is a positive if
 * <query_model> matches the <model> component of the target name -
 * i.e. the embedded domains in the target are homologous to this
 * query. A hit is a negative if the target name matches /decoy\d+/.
 * A hit is ignored if the target contains domains (isn't a decoy) but
 * <query_model> doesn't match <model>.
 * 
 * The program also needs to find the query, positive, and negative
 * tables for the benchmark that was run. It looks for these by
 * appending ".tbl", ".neg", and ".pos" to the <pmark> argument;
 * that is:
 *   <pmark>.tbl contains one line per query: 1st field is name of query
 *   <pmark>.pos contains one line per positive: 1st field is name of sequence
 *   <pmark>.neg contains one line per decoy: 1st field is name of decoy
 *   
 * The program calculates a plot of fractional coverage of the positives
 * (on the Y-axis; range 0..1) versus errors per query (on the X-axis; 
 * ranging from 1/(# of models) to 10.0 by default). 
 * 
 * The default output is an XMGRACE xydydy file, with points
 * representing mean coverage in the bootstrap samples, and error bars
 * representing a 95% confidence interval.
 *
 * A typical command line, after having run a benchmark on "pmark" under
 * MPI with many output files:
 * 
 *    cat *.out | sort -g | ./rocplot pmark - > results.xy
 *    xmgrace -settype xydydy results.xy
 *   
 * SRE, Wed Jun 18 13:37:31 2008 [Janelia]
 * SVN $Id: rocplot.c 4778 2015-03-08 14:51:27Z eddys $  
 */
#include "esl_config.h"

#include <stdlib.h>
#include <stdio.h>
#include <string.h>
#include <math.h>

#include "easel.h"
#include "esl_dirichlet.h"
#include "esl_getopts.h"
#include "esl_keyhash.h"
#include "esl_random.h"
#include "esl_stats.h"
#include "esl_vectorops.h"


static char banner[] = "construct a ROC plot of profmark results, using Bayesian bootstrapping";
static char usage[]  = "[options] <profmark_basename> <.out file>\n";

static ESL_OPTIONS options[] = {
  /* name       type        default env   range togs  reqs  incomp      help                                          docgroup */
  { "-h",       eslARG_NONE,  FALSE, NULL, NULL, NULL,NULL, NULL, "help; show brief info on version and usage",           1 },
  { "-a",       eslARG_NONE,  FALSE, NULL, NULL, NULL,NULL, NULL, "all: plot all bootstrap samples individually",         1 },
  { "-n",       eslARG_NONE,  FALSE, NULL, NULL, NULL,NULL, NULL, "plot original data, without any bootstrapping",        1 },
  { "-s",       eslARG_NONE,  FALSE, NULL, NULL, NULL,NULL, NULL, "plot error bars by std. dev. not confidence interval", 1 },
  { "-N",       eslARG_INT,   "500", NULL, NULL, NULL,NULL, NULL, "number of bootstrap samples to take",                  1 },
  { "--min",    eslARG_REAL,   NULL, NULL, NULL, NULL,NULL, NULL, "set minimum x-axis value (FPs/query) to plot",         1 },
  { "--max",    eslARG_REAL,  "10.", NULL, NULL, NULL,NULL, NULL, "set maximum x-axis value (FPs/query) to plot",         1 },
  { "--steps",  eslARG_INT,    "10", NULL, NULL, NULL,NULL, NULL, "set number of steps to plot per 10x on x-axis",        1 },
  { "--seed",   eslARG_INT,   FALSE, NULL,"n>0", NULL,NULL, NULL, "set random number generator's seed to <n>",            1 },
  { "--nsd",    eslARG_REAL,   "3.", NULL,"x>0", NULL,"-s", NULL, "how many std.dev.'s big error bars should be",         1 },
  { "--interval", eslARG_REAL,"0.95",NULL,"0<=x<=1",NULL,NULL,"-s", "confidence interval width for error bars",           1 },
  { 0,0,0,0,0,0,0,0,0,0 },
};


/* The FP/query x-axis is discretized into <nxpts> points, evenly spaced on a log scale.
 *
 * To calculate FP/query threshold for a point i: 10^{ (base+i) / nsteps }
 * To convert a FP/query value x to a bin i:      ceil(log10(x) * nsteps)
 */
struct oneplot_s {
  double *tp;			/* yaxis values, [0..nxpts-1]; # of TPs <= given FP/query on x-axis */
  int     base;                 /* scaled integer offset of bin #0 in tp */
  int     nsteps;		/* resolution of logarithmic x-axis: # of evenly spaced points per 10x */
  int     nxpts;		/* total # of points on axis */
  double  totalpos;		/* total # of positives possible in this bootstrap sample */
};

struct result_s {
  double E;			/* E-value */
  int    qidx;			/* index of query  */
  int    tidx; 			/* index of target seq: 0..npos-1 for positives; npos..npos+nneg-1 for negatives */
  int    class;			/* +1 = positive; -1 = negative; 0 = ignore   */
};


static int    parse_tblfile(char *tblfile, ESL_KEYHASH *kh);
static int    parse_results(char *resfile, int **pni, ESL_KEYHASH *modelkh, ESL_KEYHASH *poskh, ESL_KEYHASH *negkh, struct result_s **ret_r, int *ret_nr);
static int    classify_pair_by_names(const char *query, const char *target);
static double weighted_total_positives(int **pni, double *queryp, int nq, double *seqp, int npos, int nseq);
static struct oneplot_s *create_plot(ESL_GETOPTS *go, int nq);
static void   destroy_plot(struct oneplot_s *plot);
static void   make_plot(struct result_s *rp, int nr, int **pni, double *queryp, int nq, double *seqp, int nseq, int npos, 
			struct oneplot_s *plot);
static void   write_plot(FILE *fp, struct oneplot_s *plot);
static void   summary_graph(ESL_GETOPTS *go, FILE *fp, struct oneplot_s *plot, double **yv);


static void
cmdline_failure(char *argv0, char *format, ...)
{
  va_list argp;
  va_start(argp, format);
  vfprintf(stderr, format, argp);
  va_end(argp);
  esl_usage(stdout, argv0, usage);
  printf("\nTo see more help on available options, do %s -h\n\n", argv0);
  exit(1);
}

static void
cmdline_help(char *argv0, ESL_GETOPTS *go) 
{
  esl_banner(stdout, argv0, banner);
  esl_usage (stdout, argv0, usage);
  puts("\n where options are:");
  esl_opt_DisplayHelp(stdout, go, 1, 2, 80);
  exit(0);
}

int 
main(int argc, char **argv)
{
  ESL_GETOPTS  *go        = NULL;
  ESL_KEYHASH  *qkh       = esl_keyhash_Create();
  ESL_KEYHASH  *poskh     = esl_keyhash_Create();
  ESL_KEYHASH  *negkh     = esl_keyhash_Create();
  ESL_RANDOMNESS *r       = NULL;
  char         *pmarkbase = NULL;
  char         *negfile   = NULL;
  char         *posfile   = NULL;
  char         *modelfile = NULL;
  char         *resfile   = NULL;
  struct oneplot_s *plot  = NULL;
  struct result_s  *rp    = NULL;
  int             **pni   = NULL;
  double          **yv    = NULL;	/* yv[0..nxpts-1][0..nboots-1]: vector of bootstrapped samples at each xaxis point */
  int           nq, npos, nneg, nseq;
  int           nresults  = 0;
  int           nboots;
  double       *queryp;
  double       *seqp;
  int           i,j;
  int           xi;

  /* Parse command line */
  go = esl_getopts_Create(options);
  if (esl_opt_ProcessCmdline(go, argc, argv) != eslOK) cmdline_failure(argv[0], "Failed to parse command line: %s\n", go->errbuf);
  if (esl_opt_VerifyConfig(go)               != eslOK) cmdline_failure(argv[0], "Error in app configuration:   %s\n", go->errbuf);
  if (esl_opt_GetBoolean(go, "-h"))                    cmdline_help(argv[0], go);
  if (esl_opt_ArgNumber(go)                  != 2)     cmdline_failure(argv[0], "Incorrect number of command line arguments\n");
  pmarkbase = esl_opt_GetArg(go, 1); 
  resfile   = esl_opt_GetArg(go, 2);

  nboots    = esl_opt_GetInteger(go, "-N");

  /* Set up the RNG */
  if (esl_opt_IsDefault(go, "--seed")) r = esl_randomness_CreateTimeseeded();
  else                                 r = esl_randomness_Create(esl_opt_GetInteger(go, "--seed"));

  /* Read the queries, positives, and decoys into hash tables, and count them. */
  esl_FileNewSuffix(pmarkbase, "tbl", &modelfile);  parse_tblfile(modelfile, qkh);   free(modelfile);
  esl_FileNewSuffix(pmarkbase, "pos", &posfile);    parse_tblfile(posfile,   poskh); free(posfile);  
  esl_FileNewSuffix(pmarkbase, "neg", &negfile);    parse_tblfile(negfile,   negkh); free(negfile);
  nq   = esl_keyhash_GetNumber(qkh);
  npos = esl_keyhash_GetNumber(poskh);
  nneg = esl_keyhash_GetNumber(negkh);
  nseq = npos+nneg;

  /* Create a [0..nq-1]x[0..pos-1] matrix preclassifying each pair as +1 (positive), -1 (negative), or 0 (ignore) */
  if ((pni = malloc(sizeof(int *) * nq)) == NULL) esl_fatal("malloc failed");
  for (i = 0; i < nq; i++) 
    {
      if ((pni[i] = malloc(sizeof(int) * npos)) == NULL) esl_fatal("malloc failed");
      for (j = 0; j < npos; j++)
	pni[i][j] = classify_pair_by_names(esl_keyhash_Get(qkh, i), esl_keyhash_Get(poskh, j));
    }  

  /* Read and code the .out file; assigning positives, negatives to the results */
  parse_results(resfile, pni, qkh, poskh, negkh, &rp, &nresults);

  /* Allocate for the bootstrap weights on queries, seqs */
  if ((queryp = malloc(sizeof(double) * nq))    == NULL) esl_fatal("malloc failed");
  if ((seqp   = malloc(sizeof(double) * nseq))  == NULL) esl_fatal("malloc failed");

  /* In seqp, 0..npos-1 are the positives; npos..nseq-1 are the negatives.
   * To convert a negative's key index to the nseq index, add npos to it.
   */

  /* Figure out the coordinate system for the plot's xaxis; then
   * allocate for a single plot sample in <plot>, as well as for
   * storing all the bootstrap results in <yv>. The <plot> 
   * holds the information about the x coordinate system.
   */
  plot = create_plot(go, nq);

  if ((yv       = malloc(sizeof(double *) * plot->nxpts)) == NULL) esl_fatal("malloc failed");
  for (xi = 0; xi < plot->nxpts; xi++)
    if ((yv[xi]   = malloc(sizeof(double) * nboots)) == NULL) esl_fatal("malloc failed");


  /* "Bayesian" bootstraps:  */
  if (! esl_opt_GetBoolean(go, "-n"))
    {
      for (i = 0; i < nboots; i++)
	{
	  esl_dirichlet_DSampleUniform(r, nq,    queryp);
	  esl_dirichlet_DSampleUniform(r, nseq,  seqp);

	  make_plot(rp, nresults, pni, queryp, nq, seqp, nseq, npos, plot);
      
	  /* Plot or store this bootstrap sample. */      
	  if (esl_opt_GetBoolean(go, "-a")) 
	    write_plot(stdout, plot);
	  else
	    {
	      for (xi = 0; xi < plot->nxpts; xi++) 
		yv[xi][i] = plot->tp[xi] / plot->totalpos;
	    }
	}
    }
  else /* just plot the original data with no bootstraps */
    {
      make_plot(rp, nresults, pni, NULL, nq, NULL, nseq, npos, plot);
      write_plot(stdout, plot);
    }

  /* Summarize the bootstraps */
  if (! esl_opt_GetBoolean(go, "-a") && ! esl_opt_GetBoolean(go, "-n") )
    summary_graph(go, stdout, plot, yv);

  for (i = 0; i < nq; i++) free(pni[i]);
  free(pni);
  for (xi = 0; xi < plot->nxpts; xi++) free(yv[xi]);
  free(yv);
  destroy_plot(plot);
  free(queryp);
  free(seqp);
  free(rp);
  esl_keyhash_Destroy(negkh);
  esl_keyhash_Destroy(poskh);
  esl_keyhash_Destroy(qkh);
  esl_randomness_Destroy(r);
  esl_getopts_Destroy(go);
  return 0;
}


static int
parse_tblfile(char *tblfile, ESL_KEYHASH *kh)
{
  ESL_FILEPARSER *efp = NULL;
  char           *tok = NULL;
  int             toklen;

  if (esl_fileparser_Open(tblfile, NULL, &efp) != eslOK) esl_fatal("failed to open pmark table %s", tblfile);
  esl_fileparser_SetCommentChar(efp, '#');
  
  while (esl_fileparser_NextLine(efp) == eslOK)
    {
      if (esl_fileparser_GetTokenOnLine(efp, &tok, &toklen) != eslOK) esl_fatal("failed to parse line %d of %s", efp->linenumber, tblfile);
      if (esl_keyhash_Store(kh, tok, toklen, NULL)          != eslOK) esl_fatal("failed to add %s to seq index", tok);
    }      
  esl_fileparser_Close(efp);
  return eslOK;
}


static int
classify_pair_by_names(const char *query, const char *target)
{
  int qlen = strlen(query);
  int tlen = strlen(target);
  
  if   (tlen > qlen && strncmp(query, target, qlen) == 0 && target[qlen] == '/') 
    return 1;   /* this tests for <model> == <query_model> */
  else if (strncmp(target, "decoy", 5) == 0) 
    return -1;  /* or a decoy */
  else
    return 0;	/* ignore */
}

/* Given bootstrap sampled weights, calculate the maximum # of positives possible */
static double
weighted_total_positives(int **pni, double *queryp, int nq, double *seqp, int npos, int nseq)
{
  int    q, t;
  double total_pos = 0.0;

  for (q = 0; q < nq; q++)
    for (t = 0; t < npos; t++)
      if (pni[q][t] == 1) 
	total_pos += queryp[q] * seqp[t];

  return total_pos * nq * nseq;
}


/* The output files have format:
 *   <E-value> <bitscore> <target_sequence> <query_model>
 *
 * Target sequence names are either
 *   decoy\d+                    for negatives (decoys); example: decoy75382
 *   <model>/<#>[/<to>-<from>]+  for positives;          example: CHP02677/42/297-773/781-1257
 *   
 * A hit is a positive if <query_model> matches the <model> component of the
 * target name - i.e. the embedded domains in the target are homologous to this 
 * query.
 * 
 * A hit is a negative if the target name matches /decoy\d+/.
 * 
 * A hit is ignored if the target contains domains (isn't a decoy) but <query_model>
 * doesn't match <model>. 
 * 
 * This information is parsed digested here, such that each pairwise comparison
 * is stored as:
 *    qidx     : index of the query model
 *    tidx     : index of the target sequence
 *    E        : E-value of the comparison; results are already sorted on this
 */
static int
parse_results(char *resfile, int **pni, ESL_KEYHASH *qkh, ESL_KEYHASH *poskh, ESL_KEYHASH *negkh, struct result_s **ret_r, int *ret_nr)
{
  ESL_FILEPARSER  *efp    = NULL;
  char            *tok    = NULL;
  char            *target = NULL;
  char            *query  = NULL;
  int              toklen;
  int              qlen, tlen;
  struct result_s *rp     = NULL;
  int              ralloc = 0;
  int              nr     = 0;

  if (esl_fileparser_Open(resfile, NULL, &efp) != eslOK) esl_fatal("failed to open pmark results file %s", resfile);
  esl_fileparser_SetCommentChar(efp, '#');

  if ((rp = malloc(sizeof(struct result_s) * 256)) == NULL) esl_fatal("malloc failed");
  ralloc = 256;

  while (esl_fileparser_NextLine(efp) == eslOK)
    {
      if (nr == ralloc) {
	if ((rp = realloc(rp, sizeof(struct result_s) * ralloc * 2)) == NULL) esl_fatal("realloc failed");
	ralloc *= 2;
      }

      if (esl_fileparser_GetTokenOnLine(efp, &tok,    &toklen) != eslOK) esl_fatal("failed to parse line %d of %s", efp->linenumber, resfile); /* E-value => rp[nr].E */
      rp[nr].E = atof(tok);
      if (esl_fileparser_GetTokenOnLine(efp, &tok,    &toklen) != eslOK) esl_fatal("failed to parse line %d of %s", efp->linenumber, resfile); /* bit score ignored */
      if (esl_fileparser_GetTokenOnLine(efp, &target, &tlen)   != eslOK) esl_fatal("failed to parse line %d of %s", efp->linenumber, resfile); /* target name; will be converted to an index */
      if (esl_fileparser_GetTokenOnLine(efp, &query,  &qlen)   != eslOK) esl_fatal("failed to parse line %d of %s", efp->linenumber, resfile); /* query name; will be converted to an index */
      if (esl_keyhash_Lookup(qkh, query, qlen, &(rp[nr].qidx)) != eslOK) esl_fatal("failed to find query model %s in hash", query);  /* query index */
      rp[nr].class = classify_pair_by_names(query, target);

      if (rp[nr].class == -1)		/* negatives: look up in negkh, and offset the index by npos */
	{
	  if (esl_keyhash_Lookup(negkh, target, tlen, &(rp[nr].tidx)) != eslOK) esl_fatal("failed to find target seq  %s in hash", target);	/* target index */
	  rp[nr].tidx  += esl_keyhash_GetNumber(poskh);
	}
      else			/* positives/ignores: look up in poskh */
	{
	  if (esl_keyhash_Lookup(poskh, target, tlen, &(rp[nr].tidx)) != eslOK) esl_fatal("failed to find target seq  %s in hash", target);	/* target index */
	}
      nr++;
    }

  *ret_r  = rp;
  *ret_nr = nr;
  esl_fileparser_Close(efp);
  return eslOK;
}


static struct oneplot_s *
create_plot(ESL_GETOPTS *go, int nq)
{
  struct oneplot_s *plot;
  double minfp, maxfp;
  int    status;

  ESL_ALLOC(plot, sizeof(struct oneplot_s));

  if (esl_opt_IsDefault(go, "--min")) minfp = 1.0 / (double) nq;
  else                                minfp = esl_opt_GetReal(go, "--min");

  maxfp    = esl_opt_GetReal(go, "--max");
  plot->nsteps = esl_opt_GetInteger(go, "--steps");
  plot->base   = (int) floor(log10(minfp) * plot->nsteps);
  plot->nxpts  = (int) ceil(log10(maxfp) * plot->nsteps) - plot->base + 1;

  ESL_ALLOC(plot->tp, sizeof(double) * plot->nxpts);

  return plot;

 ERROR:
  destroy_plot(plot);
  return NULL;
}

static void
destroy_plot(struct oneplot_s *plot)
{
  if (plot == NULL) return;
  if (plot->tp != NULL) free(plot->tp);
  free(plot);
}


/* Given the results <rp> [0..nr-1], 
 *       positive/ignore classifications pni[0..nq-1][0..npos-1]
 *       and bootstrap-sampled usage probabilities <queryp>, <seqp>,
 *       and a plot axis <plot> to store results in;
 * calculate a new ROC plot for this bootstrap sample,
 * and store it in <plot->tp>.
 * 
 * As a special case, if <queryp> and/or <seqp> are NULL, calculate
 * the ROC plot for the original data without bootstrapping.
 */
static void
make_plot(struct result_s *rp, int nresults, int **pni, double *queryp, int nq, double *seqp, int nseq, int npos, 
	  struct oneplot_s *plot)
{
  double weight;
  int    xi, curr_xi;
  double true_pos, false_pos;
  int    j;

  if (queryp != NULL && seqp != NULL) 
    plot->totalpos = weighted_total_positives(pni, queryp, nq,  seqp, npos, nseq);
  else
    plot->totalpos = npos;

  curr_xi  = 0;
  true_pos = false_pos = 0.0;
  
  for (j = 0; j < nresults; j++)
    {
      if (queryp != NULL && seqp != NULL) 
	weight = queryp[rp[j].qidx] * seqp[rp[j].tidx] * nseq * nq;
      else
	weight = 1.0;

      if (rp[j].class == 1) 
	{
	  true_pos  += weight;
	  plot->tp[curr_xi] = true_pos;
	}
      else if (rp[j].class == -1) 
	{
	  false_pos += weight / (double) nq;   /* FP/query */
	  
	  xi = (int) ceil(log10(false_pos) * plot->nsteps) - plot->base;

	  if (xi > curr_xi) {
	    for (curr_xi = curr_xi+1; curr_xi < xi && curr_xi < plot->nxpts; curr_xi++)
	      plot->tp[curr_xi] = true_pos;
	    
	    if (curr_xi < plot->nxpts) plot->tp[curr_xi] = true_pos;
	  }
	}
      if (curr_xi >= plot->nxpts) break;
    }

  /* Rarely, the plot won't have enough false positives to extend all the way to 
   * the left extreme of the x-axis; make sure we propagate the last true_pos */
  for (curr_xi++; curr_xi < plot->nxpts; curr_xi++)
    plot->tp[curr_xi] = true_pos;
}
  

static void
write_plot(FILE *fp, struct oneplot_s *plot)
{
  int    xi;
  double false_pos;

  for (xi = 0; xi < plot->nxpts; xi++) 
    {
      false_pos = exp(log(10) * ((double) plot->base + (double) xi) / (double) plot->nsteps);
      fprintf(fp, "%.5f %.5f\n", false_pos, plot->tp[xi] / plot->totalpos );
    }
  fprintf(fp, "&\n"); 
}

	  

static void
summary_graph(ESL_GETOPTS *go, FILE *fp, struct oneplot_s *plot, double **yv)
{
  int    nboots              = esl_opt_GetInteger(go, "-N");
  int    by_stddev           = esl_opt_GetBoolean(go, "-s");
  double confidence_interval = esl_opt_GetReal   (go, "--interval");
  double nsd                 = esl_opt_GetReal   (go, "--nsd");
  int    xi;
  double false_pos;
  double mean, var;
  int    ntail;

  for (xi = 0; xi < plot->nxpts; xi++)
    {
      false_pos = exp(log(10) * ((double) plot->base + (double) xi) / (double) plot->nsteps);
      esl_stats_DMean(yv[xi], nboots, &mean, &var);

      /* the dy's in xmgrace xydydy format are dy's, and in order upper, lower  */
      if (by_stddev)
	{
	  fprintf(fp, "%.5f %.5f %.5f %.5f\n", false_pos, mean, nsd*sqrt(var), nsd*sqrt(var)); 
	}
      else
	{
	  esl_vec_DSortIncreasing(yv[xi], nboots);
	  ntail = (int) ((double) nboots * (1.0 - confidence_interval) / 2.0);

	  fprintf(fp, "%.5f %.5f %.5f %.5f\n", 
		  false_pos, mean, 
		  yv[xi][nboots-ntail] - mean,
		  mean - yv[xi][ntail]);
	}
    }
  fprintf(fp, "&\n");
}
