# Supplementary material for: Parameterizing sequence alignment with an explicit evolutionary model
Source: BMC Bioinformatics. 2015 Dec 10;16:406. doi: 10.1186/s12859-015-0832-5 (PMC4676179; doi:10.1186/s12859-015-0832-5)
Supplement: Additional file 2 — Tarball that contains the source code for the programs introduced in this manuscript, as well as the Perl scripts used to generate the experiments in this work and the results of the experiments. (ZIP 42,496 kb) [file 12859_2015_832_MOESM2_ESM.zip › supplemental_files/src/lib/hmmer4/benchmarks/profmark/x-fps-phmmer]

#! /usr/bin/perl -w

# Do a piece of a profmark benchmark, for phmmer searches by FPS
# (family-pairwise-search; best E-value of all individual queries).
#
# This script is normally called by pmark_master.pl; its command line
# syntax is tied to pmark_master.pl.
#
# Usage:     x-phmmer-fps <top_builddir>                     <top_srcdir> <resultdir> <tblfile> <msafile> <fafile> <outfile>
# Example: ./x-phmmer-fps ~/releases/hmmer-3.0/build-icc-mpi ~/src/hmmer  testdir     test.tbl  pmark.msa test.fa  test.out
#        
# SRE, Sun Feb  7 08:54:28 2010 [Casa de Gatos]
# SVN $Id$

BEGIN {
    $top_builddir  = shift;
    $top_srcdir    = shift;
    $wrkdir        = shift;
    $tblfile       = shift;
    $msafile       = shift;
    $fafile        = shift;
    $outfile       = shift;
}

$phmmer      = "$top_builddir/src/programs/phmmer";
$opts        = "";

if (! -d $top_builddir)                                 { die "didn't find build directory $top_builddir"; }
if (! -d $top_srcdir)                                   { die "didn't find source directory $top_srcdir"; }
if (! -x $phmmer)                                       { die "didn't find executable $phmmer"; }
if (! -e $wrkdir)                                       { die "$wrkdir doesn't exist"; }

open(OUTFILE,">$outfile") || die "failed to open $outfile";
open(TABLE, "$tblfile")   || die "failed to open $tblfile";
MSA:
while (<TABLE>)
{
    ($msaname) = split;

    %seen          = ();
    %best_pval     = ();
    %best_bitscore = ();

    `$top_builddir/lib/easel/miniapps/esl-afetch -o $wrkdir/$msaname.sto $msafile $msaname`;
    if ($?) { print "FAILED: $top_builddir/lib/easel/miniapps/esl-afetch -o $wrkdir/$msaname.sto $msafile $msaname\n"; next MSA; }

    # Extract a list of individual sequence names from the multiple alignment.
    $output = `$top_builddir/lib/easel/miniapps/esl-seqstat -a $wrkdir/$msaname.sto | grep "^=" | awk '{print \$2}'`;
    if ($?) { print "FAILED: esl-seqstat\n"; next MSA; }

    @qnames = split(/^/,$output);
    chop (@qnames);

    # Loop over each query; phmmer; accumulate best pval for each target
    foreach $qname (@qnames) 
    {
	$output = `$top_builddir/lib/easel/miniapps/esl-sfetch -o $wrkdir/$msaname.query.fa $wrkdir/$msaname.sto $qname`;
	if ($?) { print "FAILED: $top_builddir/lib/easel/miniapps/esl-sfetch -o $wrkdir/$msaname.query.fa $wrkdir/$msaname.sto $qname\n"; next MSA; }

	`$phmmer --cpu 1 --tblout $wrkdir/$msaname.tmp $opts $wrkdir/$msaname.query.fa $fafile > /dev/null`;
	if ($?) { print "FAILED: $phmmer --tblout $msaname.tmp $opts $wrkdir/$msaname.query.fa $fafile\n"; next MSA; }

	open(OUTPUT, "$wrkdir/$msaname.tmp") || die "FAILED: to open $wrkdir/$msaname.tmp tabular output file"; 
        while (<OUTPUT>)
	{
	    if (/^\#/) { next; }
	    @fields   = split(' ', $_, 7);
	    $target   = $fields[0];
	    $pval     = $fields[4];
	    $bitscore = $fields[5];
	    if (! $seen{$target} || $pval < $best_pval{$target})
	    { 		
		$seen{$target}          = 1;
		$best_pval{$target}     = $pval; 
		$best_bitscore{$target} = $bitscore; 
	    }
	}
	close OUTPUT;
    }

    # Append to the outfile.
    foreach $target (keys(%seen)) 
    {
	printf OUTFILE "%g %.1f %s %s\n", $best_pval{$target}, $best_bitscore{$target}, $target, $msaname;
    }

    unlink "$wrkdir/$msaname.tmp";
    unlink "$wrkdir/$msaname.query.fa";
    unlink "$wrkdir/$msaname.sto";
}
close TABLE;
close OUTFILE;
