# Supplementary material for: Parameterizing sequence alignment with an explicit evolutionary model
Source: BMC Bioinformatics. 2015 Dec 10;16:406. doi: 10.1186/s12859-015-0832-5 (PMC4676179; doi:10.1186/s12859-015-0832-5)
Supplement: Additional file 2 — Tarball that contains the source code for the programs introduced in this manuscript, as well as the Perl scripts used to generate the experiments in this work and the results of the experiments. (ZIP 42,496 kb) [file 12859_2015_832_MOESM2_ESM.zip › supplemental_files/src/lib/hmmer4/benchmarks/profmark/x-h2-ls]

#! /usr/bin/perl -w 

# Do a piece of a profmark benchmark, for H2's hmmsearch (ls mode).
#
# This script is normally called by pmark_master.pl; its command line
# syntax is tied to pmark_master.pl.
#
# <top_builddir> = HMMER2 build directory (hmmbuild, hmmcalibrate, hmmsearch executables)
# <top_srcdir>   = HMMER3 src directory (demotic scripts in easel/demotic)

# Usage:     x-h2-ls <top_builddir>         <top_srcdir> <resultdir> <tblfile> <msafile> <fafile> <outfile>
# Example: ./x-h2-ls ~/releases/hmmer-2.3.2 ~/src/hmmer  testdir     test.tbl  pmark.msa test.fa  test.out

BEGIN {
    $top_builddir  = shift;
    $top_srcdir    = shift;
    $resultdir     = shift;
    $tblfile       = shift;
    $msafile       = shift;
    $fafile        = shift;
    $outfile       = shift;
}
use lib "${top_srcdir}/lib/easel/demotic";
use demotic_h2;

$hmmbuild      = "${top_builddir}/src/hmmbuild";
$hmmcalibrate  = "${top_builddir}/src/hmmcalibrate";
$hmmsearch     = "${top_builddir}/src/hmmsearch";
$buildopts     = "";
$calibrateopts = "--cpu 1";
$searchopts    = "-E 1000 --cpu 1";

if (! -d $top_builddir)                                 { die "didn't find H2 build directory $top_builddir"; }
if (! -d $top_srcdir)                                   { die "didn't find H3 source directory $top_builddir"; }
if (! -x $hmmbuild)                                     { die "didn't find executable $hmmbuild"; }
if (! -x $hmmcalibrate)                                 { die "didn't find executable $hmmbuild"; }
if (! -x $hmmsearch)                                    { die "didn't find executable $hmmsearch"; }
if (! -e $resultdir)                                    { die "$resultdir doesn't exist"; }

open(OUTFILE,">$outfile") || die "failed to open $outfile";
open(TABLE, "$tblfile")   || die "failed to open $tblfile";
MSA:
while (<TABLE>)
{
    ($msaname) = split;

    $output = `esl-afetch -o $resultdir/$msaname.sto $msafile $msaname`;
    if ($?) { print "FAILED: esl-afetch -o $resultdir/$msaname.sto $msafile $msaname\n"; next MSA; }

    $output = `$hmmbuild $buildopts $resultdir/$msaname.hmm $resultdir/$msaname.sto`;
    if ($?) { print "FAILED: $hmmbuild $buildopts $resultdir/$msaname.hmm $resultdir/$msaname.sto\n"; next MSA; }

    $output = `$hmmcalibrate $calibrateopts $resultdir/$msaname.hmm`;
    if ($?) { print "FAILED: $hmmcalibrate\n"; next MSA; }

    if (! open(HMMSEARCH, "$hmmsearch $searchopts $resultdir/$msaname.hmm $fafile 2> /dev/null |")) 
    { print "FAILED: $hmmsearch $searchopts $resultdir/$msaname.hmm $fafile\n"; next MSA; }

    if (! demotic_h2::parse(\*HMMSEARCH)) 
    { print "FAILED: demotic h2 parser\n"; next MSA; }

    for ($i = 0; $i < $demotic_h2::nhits; $i++) 
    {
        printf OUTFILE ("%g\t%.1f\t%s\t%s\n", 
			$demotic_h2::hit_Eval[$i],
			$demotic_h2::hit_bitscore[$i], 
			$demotic_h2::hit_target[$i],
			$msaname);
    } 
    close HMMSEARCH;

    unlink "$resultdir/$msaname.hmm";
    unlink "$resultdir/$msaname.sto";
}
close TABLE;
close OUTFILE;

    

    
    
