# Supplementary material for: Parameterizing sequence alignment with an explicit evolutionary model
Source: BMC Bioinformatics. 2015 Dec 10;16:406. doi: 10.1186/s12859-015-0832-5 (PMC4676179; doi:10.1186/s12859-015-0832-5)
Supplement: Additional file 2 — Tarball that contains the source code for the programs introduced in this manuscript, as well as the Perl scripts used to generate the experiments in this work and the results of the experiments. (ZIP 42,496 kb) [file 12859_2015_832_MOESM2_ESM.zip › supplemental_files/src/lib/hmmer4/benchmarks/profmark/x-hmmsearch-max]

#! /usr/bin/perl -w

# Do a piece of a profmark benchmark, for hmmsearch --max.
#
# This script is normally called by pmark_master.pl; its command line
# syntax is tied to pmark_master.pl.
#
# Usage:     x-hmmsearch-max <top_builddir>                     <top_srcdir>         <resultdir> <tblfile> <msafile> <fafile> <outfile>
# Example: ./x-hmmsearch-max ~/releases/hmmer-3.0/build-icc-mpi ~/releases/hmmer-3.0 testdir     test.tbl  pmark.msa test.fa  test.out
#
# SRE, Tue Apr 20 10:39:31 2010 [Janelia]
# SVN $Id$

BEGIN {
    $top_builddir  = shift;
    $top_srcdir    = shift;
    $resultdir     = shift;
    $tblfile       = shift;
    $msafile       = shift;
    $fafile        = shift;
    $outfile       = shift;
}

$hmmbuild    = "$top_builddir/src/hmmbuild";
$hmmsearch   = "$top_builddir/src/hmmsearch";
$buildopts   = "";
$searchopts  = "--max -E 200 --cpu 1";

if (! -d $top_builddir)                                 { die "didn't find build directory $top_builddir"; }
if (! -d $top_srcdir)                                   { die "didn't find src directory $top_srcdir"; }
if (! -x $hmmbuild)                                     { die "didn't find executable $hmmbuild"; }
if (! -x $hmmsearch)                                    { die "didn't find executable $hmmsearch"; }
if (! -e $resultdir)                                    { die "$resultdir doesn't exist"; }

open(OUTFILE,">$outfile") || die "failed to open $outfile";
open(TABLE, "$tblfile")   || die "failed to open $tblfile";
while (<TABLE>)
{
    ($msaname) = split;

    $output = `esl-afetch -o $resultdir/$msaname.sto $msafile $msaname`;
    if ($? != 0) { die "FAILED: esl-afetch -o $resultdir/$msaname.sto $msafile $msaname"; }

    $output = `$hmmbuild $buildopts $resultdir/$msaname.hmm $resultdir/$msaname.sto`;
    if ($? != 0) { die "FAILED: $hmmbuild $buildopts $resultdir/$msaname.hmm $resultdir/$msaname.sto"; }

    $status = system("$hmmsearch $searchopts --domtblout $resultdir/$msaname.tmp $resultdir/$msaname.hmm $fafile > /dev/null");
    if ($status != 0) { die "FAILED: $hmmsearch $searchopts --domtblout $resultdir/$msaname.tmp $resultdir/$msaname.hmm $fafile"; }

    open(OUTPUT, "$resultdir/$msaname.tmp") || die "FAILED: to open $resultdir/$msaname.tmp tabular output file"; 
    while (<OUTPUT>)
    {
	if (/^\#/) { next; }
	@fields     = split(' ', $_, 20);
	$target     = $fields[0];
	$pval       = $fields[6];
	$bitscore   = $fields[7];
	$i_pval     = $fields[12];
	$d_bitscore = $fields[13];
	$alifrom    = $fields[17];
	$alito      = $fields[18];
	printf OUTFILE "%g %.1f %g %.1f %d %d %s %s\n", $i_pval, $d_bitscore, $pval, $bitscore, $alifrom, $alito, $target, $msaname;
    }

    unlink "$resultdir/$msaname.hmm";
    unlink "$resultdir/$msaname.sto";
    unlink "$resultdir/$msaname.tmp";
}
close TABLE;
close OUTFILE;

    

    
    
