# Supplementary material for: Parameterizing sequence alignment with an explicit evolutionary model
Source: BMC Bioinformatics. 2015 Dec 10;16:406. doi: 10.1186/s12859-015-0832-5 (PMC4676179; doi:10.1186/s12859-015-0832-5)
Supplement: Additional file 2 — Tarball that contains the source code for the programs introduced in this manuscript, as well as the Perl scripts used to generate the experiments in this work and the results of the experiments. (ZIP 42,496 kb) [file 12859_2015_832_MOESM2_ESM.zip › supplemental_files/src/lib/hmmer4/benchmarks/profmark/x-iterate-jackhmmer]

#! /usr/bin/perl

$n_iterations  = 1;
# $n_iterations  = 2;   # uncomment as needed for -n2, -n3 tests...
# $n_iterations  = 3;


$top_builddir  = shift;
$top_srcdir    = shift;
$wrkdir        = shift;
$tblfile       = shift;
$msafile       = shift;
$fafile        = shift;
$outfile       = shift;

$jackhmmer  = "$top_builddir/src/jackhmmer";
$hmmbuild   = "$top_builddir/src/hmmbuild";
$hmmsearch  = "$top_builddir/src/hmmsearch";
$iteropts   = "-N $n_iterations --cpu 1";
$searchopts = "-E 200 --cpu 1";

if (! -d $top_builddir)  { die "didn't find build directory $top_builddir"; }
if (! -d $top_srcdir)    { die "didn't find source directory $top_srcdir"; }
if (! -x $jackhmmer)     { die "didn't find executable $jackhmmer"; }
if (! -x $hmmbuild)      { die "didn't find executable $hmmbuild"; }
if (! -x $hmmsearch)     { die "didn't find executable $hmmsearch"; }
if (! -e $wrkdir)        { die "$wrkdir doesn't exist"; }
if (! -e "$fafile.iter") { die "iteration db $fafile.iter doesn't exist"; }


open(OUTFILE,">$outfile") || die "failed to open $outfile";
open(TABLE, "$tblfile")   || die "failed to open $tblfile";
MSA:
while (<TABLE>)
{
    ($msaname) = split;

    # From each query alignment, extract the first sequence as our query.
    $cmd  = qq!esl-afetch -o $wrkdir/$msaname.sto $msafile $msaname!;                                      $output = `$cmd`;     if ($?) { print "FAILED: $cmd\n"; next MSA; }   # Fetch the query MSA from the benchmark; tmp .sto file here
    $cmd  = qq!esl-seqstat --amino -a $wrkdir/$msaname.sto | grep "^=" | awk '{print \$2}'!;               $output = `$cmd`;     if ($?) { print "FAILED: $cmd\n", next MSA; }   # Extract list of indiv seq names. --amino for robustness, some msa's v. small
    @qnames = split(/^/,$output); 
    chop (@qnames);
    $qname = $qnames[0];
    $cmd = qq!esl-sfetch -o $wrkdir/$msaname.query $wrkdir/$msaname.sto $qname                  > /dev/null!;        `$cmd`;     if ($?) { print "FAILED: $cmd\n"; next MSA; }   # Pick a single seq (first one) to tmp file; tmp .query file here

    $cmd = qq!$jackhmmer $iteropts -A $wrkdir/$msaname.jck $wrkdir/$msaname.query $fafile.iter  > /dev/null!;        `$cmd`;     if ($?) { print "FAILED: $cmd\n"; next MSA; }   # Iterate n times on the .iter intermediate database (NR, whatever); alignment to tmp .jck file
    $cmd = qq!$hmmbuild --amino --hand $wrkdir/$msaname.hmm $wrkdir/$msaname.jck                > /dev/null!;        `$cmd`;     if ($?) { print "FAILED: $cmd\n"; next MSA; }   # Build a model from .jck, using the same architecture (--hand)
    $cmd = qq!$hmmsearch $searchopts --tblout $wrkdir/$msaname.tmp $wrkdir/$msaname.hmm $fafile > /dev/null!;        `$cmd`;     if ($?) { print "FAILED: $cmd\n"; next MSA; }   # Search against benchmark .fa file; results to tmp .tmp tbl file

    if (! open(OUTPUT, "$wrkdir/$msaname.tmp")) { print "FAILED: to open $wrkdir/$msaname.tmp"; next MSA; }
    while (<OUTPUT>)
    {
	if (/^\#/) { next; }
	@fields   = split(' ', $_, 7);
	$target   = $fields[0];
	$pval     = $fields[4];
	$bitscore = $fields[5];
	printf OUTFILE "%g %.1f %s %s\n", $pval, $bitscore, $target, $msaname;
    }
    close OUTPUT;
    unlink "$wrkdir/$msaname.tmp";
    unlink "$wrkdir/$msaname.hmm";
    unlink "$wrkdir/$msaname.jck";
    unlink "$wrkdir/$msaname.query";
    unlink "$wrkdir/$msaname.sto";
}
close TABLE;
close OUTFILE;
