# Supplementary material for: Parameterizing sequence alignment with an explicit evolutionary model
Source: BMC Bioinformatics. 2015 Dec 10;16:406. doi: 10.1186/s12859-015-0832-5 (PMC4676179; doi:10.1186/s12859-015-0832-5)
Supplement: Additional file 2 — Tarball that contains the source code for the programs introduced in this manuscript, as well as the Perl scripts used to generate the experiments in this work and the results of the experiments. (ZIP 42,496 kb) [file 12859_2015_832_MOESM2_ESM.zip › supplemental_files/src/lib/hmmer4/benchmarks/profmark/x-iterate-psiblast]

#! /usr/bin/perl -w

$n_iterations = 1;

$top_builddir  = shift;
$top_srcdir    = shift;
$wrkdir        = shift;
$tblfile       = shift;
$msafile       = shift;
$fafile        = shift;
$outfile       = shift;

$n_iterations +=1; # +1 because psi-blast stores checkpoint file from the PREVIOUS iteration.

$psiblast  = "${top_builddir}/bin/psiblast";
$opts1      = "-num_threads 1 -outfmt 6 -max_target_seqs 9999 -evalue 100 -seg yes -num_iterations $n_iterations";
$opts2      = "-num_threads 1 -outfmt 6 -max_target_seqs 9999 -evalue 100 -comp_based_stats 1";
# explanation of options
#   -num_threads 1        : run a single thread/cpu  (benchmark sends independent jobs to our cluster nodes, uses all cpus that way already)
#   -outfmt 6             : tabular output, for directly & simply parsing results, obviating need for our demotic parsers
#   -max_target_seqs 9999 : show a large hit list, deep into noise (benchmark calculates its own false positive threshold)
#                            (with outfmt 6, num_descriptions and num_alignments options don't work)
#   -seg yes              : filters query seq with SEG (doubt that this option has any effect on restored checkpoint file)
#   -num_iterations <n>   : number of rounds to iterate in the iteration stage, on the iteration db.  Minimum n=2, because the checkpoint file is for the *prev* round. (n=1 generates only a blastp output and no checkpoint)
#   -comp_based_stats 1   : suppresses a warning that PSSM search can't use default comp based stats and reverts to strategy 1.
#   -evalue 100           : to go deeper into noise
#
# also will add -query <query.fa> -db <database> ;
#   and -out_pssm <checkpoint file> for the iteration stage (not out_ascii_pssm; in_pssm can't read ascii)
#   and -in_pssm <checkpoint file> for the benchmark search.

if (! -d $top_builddir)  { die "didn't find BLAST build directory $top_builddir"; }
if (! -d $top_srcdir)    { die "didn't find H3 source directory $top_srcdir"; }
if (! -x $psiblast)      { die "didn't find executable $psiblast"; }
if (! -e $wrkdir)        { die "$wrkdir doesn't exist"; }

open(OUTFILE,">$outfile")   || die "failed to open $outfile";
open(TABLE, "$tblfile")     || die "failed to open $tblfile";
MSA:
while (<TABLE>)
{
    ($msaname) = split;

    # Get first sequence from benchmark query alignment.`
    $cmd  = qq!esl-afetch -o $wrkdir/$msaname.sto $msafile $msaname!;                                      $output = `$cmd`;     if ($?) { print "FAILED: $cmd\n"; next MSA; }   # Fetch the query MSA from the benchmark; tmp .sto file here
    $cmd  = qq!esl-seqstat --amino -a $wrkdir/$msaname.sto | grep "^=" | awk '{print \$2}'!;               $output = `$cmd`;     if ($?) { print "FAILED: $cmd\n", next MSA; }   # Extract list of indiv seq names. --amino for robustness, some msa's v. small
    @qnames = split(/^/,$output); 
    chop (@qnames);
    $qname = $qnames[0];
    $cmd = qq!esl-sfetch -o $wrkdir/$msaname.query $wrkdir/$msaname.sto $qname > /dev/null!;                      `$cmd`;     if ($?) { print "FAILED: $cmd\n"; next MSA; }   # Pick a single seq (first one) to tmp file; tmp .query file here

    $cmd  = qq!$psiblast $opts1 -db $fafile.iter -query $wrkdir/$msaname.query -out_pssm $wrkdir/$msaname.pssm!;  `$cmd`;     if ($?) { print "FAILED: $cmd\n"; next MSA; }   # Iterate on the .iter database. tmp .pssm checkpoint file here.
    $cmd  = qq!$psiblast $opts2 -out $wrkdir/$msaname.out -db $fafile -in_pssm $wrkdir/$msaname.pssm!;            `$cmd`;     if ($?) { print "FAILED: $cmd\n"; next MSA; }   # Search the benchmark database; creates .out file here

    # blast tabular output can report more than one hit and E-value
    # per target; we only want the best one. This is why we have a
    # 'sort' and a check against the %saw hash.
    if (! open(OUTPUT, "sort -g -k11 $wrkdir/$msaname.out |")) { print "FAILED: to open $wrkdir/$msaname.out"; next MSA; }
    %saw = ();
    while (<OUTPUT>)
    {
	if (/^\#/) { next; }
	@fields   = split(' ', $_);
	$target   = $fields[1];
	$pval     = $fields[10];
	$bitscore = $fields[11];
	if (! $saw{$target}) { 	printf OUTFILE "%g %.1f %s %s\n", $pval, $bitscore, $target, $msaname; }
	$saw{$target} = 1;
    }
    close OUTPUT;
    unlink "$wrkdir/$msaname.query";
    unlink "$wrkdir/$msaname.sto";
    unlink "$wrkdir/$msaname.pssm";
    unlink "$wrkdir/$msaname.out";
}
close TABLE;
close OUTFILE;
