# Supplementary material for: Parameterizing sequence alignment with an explicit evolutionary model
Source: BMC Bioinformatics. 2015 Dec 10;16:406. doi: 10.1186/s12859-015-0832-5 (PMC4676179; doi:10.1186/s12859-015-0832-5)
Supplement: Additional file 2 — Tarball that contains the source code for the programs introduced in this manuscript, as well as the Perl scripts used to generate the experiments in this work and the results of the experiments. (ZIP 42,496 kb) [file 12859_2015_832_MOESM2_ESM.zip › supplemental_files/src/lib/hmmer4/benchmarks/profmark/x-phmmer-consensus]

#! /usr/bin/perl

# Do a piece of a profmark benchmark, for phmmer searches using a
# consensus sequence query.
#
# This script is normally called by pmark_master.pl; its command line
# syntax is tied to pmark_master.pl.
#
# Usage: x-phmmer-consensus  <top_builddir> <top_srcdir> <resultdir> <tblfile> <msafile> <fafile> <outfile>
#
# SRE, Sun Feb  7 08:58:12 2010 [Case de Gatos]
# SVN $Id$
#

$top_builddir  = shift;
$top_srcdir    = shift;
$resultdir     = shift;
$tblfile       = shift;
$msafile       = shift;
$fafile        = shift;
$outfile       = shift;

$phmmer      = "$top_builddir/src/phmmer";
$esl_afetch  = "$top_builddir/easel/miniapps/esl-afetch";
$hmmbuild    = "$top_builddir/src/hmmbuild --wnone --enone --laplace";	# for building consensus seqs
$hmmemit     = "$top_builddir/src/hmmemit -c";
$opts        = "";

open(OUTFILE,">$outfile") || die "failed to open $outfile";
open(TABLE, "$tblfile")   || die "failed to open $tblfile";
while (<TABLE>)
{
    ($msaname) = split;

    # Fetch the query MSA from the benchmark  (.sto file)
    $output = `$esl_afetch -o $resultdir/$msaname.sto $msafile $msaname`;
    if ($? != 0) { die "FAILED: $esl_afetch -o $resultdir/$msaname.sto $msafile $msaname"; }

    # Create a  profile HMM from it (.hmm file; .query.fa file)
    $output = `$hmmbuild  $resultdir/$msaname.hmm $resultdir/$msaname.sto`;
    if ($? != 0) { die "FAILED: $hmmbuild  $resultdir/$msaname.hmm $resultdir/$msaname.sto"; }

    $output = `$hmmemit -o $resultdir/$msaname.query.fa $resultdir/$msaname.hmm`;
    if ($? != 0) { die "FAILED: hmmemit -o $resultdir/$msaname.query.fa $resultdir/$msaname.hmm"; }

    # PHMMER it against the benchmark 
    $output = `$phmmer $opts --cpu 1 --tblout $resultdir/$msaname.tmp $resultdir/$msaname.query.fa $fafile > /dev/null`;
    if ($? != 0) { die "FAILED: $phmmer --tblout $resultdir/$msaname.tmp $opts $resultdir/$msaname.query.fa $fafile"; }

    open(OUTPUT, "$resultdir/$msaname.tmp") || die "FAILED: to open $resultdir/$msaname.tmp tabular output file"; 
    while (<OUTPUT>)
    {
	if (/^\#/) { next; }
	($target, $tacc, $query, $qacc, $pval, $bitscore, $remainder) = split(' ', $_, 7);
	printf OUTFILE "%g %.1f %s %s\n", $pval, $bitscore, $target, $msaname;
    }

    unlink "$resultdir/$msaname.tmp";
    unlink "$resultdir/$msaname.query.fa";
    unlink "$resultdir/$msaname.hmm";
    unlink "$resultdir/$msaname.sto";
}
close TABLE;
close OUTFILE;
