# Supplementary material for: Parameterizing sequence alignment with an explicit evolutionary model
Source: BMC Bioinformatics. 2015 Dec 10;16:406. doi: 10.1186/s12859-015-0832-5 (PMC4676179; doi:10.1186/s12859-015-0832-5)
Supplement: Additional file 2 — Tarball that contains the source code for the programs introduced in this manuscript, as well as the Perl scripts used to generate the experiments in this work and the results of the experiments. (ZIP 42,496 kb) [file 12859_2015_832_MOESM2_ESM.zip › supplemental_files/src/lib/hmmer4/benchmarks/profmark/x-psiblast]

#! /usr/bin/perl -w

# Do a piece of a profmark benchmark, for PSI-BLAST
#
# This script is normally called by pmark_master.pl; its command line
# syntax is tied to pmark_master.pl.
#
# Usage:     x-psiblast  <top_builddir>          <top_srcdir> <resultdir> <tblfile> <msafile> <fafile> <outfile>
#
# Example: ./x-psiblast  /usr/local/blast-2.2.22 ~/src/hmmer  testdir     test.tbl  pmark.msa test.fa  test.out
#
# For best results, the target database should be masked. For example:
#   seg pmark.fa -x > pmark-seg.fa
# 

BEGIN {
    $top_builddir  = shift;
    $top_srcdir    = shift;
    $wrkdir        = shift;
    $tblfile       = shift;
    $msafile       = shift;
    $fafile        = shift;
    $outfile       = shift;
}
use lib "${top_srcdir}/lib/easel/demotic";
use demotic_blast;

$formatdb   = "${top_builddir}/bin/formatdb";
$blastpgp   = "${top_builddir}/bin/blastpgp";
$blastopts1 = "-a 1 -v 9999 -b 0 -F T -u 1 -j 5 -J TRUE"; # opts for generating checkpoint file
$blastopts2 = "-a 1 -v 9999 -b 0 -F F -q 1 -t 1";         # opts for searching the benchmark

if (! -d $top_builddir)                                 { die "didn't find H2 build directory $top_builddir"; }
if (! -d $top_srcdir)                                   { die "didn't find H3 source directory $top_srcdir"; }
if (! -x $formatdb)                                     { die "didn't find executable $formatdb"; }
if (! -x $blastpgp)                                     { die "didn't find executable $blastpgp"; }
if (! -e $wrkdir)                                       { die "$wrkdir doesn't exist"; }

open(OUTFILE,">$outfile")   || die "failed to open $outfile";
open(TABLE, "$tblfile")     || die "failed to open $tblfile";
MSA:
while (<TABLE>)
{
    ($msaname) = split;

    # Fetch the query MSA from the benchmark  (.sto file)
    $output = `esl-afetch -o $wrkdir/$msaname.sto $msafile $msaname`;
    if ($? != 0) { print "FAILED: esl-afetch on $msaname\n"; next MSA; }

    # Reformat to psiblast format (.pbl file)
    $output = `esl-reformat -o $wrkdir/$msaname.pbl psiblast $wrkdir/$msaname.sto`;
    if ($? != 0) { print "FAILED: esl-reformat psiblast on $msaname\n"; next MSA; }

    # Select median length single sequence as the "query" (.query.fa file)
    $output = `esl-seqstat -a $wrkdir/$msaname.sto | grep "^=" | sort -n -k3 | awk '{print \$2}'`;
    if ($?) { print "FAILED: esl-seqstat on $msaname\n"; next MSA; }
    @qnames = split(/^/,$output);
    chop (@qnames);
    $qname = $qnames[ int(($#qnames+1) / 2)];
    $output = `esl-sfetch -o $wrkdir/$msaname.query.fa $wrkdir/$msaname.sto $qname`;
    if ($?) { print "FAILED: esl-sfetch on $msaname\n"; next MSA; }

    # Create a PSI-BLAST checkpoint file by iterative search of the query
    # against the seed sequences. (Thus, we're not using the seed alignment,
    # only the seed seqs)
    $output = `esl-reformat -o $wrkdir/$msaname.fa fasta $wrkdir/$msaname.sto`;
    if ($?) { print "FAILED: esl-reformat fasta on $msaname\n"; next MSA; }

    $output = `seg $wrkdir/$msaname.fa -x > $wrkdir/$msaname.x.fa`;
    if ($?) { print "FAILED: esl-reformat fasta on $msaname\n"; next MSA; }

    $output = `$formatdb -i $wrkdir/$msaname.x.fa`;
    if ($?) { print "FAILED: formatdb on $msaname\n"; next MSA; }
 
    $output = `$blastpgp $blastopts1 -d $wrkdir/$msaname.x.fa -i $wrkdir/$msaname.query.fa -C $wrkdir/$msaname.asnt`;
    if ($?) { print "FAILED: blastpgp checkpoint file on $msaname\n"; next MSA; }
    
    # Run psi-blast against the benchmark
    if (! open(PSIBLAST, "$blastpgp $blastopts2 -d $fafile -R $wrkdir/$msaname.asnt 2>/dev/null |")) { print "FAILED: $blastpgp on $msaname\n";               next MSA; }
    if (! demotic_blast::parse(\*PSIBLAST)                                                         ) { print "FAILED: demotic psiblast parser on $msaname\n"; next MSA; }

    for ($i = 0; $i < $demotic_blast::nhits; $i++) 
    {
        printf OUTFILE ("%g\t%.1f\t%s\t%s\n", 
			$demotic_blast::hit_Eval[$i],
			$demotic_blast::hit_bitscore[$i], 
			$demotic_blast::hit_target[$i],
			$msaname);
    } 
    close PSIBLAST;

    unlink "$wrkdir/$msaname.query.fa";
    unlink "$wrkdir/$msaname.hmm";
    unlink "$wrkdir/$msaname.pbl";
    unlink "$wrkdir/$msaname.sto";
    unlink "$wrkdir/$msaname.asnt";
    unlink "$wrkdir/$msaname.fa";
    unlink "$wrkdir/$msaname.x.fa";
    unlink "$wrkdir/$msaname.x.fa.phr";
    unlink "$wrkdir/$msaname.x.fa.pin";
    unlink "$wrkdir/$msaname.x.fa.psq";
    unlink "$wrkdir/formatdb.log";
}
close TABLE;
close OUTFILE;
