# Supplementary material for: Parameterizing sequence alignment with an explicit evolutionary model
Source: BMC Bioinformatics. 2015 Dec 10;16:406. doi: 10.1186/s12859-015-0832-5 (PMC4676179; doi:10.1186/s12859-015-0832-5)
Supplement: Additional file 2 — Tarball that contains the source code for the programs introduced in this manuscript, as well as the Perl scripts used to generate the experiments in this work and the results of the experiments. (ZIP 42,496 kb) [file 12859_2015_832_MOESM2_ESM.zip › supplemental_files/src/lib/hmmer4/benchmarks/profmark/x-sam]

#! /usr/bin/perl -w

# Do a piece of a profmark benchmark, for SAM.
#
# This script is normally called by pmark_master.pl; its command line
# syntax is tied to pmark_master.pl.
#
# Usage:    x-sam   <top_builddir>                          <top_srcdir> <resultdir> <tblfile> <msafile> <fafile> <outfile>
# Example:  ./x-sam ~/alien-src/sam-3.5/sam3.5.x86_64-linux ~/src/hmmer  testdir     test.tbl  pmark.msa test.fa  test.out
#
# SRE, Tue Apr 20 10:42:48 2010 [Janelia]
# SVN $Id$

BEGIN {
    $top_builddir  = shift;
    $top_srcdir    = shift;
    $wrkdir        = shift;
    $tblfile       = shift;
    $msafile       = shift;
    $fafile        = shift;
    $outfile       = shift;
}

$w05          = "$top_builddir/bin/w0.5";
$hmmscore     = "$top_builddir/bin/hmmscore";

if (! -d $top_builddir)  { die "didn't find directory $top_builddir"; }
if (! -d $top_srcdir)    { die "didn't find directory $top_srcdir"; }
if (! -x $w05)           { die "didn't find executable $w05"; }
if (! -x $hmmscore)      { die "didn't find executable $hmmscore"; }
if (! -e $wrkdir)        { die "$wrkdir doesn't exist"; }

open(OUTFILE,">$outfile") || die "failed to open $outfile";
open(TABLE, "$tblfile")   || die "failed to open $tblfile";
while (<TABLE>)
{
    ($msaname) = split;

    # Fetch query MSA from benchmark's .sto file
    $output = `esl-afetch -o $wrkdir/$msaname.sto $msafile $msaname`;
    if ($? != 0) { die "FAILED: esl-afetch -o $wrkdir/$msaname.sto $msafile $msaname"; }

     # Reformat to A2M format (.a2m file)
    $output = `esl-reformat -o $wrkdir/$msaname.a2m a2m $wrkdir/$msaname.sto`;
    if ($? != 0) { die "FAILED: esl-reformat"; }

    # Build a model using UCSC's w0.5 script (.mod file)
    `(cd $wrkdir; $w05 $msaname.a2m $msaname.mod &> /dev/null)`;
    if ($? != 0) { die "FAILED: $w05"; }

    # Calibrate the model (.mlib file)
    `(cd $wrkdir; $hmmscore $msaname -i $msaname.mod -calibrate 1 &> /dev/null)`;
    if ($? != 0) { die "FAILED: $hmmscore -calibrate"; }

    # Run hmmscore, search the benchmark .fa file. The result (a .dist file) drops into the wd.
    `(cd $wrkdir; $hmmscore $msaname -modellibrary $msaname.mlib -db ../$fafile -sw 2 &> /dev/null)`;
    if ($? != 0) { die "FAILED: $hmmscore"; }

    # The output is now in the intuitively named file (wait for it): <msaname>.1.<msaname>.mod.dist
    open (SAMOUTPUT,"$wrkdir/$msaname.1.$msaname.mod.dist") || die "failed to open sam output";
    while ($line = <SAMOUTPUT>)
    {
	if ($line =~ /^%/) { next; }
	@fields = split(' ', $line);
	$target = $fields[0];
	$revnll = $fields[3];
	$evalue = $fields[4];
	if ($evalue > 100) { next; }
 	printf OUTFILE "%g %.1f %s %s\n", $evalue, $revnll, $target, $msaname;
     } 
    close SAMOUTPUT;

    unlink "$wrkdir/$msaname.1.$msaname.mod.dist";
    unlink "$wrkdir/$msaname.dist";
    unlink "$wrkdir/$msaname.mlib";
    unlink "$wrkdir/$msaname.mod";
    unlink "$wrkdir/$msaname.a2m";
    unlink "$wrkdir/$msaname.sto";
}
close TABLE;
close OUTFILE;

    

    
    
