# Supplementary material for: Parameterizing sequence alignment with an explicit evolutionary model
Source: BMC Bioinformatics. 2015 Dec 10;16:406. doi: 10.1186/s12859-015-0832-5 (PMC4676179; doi:10.1186/s12859-015-0832-5)
Supplement: Additional file 2 — Tarball that contains the source code for the programs introduced in this manuscript, as well as the Perl scripts used to generate the experiments in this work and the results of the experiments. (ZIP 42,496 kb) [file 12859_2015_832_MOESM2_ESM.zip › supplemental_files/src/lib/hmmer4/benchmarks/profmark/x-single-ncbiblast]

#! /usr/bin/perl -w

$top_builddir  = shift;
$top_srcdir    = shift;
$wrkdir        = shift;
$tblfile       = shift;
$msafile       = shift;
$fafile        = shift;
$outfile       = shift;

$blastp      = "${top_builddir}/bin/blastp";
$blastopts   = "-evalue 100 -outfmt 6 -num_threads 1 -seg yes -max_target_seqs 9999";
# explanation of options
#   -evalue 100           : to go deeper into noise
#   -outfmt 6             : tabular output, for directly & simply parsing results, obviating need for our demotic parsers
#   -num_threads 1        : run a single thread/cpu  (benchmark sends independent jobs to our cluster nodes, uses all cpus that way already)
#   -seg yes              : filters query seq with SEG
#   -max_target_seqs 9999 : show a large hit list, deep into noise (benchmark calculates its own false positive threshold)
#                            (with outfmt 6, num_descriptions and num_alignments options don't work)
# also will add -query <query.fa> -db <database> 

if (! -d $top_builddir)                                 { die "didn't find BLAST build directory $top_builddir"; }
if (! -d $top_srcdir)                                   { die "didn't find H3 source directory $top_srcdir"; }
if (! -x $blastp)                                       { die "didn't find executable $blastp"; }
if (! -e $wrkdir)                                       { die "$wrkdir doesn't exist"; }

open(OUTFILE,">$outfile") || die "failed to open $outfile";
open(TABLE, "$tblfile")   || die "failed to open $tblfile";
MSA:
while (<TABLE>)
{
    ($msaname) = split;

    $cmd  = qq!esl-afetch -o $wrkdir/$msaname.sto $msafile $msaname!;                           $output = `$cmd`;     if ($?) { print "FAILED: $cmd\n"; next MSA; }   # Fetch the query MSA from the benchmark; tmp .sto file here
    $cmd  = qq!esl-seqstat --amino -a $wrkdir/$msaname.sto | grep "^=" | awk '{print \$2}'!;    $output = `$cmd`;     if ($?) { print "FAILED: $cmd\n", next MSA; }   # Extract list of indiv seq names. --amino for robustness, some msa's v. small
    @qnames = split(/^/,$output); 
    chop (@qnames);
    $qname = $qnames[0];
    $cmd = qq!esl-sfetch -o $wrkdir/$msaname.query $wrkdir/$msaname.sto $qname > /dev/null!;              `$cmd`;     if ($?) { print "FAILED: $cmd\n"; next MSA; }   # Pick a single seq (first one) to tmp file; tmp .query file here

    $cmd = qq!$blastp -db $fafile -query $wrkdir/$msaname.query $blastopts | sort -g -k11 |!;  if (! open(BLASTP, "$cmd"))    { print "FAILED: $cmd\n"; next MSA; }

    %saw = ();
    while (<BLASTP>) 
    {
	if (/^\#/) { next; }
	@fields   = split(' ', $_);
	$target   = $fields[1];
	$pval     = $fields[10];
	$bitscore = $fields[11];
	if (! $saw{$target}) { 	printf OUTFILE "%g %.1f %s %s\n", $pval, $bitscore, $target, $msaname; }
	$saw{$target} = 1;
    }
    close BLASTP;
    unlink "$wrkdir/$msaname.sto";
    unlink "$wrkdir/$msaname.query";
}
close TABLE;
close OUTFILE;
