# Supplementary material for: Parameterizing sequence alignment with an explicit evolutionary model
Source: BMC Bioinformatics. 2015 Dec 10;16:406. doi: 10.1186/s12859-015-0832-5 (PMC4676179; doi:10.1186/s12859-015-0832-5)
Supplement: Additional file 2 — Tarball that contains the source code for the programs introduced in this manuscript, as well as the Perl scripts used to generate the experiments in this work and the results of the experiments. (ZIP 42,496 kb) [file 12859_2015_832_MOESM2_ESM.zip › supplemental_files/src/lib/hmmer4/benchmarks/profmark/x-single-ssearch]

#! /usr/bin/perl -w

BEGIN {
    $top_builddir  = shift;
    $top_srcdir    = shift;
    $wrkdir        = shift;
    $tblfile       = shift;
    $msafile       = shift;
    $fafile        = shift;
    $outfile       = shift;
}
use lib "${top_srcdir}/lib/easel/demotic";
use demotic_fasta;

$fasta      = "${top_builddir}/bin/ssearch36";
$opts       = "-q -E 200 -m 8";
# -q     = quiet (batch) mode
# -E 200 = report top hits deeper into noise, down to E=200 (default was 10)
# -m 8   = tabular output. E-value is field 11.

if (! -d $top_builddir)                                 { die "didn't find FASTA/SSEARCH build directory $top_builddir"; }
if (! -d $top_srcdir)                                   { die "didn't find H3 source directory $top_srcdir"; }
if (! -x $fasta)                                        { die "didn't find executable $fasta"; }
if (! -e $wrkdir)                                       { die "$wrkdir doesn't exist"; }

open(OUTFILE,">$outfile") || die "failed to open $outfile";
open(TABLE, "$tblfile")   || die "failed to open $tblfile";
MSA:
while (<TABLE>)
{
    ($msaname) = split;

    $cmd  = qq!esl-afetch -o $wrkdir/$msaname.sto $msafile $msaname!;                         $output = `$cmd`;     if ($?) { print "FAILED: $cmd\n"; next MSA; }   # Fetch the query MSA from the benchmark; tmp .sto file here
    $cmd  = qq!esl-seqstat --amino -a $wrkdir/$msaname.sto | grep "^=" | awk '{print \$2}'!;  $output = `$cmd`;     if ($?) { print "FAILED: $cmd\n", next MSA; }   # Extract list of indiv seq names. --amino for robustness, some msa's v. small
    @qnames = split(/^/,$output); 
    chop (@qnames);
    $qname = $qnames[0];
    $cmd  = qq!esl-sfetch -o $wrkdir/$msaname.query $wrkdir/$msaname.sto $qname > /dev/null!;           `$cmd`;     if ($?) { print "FAILED: $cmd\n"; next MSA; }   # Pick a single seq (first one) to tmp file; tmp .query file here

    # search it against the benchmark db
    $cmd = qq!$fasta $opts $wrkdir/$msaname.query $fafile | sort -g -k11 |!;         if (! open(OUTPUT, "$cmd"))            { print "FAILED: $cmd\n", next MSA; }

    # sort and %saw are protecting us against multiple hits to same target in the tabular output.
    %saw = ();
    while (<OUTPUT>)
    {
	if (/^\#/) { next; }
	@fields   = split(' ', $_);
	$target   = $fields[1];
	$pval     = $fields[10];
	$bitscore = $fields[11];
	if (! $saw{$target}) { 	printf OUTFILE "%g %.1f %s %s\n", $pval, $bitscore, $target, $msaname; }
	$saw{$target} = 1;
    }
    close OUTPUT;

    unlink "$wrkdir/$msaname.query";
    unlink "$wrkdir/$msaname.sto";
}
close TABLE;
close OUTFILE;
