# Supplementary material for: Parameterizing sequence alignment with an explicit evolutionary model
Source: BMC Bioinformatics. 2015 Dec 10;16:406. doi: 10.1186/s12859-015-0832-5 (PMC4676179; doi:10.1186/s12859-015-0832-5)
Supplement: Additional file 2 — Tarball that contains the source code for the programs introduced in this manuscript, as well as the Perl scripts used to generate the experiments in this work and the results of the experiments. (ZIP 42,496 kb) [file 12859_2015_832_MOESM2_ESM.zip › supplemental_files/src/lib/hmmer4/benchmarks/speed/speedA-list.pl]

#! /usr/bin/perl

# Usage:    ./speedA-list.pl <Pfam.hmm.stats>
# Example:  hmmstat Pfam-A.hmm | ./speedA-list.pl
#

# Read all the models and their lengths from hmmstat output
while (<>)
{
    if (/^\d+\s+(\S+)\s+\S+\s+\d+\s+\S+\s+(\d+)/) { $lengths{$1} = $2; }
}

# sort 
sub bylength { $lengths{$a} <=> $lengths{$b}; }
@sortedlist = sort bylength keys(%lengths);
$nmodels = $#sortedlist + 1;

# Construct the "ideal" set of 100 lengths,
# evenly spaced in log space
$nsteps   = 100;
$min      = $lengths{$sortedlist[0]};
$max      = $lengths{$sortedlist[$#sortedlist]};
$logrange = log($max-$min+1);
$logstep  = $logrange / ($nsteps - 1);
for ($step = 0; $step < $nsteps; $step++)
{
    $targL[$step] = $min - 1 + exp($step * $logstep);
}

$step  = 0;
$L     = $min;    # $L is the length we want to find
for ($i = 0; $i < $nmodels; $i++)
{
    $diff    = abs($L - $lengths{$sortedlist[$i]});  # $lengths{sortedlist[$i]} is the length of next model
    

    if ($diff == $curr_diff)	# as good as previous. add to equiv list
    {
#	printf("adding seq %d (%s) as equiv (length %d)\n", $i, $sortedlist[$i], $lengths{$sortedlist[$i]});
	push(@equiv, $sortedlist[$i]);
    }	
    elsif ($diff < $curr_diff)      # better than previous. clear & reinit
    {
	@equiv = ();	
	$curr_model = $sortedlist[$i];
	$curr_len   = $lengths{$curr_model};
	$curr_diff  = $diff;
	push(@equiv, $curr_model);
    }
    elsif ($diff > $curr_diff)      # worse than previous. last was best
    {
	$choice = int(rand($#equiv+1));
	printf("%6d %-20s\n", $lengths{$equiv[$choice]}, $equiv[$choice]);

	@equiv = ();	
	$curr_model = $sortedlist[$i];
	$curr_len   = $lengths{$curr_model};
	$curr_diff  = abs($L - $curr_len);
	push(@equiv, $curr_model);

	# what's the next length we're aiming for?
	do { 
	    $step++; 
#	    printf "step %d, checking: %d against %d\n", $step, int($targL[$step] + 0.5), $L;
	} while ( int($targL[$step] + 0.5) <= $L );
	$L = int($targL[$step] + 0.5);

	while ($L < $curr_len) {
	    $step++;
	    $L = int($targL[$step] + 0.5);
	}
#	printf("next: looking for model near length %d\n", $L);


#	printf("considering seq %d (%s) (length %d)\n", $i, $sortedlist[$i], $lengths{$sortedlist[$i]});
	@equiv = ();	
	$curr_model = $sortedlist[$i];
	$curr_len   = $lengths{$curr_model};
	$curr_diff  = abs($L - $curr_len);
	push(@equiv, $curr_model);


#	printf("on to step $step: $L ($targL[$step])\n");
    }
}
$choice = int(rand($#equiv+1));
printf("%6d %-20s\n", $lengths{$equiv[$choice]}, $equiv[$choice]);
