# Supplementary material for: Parameterizing sequence alignment with an explicit evolutionary model
Source: BMC Bioinformatics. 2015 Dec 10;16:406. doi: 10.1186/s12859-015-0832-5 (PMC4676179; doi:10.1186/s12859-015-0832-5)
Supplement: Additional file 2 — Tarball that contains the source code for the programs introduced in this manuscript, as well as the Perl scripts used to generate the experiments in this work and the results of the experiments. (ZIP 42,496 kb) [file 12859_2015_832_MOESM2_ESM.zip › supplemental_files/src/lib/hmmer4/benchmarks/speed/speed-master.pl]

#! /usr/bin/perl

# The top level script that runs speed benchmarks
# 
# Usage: 
#   ./speed-master.pl <top_builddir> <top_srcdir> <resultdir> <nproc> <nthread> <joblist> <querydb> <targetdb> <script>
#
# <top_builddir>: Top level directory for finding executables to be
#                 benchmarked. This is passed on to the <script>
#                 without modification; that script uses it to
#                 construct appropriate paths to executables.
#
#   <top_srcdir>: Top level directory for finding scripts or data
#                 files.  This too will simply be passed on to the
#                 <script> without modification.
#
#    <resultdir>: A directory for holding all <nproc> temporary files
#                 created by the benchmark. This name should be short
#                 and unique; it will also be used to construct job
#                 names on the cluster, as <resultdir.$i>.
#
#        <nproc>: how many processes to parallelize over in our cluster.
#
#      <nthread>: how many threads to run in each timed process.
#                 This is passed on to the <script> verbatim.
#
#      <joblist>: A list of job names, one word per line.  This will
#                 simply be passed on to the <script>, which uses it
#                 to pull appropriate test queries out of
#                 <querydb>. Thus it will usually be a list of query
#                 names.
#
#      <querydb>: File to fetch queries listed in <joblist> from.
#                 Passed to <script> without modification.
#
#     <targetdb>: File to search and time the search. 
#                 Passed to <script> without modification.
#
#
#       <script>: This script is executed on each of <nproc>
#                 processes, on an appropriately constructed subset of the 
#                 benchmark queries.
#
# The <script> must take the following arguments:
#    <top_builddir> <top_srcdir> <resultdir> <tblfile> <nthread> <querydb> <targetdb> <outfile>
#
# Examples of HMMER3 benchmark:
#   ./speed-master.pl ~/releases/hmmer-release/build-icc ~/releases/hmmer-release sA-new 100 1 speedA.list Pfam-A.hmm pfamseq-shuf ./x-hmmsearch
#

$top_builddir = shift;
$top_srcdir   = shift;
$resultdir    = shift;
$nproc        = shift;
$nthread      = shift;
$joblist      = shift;
$querydb      = shift;
$targetdb     = shift;
$driver       = shift;

# Make the result directory
if (-e $resultdir) { die("$resultdir exists");}
system("mkdir $resultdir");

# Suck in the job list
open(JOB_TBL, $joblist) || die;
$n = 0;
while (<JOB_TBL>) { ($jobline[$n++]) = $_; }
close JOB_TBL;

# Create <ncpu> subtables in memory (interleaved)
for ($i = 0; $i < $n; $i++)
{
    $subtbl[$i % $nproc] .= $jobline[$i];
}

# Output the <nproc> subtables to the work directory, as tbl.$n
for ($i = 0; $i < $nproc; $i++)
{
    open(SUBTBL, ">$resultdir/tbl.$i") || die ("Failed to create $resultdir/tbl.$i");
    print SUBTBL $subtbl[$i];
    close SUBTBL;
}

# Call the drivers.
#
for ($i = 0; $i < $nproc; $i++)
{
   system("qsub -l excl=true -V -cwd -b y -N $resultdir.$i -j y -o $resultdir/tbl$i.sge '$driver $top_builddir $top_srcdir $resultdir $resultdir/tbl.$i $nthread $querydb $targetdb $resultdir/tbl$i.out'");
}
