# Supplementary material for: Parameterizing sequence alignment with an explicit evolutionary model
Source: BMC Bioinformatics. 2015 Dec 10;16:406. doi: 10.1186/s12859-015-0832-5 (PMC4676179; doi:10.1186/s12859-015-0832-5)
Supplement: Additional file 2 — Tarball that contains the source code for the programs introduced in this manuscript, as well as the Perl scripts used to generate the experiments in this work and the results of the experiments. (ZIP 42,496 kb) [file 12859_2015_832_MOESM2_ESM.zip › supplemental_files/src/lib/hmmer4/benchmarks/speed/x-fasta]

#! /usr/bin/perl

# We assume that a FASTA install tree is in $top_builddir
# $top_srcdir is unused: pass "." or $top_builddir
#
# Example:
#   mkdir foo-test
#   ./x-fasta /usr/local/fasta-36.3.3 . foo-test test.list 1 Pfam-A.seed uniprot/trembl-shuf-100k test.out
#

use Benchmark qw(:hireswallclock) ;

$top_builddir = shift;
$top_srcdir   = shift;
$resultdir    = shift;
$tblfile      = shift;
$nthreads     = shift;
$querydb      = shift;
$targetdb     = shift;
$outfile      = shift;

if ($nthreads > 1) { $fasta      = "$top_builddir/bin/fasta36_t";   $fasta_opts = "-q -T $nthreads";}
else               { $fasta      = "$top_builddir/bin/fasta36";     $fasta_opts = "-q"; }


if (! -d $top_builddir)                                 { die "didn't find FASTA directory $top_builddir"; }
if (! -x $fasta)                                        { die "didn't find ssearch executable $fasta"; }
if ($top_srcdir ne "." && $top_srcdir ne $top_builddir) { die "$top_srcdir is unused. pass ."; }
if (! -e $resultdir)                                    { die "$resultdir doesn't exist"; }

open(OUTFILE,">$outfile") || die "failed to open output $outfile";
open(TABLE, "$tblfile")   || die "failed to open work unit list $tblfile";

$n=0;
MSA:
while (<TABLE>) 
{
    if (/(\S+)/) 
    {
	$n++;
	$msaname = $1;

	# Fetch the query MSA (.sto file)
	$output = `esl-afetch -o $resultdir/$msaname.sto $querydb $msaname`;
	if ($? != 0) { print "FAILED: esl-afetch on $msaname\n"; next MSA; }
	
	# Select median length single sequence as the query (.query.fa file)
	$output = `esl-seqstat -a $resultdir/$msaname.sto | grep "^=" | sort -n -k2 | awk '{print \$2}'`;
	if ($?) { print "FAILED: esl-seqstat on $msaname\n"; next MSA; }
	@qnames = split(/^/,$output);
	chop (@qnames);
	$qname = $qnames[ int(($#qnames+1) / 2)];
	$output = `esl-sfetch -o $resultdir/$msaname.query.fa $resultdir/$msaname.sto $qname`;
	if ($?) { print "FAILED: esl-sfetch on $msaname\n"; next MSA; }

	# Warmup. (An untimed run, to encourage filesystem to cache the target database.)
	if ($n == 1) {	$output = `$fasta $fasta_opts $resultdir/$msaname.query.fa $targetdb 2>&1`; }

	# FASTA and capture timing
	$t0 = Benchmark->new;
	$output = `$fasta $fasta_opts $resultdir/$msaname.query.fa $targetdb 2>&1`;
	if ($? != 0) {  print "FAILED: fasta on $msaname\n"; next MSA; }
	$t1 = Benchmark->new;

        if ($output =~ />>>\S+.+- (\d+) aa/)              { $M = $1;    }
	if ($output =~ /(\d+) residues in \d+ sequences/) { $L = $1;    }

	# Get the wall clock time.
	$td = timediff($t1, $t0);
	$walltime = $td->real;

	$mcs = $L / 1000000 / $walltime * $M;
	printf OUTFILE "%-15s %5d %10.1f %12.2f\n", $msaname, $M, $mcs, $walltime;

	unlink "$resultdir/$msaname.sto";
	unlink "$resultdir/$msaname.query.fa";
    }
}
close TABLE;
close OUTFILE;
