# Supplementary material for: Parameterizing sequence alignment with an explicit evolutionary model
Source: BMC Bioinformatics. 2015 Dec 10;16:406. doi: 10.1186/s12859-015-0832-5 (PMC4676179; doi:10.1186/s12859-015-0832-5)
Supplement: Additional file 2 — Tarball that contains the source code for the programs introduced in this manuscript, as well as the Perl scripts used to generate the experiments in this work and the results of the experiments. (ZIP 42,496 kb) [file 12859_2015_832_MOESM2_ESM.zip › supplemental_files/src/lib/hmmer4/benchmarks/speed/x-hmmsearch]

#! /usr/bin/perl

# We assume that a HMMER3 build tree is in $top_builddir, with binaries in src/ subdir of it
# $top_srcdir is unused: pass "." or $top_builddir
#
# Example:
#   mkdir foo-test
#   ./x-hmmsearch ~/src/hmmer/trunk/build-icc-mpi . foo-test test.list 1 Pfam-A.seed uniprot/trembl-shuf-1M test.out
#

use Benchmark qw(:hireswallclock) ;

$top_builddir = shift;
$top_srcdir   = shift;
$resultdir    = shift;
$tblfile      = shift;
$nthreads     = shift;
$querydb      = shift;
$targetdb     = shift;
$outfile      = shift;

$esl_afetch  = "$top_builddir/easel/miniapps/esl-afetch";
$hmmbuild    = "$top_builddir/src/hmmbuild";
$hmmsearch   = "$top_builddir/src/hmmsearch";

open(OUTFILE,">$outfile") || die "failed to open $outfile";
open(TABLE, "$tblfile")   || die "failed to open $tblfile";

$output = `esl-seqstat $targetdb | grep "^Total"`;
if ($?) { die("esl-seqstat failed"); }
if ($output =~ /^Total \# residues:\s+(\d+)/) { $L = $1; }

$n=0;
MSA:
while (<TABLE>) 
{
    if (/(\S+)/) 
    {
	$n++;
	$msaname = $1;

	# Fetch the query MSA (.sto file)
	$output = `$esl_afetch -o $resultdir/$msaname.sto $querydb $msaname`;
	if ($? != 0) { print "FAILED: $esl_afetch on $msaname\n"; next MSA; }

	# Build a model (.hmm file)
	$output = `$hmmbuild $resultdir/$msaname.hmm $resultdir/$msaname.sto`;
	if ($?) { print("FAILED: $hmmbuild  on $msaname\n"); next MSA; }

	# Warmup. (An untimed run, to encourage filesystem to cache the target database.)
	if ($n==1) { $output = `$hmmsearch --cpu $nthreads $resultdir/$msaname.hmm $targetdb`; }

	# Time hmmsearch (running the requested number of threads)
	$t0 = Benchmark->new;
	$output = `$hmmsearch --cpu $nthreads $resultdir/$msaname.hmm $targetdb`;
	if ($?) { print("FAILED: $hmmsearch on $msaname\n"); next MSA; }
	$t1 = Benchmark->new;

	if ($output =~ /Query model\(s\):?\s+\d+\s+\((\d+) nodes/){ $M = $1; }
	if ($output =~ /Passed MSV filter:\s+(\d+) /)            { $passed_msv = $1; }
	if ($output =~ /Passed Vit filter:\s+(\d+) /)            { $passed_vit = $1; }
	if ($output =~ /Passed Fwd filter:\s+(\d+) /)            { $passed_fwd = $1; }

	# Get the wall clock time.
	$td = timediff($t1, $t0);
	$walltime = $td->real;

	$mcs = $L / 1000000 / $walltime * $M;
	printf OUTFILE "%-15s %5d %10.1f %12.2f\n", $msaname, $M, $mcs, $walltime;
	
	unlink "$resultdir/$msaname.sto";
	unlink "$resultdir/$msaname.hmm";
    }
}
close TABLE;
close OUTFILE;
