# Supplementary material for: Parameterizing sequence alignment with an explicit evolutionary model
Source: BMC Bioinformatics. 2015 Dec 10;16:406. doi: 10.1186/s12859-015-0832-5 (PMC4676179; doi:10.1186/s12859-015-0832-5)
Supplement: Additional file 2 — Tarball that contains the source code for the programs introduced in this manuscript, as well as the Perl scripts used to generate the experiments in this work and the results of the experiments. (ZIP 42,496 kb) [file 12859_2015_832_MOESM2_ESM.zip › supplemental_files/src/lib/hmmer4/benchmarks/speed/x-sam]

#! /usr/bin/perl

# We assume that a SAM binary install is in $top_builddir
# $top_srcdir is unused: pass "." or $top_builddir
# $nthreads must be 1. 
#
# Example:
#    ./x-sam ~/alien-src/sam-3.5/sam3.5.x86_64-linux . foo-test test.list 1 Pfam-A.seed uniprot/trembl-shuf-10k test.out

use Benchmark qw(:hireswallclock) ;

$top_builddir = shift;
$top_srcdir   = shift;
$resultdir    = shift;
$tblfile      = shift;
$nthreads     = shift;
$querydb      = shift;
$targetdb     = shift;
$outfile      = shift;

$w05      = "$top_builddir/bin/w0.5";
$hmmscore = "$top_builddir/bin/hmmscore";

if (! -d $top_builddir)                                 { die "didn't find SAM directory $top_builddir"; }
if (! -x $w05)                                          { die "didn't find w0.5 executable $w05"; }
if (! -x $hmmscore)                                     { die "didn't find hmmscore executable $hmmscore"; }
if ($top_srcdir ne "." && $top_srcdir ne $top_builddir) { die "$top_srcdir is unused. pass ."; }
if (! -e $resultdir)                                    { die "$resultdir doesn't exist"; }
if ($nthreads   ne "1")                                 { die "SAM isn't multithreaded; nthreads must be 1"; } 

open(OUTFILE,">$outfile") || die "failed to open output $outfile";
open(TABLE, "$tblfile")   || die "failed to open work unit list $tblfile";

$n = 0;
MSA:
while (<TABLE>) 
{
    if (/(\S+)/) 
    {
	$n++;
	$msaname = $1;

	# Fetch the query MSA from the benchmark  (.sto file)
	$output = `esl-afetch -o $resultdir/$msaname.sto $querydb $msaname`;
	if ($?) { print "FAILED: esl-afetch on $msaname\n"; next MSA; }

	# Reformat to A2M format (.a2m file)
	$output = `esl-reformat -o $resultdir/$msaname.a2m a2m $resultdir/$msaname.sto`;
	if ($?) { print "FAILED: esl-reformat on $msaname\n"; next MSA; }

	# Build a model using UCSC's w0.5 script (.mod file)
	`(cd $resultdir; $w05 $msaname.a2m $msaname.mod &> /dev/null)`;
	if ($? != 0) { print "FAILED: w0.5 on $msaname\n"; next MSA; }

	# Warmup. (An untimed run, to encourage filesystem to cache the target database.)
	if ($n == 1) {
	    $output = `(cd $resultdir; $hmmscore $msaname -i $msaname.mod -db ../$targetdb -sw 2 2>&1)`;
	}

	# Run hmmscore. The result (a .dist file) drops into the wd.
	$t0 = Benchmark->new;
	$output = `(cd $resultdir; $hmmscore $msaname -i $msaname.mod -db ../$targetdb -sw 2 2>&1)`;
	if ($? != 0) { print "FAILED: hmmscore on $msaname\n"; next MSA; }
	$t1 = Benchmark->new;

	# Get the wall clock time.
	$td = timediff($t1, $t0);
	$walltime = $td->real;

	# The dist file contains a useful line
	open (SAMOUTPUT,"$resultdir/$msaname.dist") || die "FAILED: opening sam output on $msaname\n"; 
	while ($line = <SAMOUTPUT>)
	{
	    if ($line =~ /^%\s+(\d+)\s+sequences,\s+(\d+)\s+residues,\s+(\d+)\s+nodes/) 
	    {
		$N = $1;
		$L = $2;
		$M = $3;
		last;
	    }
	}
	close SAMOUTPUT;

	$mcs = $L / 1000000 / $walltime * $M;

	printf OUTFILE "%-15s %5d %10.1f %12.2f\n", $msaname, $M, $mcs, $walltime;
	
	unlink "$resultdir/$msaname.sto";
	unlink "$resultdir/$msaname.a2m";
	unlink "$resultdir/$msaname.mod";
	unlink "$resultdir/$msaname.dist";
    }
}
close TABLE;
close OUTFILE;
