# Supplementary material for: Parameterizing sequence alignment with an explicit evolutionary model
Source: BMC Bioinformatics. 2015 Dec 10;16:406. doi: 10.1186/s12859-015-0832-5 (PMC4676179; doi:10.1186/s12859-015-0832-5)
Supplement: Additional file 2 — Tarball that contains the source code for the programs introduced in this manuscript, as well as the Perl scripts used to generate the experiments in this work and the results of the experiments. (ZIP 42,496 kb) [file 12859_2015_832_MOESM2_ESM.zip › supplemental_files/src/lib/hmmer4/config.log]

This file contains any messages produced by compilers while
running configure, to aid debugging if configure makes a mistake.

It was created by HMMER configure 4.0dev, which was
generated by GNU Autoconf 2.63.  Invocation command line was

  $ ./configure 

## --------- ##
## Platform. ##
## --------- ##

hostname = rivase-wm1.local
uname -m = x86_64
uname -r = 13.4.0
uname -s = Darwin
uname -v = Darwin Kernel Version 13.4.0: Sun Aug 17 19:50:11 PDT 2014; root:xnu-2422.115.4~1/RELEASE_X86_64

/usr/bin/uname -p = i386
/bin/uname -X     = unknown

/bin/arch              = unknown
/usr/bin/arch -k       = unknown
/usr/convex/getsysinfo = unknown
/usr/bin/hostinfo      = Mach kernel version:
	 Darwin Kernel Version 13.4.0: Sun Aug 17 19:50:11 PDT 2014; root:xnu-2422.115.4~1/RELEASE_X86_64
Kernel configured for up to 8 processors.
4 processors are physically available.
8 processors are logically available.
Processor type: i486 (Intel 80486)
Processors active: 0 1 2 3 4 5 6 7
Primary memory available: 32.00 gigabytes
Default processor set: 263 tasks, 1165 threads, 8 processors
Load average: 2.18, Mach factor: 5.81
/bin/machine           = unknown
/usr/bin/oslevel       = unknown
/bin/universe          = unknown

PATH: /usr/kerberos/bin
PATH: /usr/local/bin
PATH: /bin
PATH: /usr/bin
PATH: /usr/local/gnuplot-4.6.0/bin
PATH: /usr/X11R6/bin
PATH: /usr/sbin
PATH: /groups/eddy/home/rivase/bin
PATH: /usr/local/mfold/bin
PATH: /usr/kerberos/bin
PATH: /usr/local/bin
PATH: /bin
PATH: /usr/bin
PATH: /usr/local/gnuplot-4.6.0/bin
PATH: /usr/X11R6/bin
PATH: /usr/sbin
PATH: /groups/eddy/home/rivase/bin
PATH: /usr/local/mfold/bin
PATH: /usr/texbin
PATH: /Applications/MacPorts/Emacs.app/Contents/MacOS
PATH: /opt/local/bin
PATH: /opt/local/sbin
PATH: /opt/local/bin
PATH: /opt/local/sbin
PATH: /bin
PATH: /sbin
PATH: /usr/bin
PATH: /usr/sbin
PATH: /usr/local/bin
PATH: /groups/eddy/home/rivase/bin
PATH: /usr/local/lam/bin


## ----------- ##
## Core tests. ##
## ----------- ##

configure:1852: Configuring HMMER for your system.
configure:2004: checking build system type
configure:2022: result: i386-apple-darwin13.4.0
configure:2044: checking host system type
configure:2059: result: i386-apple-darwin13.4.0
configure:2092: Full HMMER source distribution - using full configuration
configure:2267: checking for gcc
configure:2283: found /usr/bin/gcc
configure:2294: result: gcc
configure:2526: checking for C compiler version
configure:2534: gcc --version >&5
Configured with: --prefix=/Applications/Xcode.app/Contents/Developer/usr --with-gxx-include-dir=/usr/include/c++/4.2.1
Apple LLVM version 5.1 (clang-503.0.38) (based on LLVM 3.4svn)
Target: x86_64-apple-darwin13.4.0
Thread model: posix
configure:2538: $? = 0
configure:2545: gcc -v >&5
Configured with: --prefix=/Applications/Xcode.app/Contents/Developer/usr --with-gxx-include-dir=/usr/include/c++/4.2.1
Apple LLVM version 5.1 (clang-503.0.38) (based on LLVM 3.4svn)
Target: x86_64-apple-darwin13.4.0
Thread model: posix
configure:2549: $? = 0
configure:2556: gcc -V >&5
clang: error: argument to '-V' is missing (expected 1 value)
clang: error: no input files
configure:2560: $? = 1
configure:2583: checking for C compiler default output file name
configure:2605: gcc    conftest.c  >&5
configure:2609: $? = 0
configure:2647: result: a.out
configure:2666: checking whether the C compiler works
configure:2676: ./a.out
configure:2680: $? = 0
configure:2699: result: yes
configure:2706: checking whether we are cross compiling
configure:2708: result: no
configure:2711: checking for suffix of executables
configure:2718: gcc -o conftest    conftest.c  >&5
configure:2722: $? = 0
configure:2748: result: 
configure:2754: checking for suffix of object files
configure:2780: gcc -c   conftest.c >&5
configure:2784: $? = 0
configure:2809: result: o
configure:2813: checking whether we are using the GNU C compiler
configure:2842: gcc -c   conftest.c >&5
configure:2849: $? = 0
configure:2866: result: yes
configure:2875: checking whether gcc accepts -g
configure:2905: gcc -c -g  conftest.c >&5
configure:2912: $? = 0
configure:3013: result: yes
configure:3030: checking for gcc option to accept ISO C89
configure:3104: gcc  -c -g -O2  conftest.c >&5
configure:3111: $? = 0
configure:3134: result: none needed
configure:3154: checking for C compiler vendor
configure:3188: gcc -c -g -O2  conftest.c >&5
conftest.c:25:7: error: use of undeclared identifier 'thisisanerror'
      thisisanerror;
      ^
1 error generated.
configure:3195: $? = 1
configure: failed program was:
| /* confdefs.h.  */
| #define PACKAGE_NAME "HMMER"
| #define PACKAGE_TARNAME "hmmer"
| #define PACKAGE_VERSION "4.0dev"
| #define PACKAGE_STRING "HMMER 4.0dev"
| #define PACKAGE_BUGREPORT "eddys@janelia.hhmi.org"
| #define HMMER_DATE "September 2014"
| #define HMMER_COPYRIGHT "Copyright (C) 2014 Howard Hughes Medical Institute."
| #define HMMER_LICENSE "Freely distributed under the open source BSD license."
| #define HMMER_VERSION "4.0dev"
| #define HMMER_URL "hmmer.org"
| #define EASEL_DATE "September 2014"
| #define EASEL_COPYRIGHT "Copyright (C) 2014 Howard Hughes Medical Institute."
| #define EASEL_LICENSE "Freely distributed under the open source BSD license."
| #define EASEL_VERSION "h4.0dev"
| #define eslLIBRARY 1
| #define eslDEBUGLEVEL 0
| /* end confdefs.h.  */
| 
| int
| main ()
| {
| 
| #if !(defined(__ICC) || defined(__ECC) || defined(__INTEL_COMPILER))
|       thisisanerror;
| #endif
| 
|   ;
|   return 0;
| }
configure:3188: gcc -c -g -O2  conftest.c >&5
conftest.c:25:7: error: use of undeclared identifier 'thisisanerror'
      thisisanerror;
      ^
1 error generated.
configure:3195: $? = 1
configure: failed program was:
| /* confdefs.h.  */
| #define PACKAGE_NAME "HMMER"
| #define PACKAGE_TARNAME "hmmer"
| #define PACKAGE_VERSION "4.0dev"
| #define PACKAGE_STRING "HMMER 4.0dev"
| #define PACKAGE_BUGREPORT "eddys@janelia.hhmi.org"
| #define HMMER_DATE "September 2014"
| #define HMMER_COPYRIGHT "Copyright (C) 2014 Howard Hughes Medical Institute."
| #define HMMER_LICENSE "Freely distributed under the open source BSD license."
| #define HMMER_VERSION "4.0dev"
| #define HMMER_URL "hmmer.org"
| #define EASEL_DATE "September 2014"
| #define EASEL_COPYRIGHT "Copyright (C) 2014 Howard Hughes Medical Institute."
| #define EASEL_LICENSE "Freely distributed under the open source BSD license."
| #define EASEL_VERSION "h4.0dev"
| #define eslLIBRARY 1
| #define eslDEBUGLEVEL 0
| /* end confdefs.h.  */
| 
| int
| main ()
| {
| 
| #if !(defined(__xlc__) || defined(__xlC__) || defined(__IBMC__) || defined(__IBMCPP__))
|       thisisanerror;
| #endif
| 
|   ;
|   return 0;
| }
configure:3188: gcc -c -g -O2  conftest.c >&5
conftest.c:25:7: error: use of undeclared identifier 'thisisanerror'
      thisisanerror;
      ^
1 error generated.
configure:3195: $? = 1
configure: failed program was:
| /* confdefs.h.  */
| #define PACKAGE_NAME "HMMER"
| #define PACKAGE_TARNAME "hmmer"
| #define PACKAGE_VERSION "4.0dev"
| #define PACKAGE_STRING "HMMER 4.0dev"
| #define PACKAGE_BUGREPORT "eddys@janelia.hhmi.org"
| #define HMMER_DATE "September 2014"
| #define HMMER_COPYRIGHT "Copyright (C) 2014 Howard Hughes Medical Institute."
| #define HMMER_LICENSE "Freely distributed under the open source BSD license."
| #define HMMER_VERSION "4.0dev"
| #define HMMER_URL "hmmer.org"
| #define EASEL_DATE "September 2014"
| #define EASEL_COPYRIGHT "Copyright (C) 2014 Howard Hughes Medical Institute."
| #define EASEL_LICENSE "Freely distributed under the open source BSD license."
| #define EASEL_VERSION "h4.0dev"
| #define eslLIBRARY 1
| #define eslDEBUGLEVEL 0
| /* end confdefs.h.  */
| 
| int
| main ()
| {
| 
| #if !(defined(__PATHCC__) || defined(__PATHSCALE__))
|       thisisanerror;
| #endif
| 
|   ;
|   return 0;
| }
configure:3188: gcc -c -g -O2  conftest.c >&5
configure:3195: $? = 0
configure:3212: result: gnu
configure:3452: checking for the pthreads library -lpthreads
configure:3495: gcc -o conftest -g -O2    conftest.c -lpthreads  >&5
ld: library not found for -lpthreads
clang: error: linker command failed with exit code 1 (use -v to see invocation)
configure:3502: $? = 1
configure: failed program was:
| /* confdefs.h.  */
| #define PACKAGE_NAME "HMMER"
| #define PACKAGE_TARNAME "hmmer"
| #define PACKAGE_VERSION "4.0dev"
| #define PACKAGE_STRING "HMMER 4.0dev"
| #define PACKAGE_BUGREPORT "eddys@janelia.hhmi.org"
| #define HMMER_DATE "September 2014"
| #define HMMER_COPYRIGHT "Copyright (C) 2014 Howard Hughes Medical Institute."
| #define HMMER_LICENSE "Freely distributed under the open source BSD license."
| #define HMMER_VERSION "4.0dev"
| #define HMMER_URL "hmmer.org"
| #define EASEL_DATE "September 2014"
| #define EASEL_COPYRIGHT "Copyright (C) 2014 Howard Hughes Medical Institute."
| #define EASEL_LICENSE "Freely distributed under the open source BSD license."
| #define EASEL_VERSION "h4.0dev"
| #define eslLIBRARY 1
| #define eslDEBUGLEVEL 0
| /* end confdefs.h.  */
| #include <pthread.h>
| int
| main ()
| {
| pthread_t th; pthread_join(th, 0);
|                      pthread_attr_init(0); pthread_cleanup_push(0, 0);
|                      pthread_create(0,0,0,0); pthread_cleanup_pop(0);
|   ;
|   return 0;
| }
configure:3525: result: no
configure:3397: checking whether pthreads work without any flags
configure:3495: gcc -o conftest -g -O2    conftest.c   >&5
configure:3502: $? = 0
configure:3525: result: yes
configure:3545: checking for joinable pthread attribute
configure:3568: gcc -o conftest -g -O2    conftest.c   >&5
configure:3575: $? = 0
configure:3650: result: PTHREAD_CREATE_JOINABLE
configure:3657: checking if more special flags are required for pthreads
configure:3667: result: no
configure:3679: checking for cc_r
configure:3707: result: gcc
configure:3845: checking for gcc
configure:3872: result: gcc
configure:4104: checking for C compiler version
configure:4112: gcc --version >&5
Configured with: --prefix=/Applications/Xcode.app/Contents/Developer/usr --with-gxx-include-dir=/usr/include/c++/4.2.1
Apple LLVM version 5.1 (clang-503.0.38) (based on LLVM 3.4svn)
Target: x86_64-apple-darwin13.4.0
Thread model: posix
configure:4116: $? = 0
configure:4123: gcc -v >&5
Configured with: --prefix=/Applications/Xcode.app/Contents/Developer/usr --with-gxx-include-dir=/usr/include/c++/4.2.1
Apple LLVM version 5.1 (clang-503.0.38) (based on LLVM 3.4svn)
Target: x86_64-apple-darwin13.4.0
Thread model: posix
configure:4127: $? = 0
configure:4134: gcc -V >&5
clang: error: argument to '-V' is missing (expected 1 value)
clang: error: no input files
configure:4138: $? = 1
configure:4141: checking whether we are using the GNU C compiler
configure:4194: result: yes
configure:4203: checking whether gcc accepts -g
configure:4341: result: yes
configure:4358: checking for gcc option to accept ISO C89
configure:4462: result: none needed
configure:4494: checking for a BSD-compatible install
configure:4562: result: /usr/bin/install -c
configure:4939: checking how to run the C preprocessor
configure:4979: gcc -E  conftest.c
configure:4986: $? = 0
configure:5017: gcc -E  conftest.c
conftest.c:21:10: fatal error: 'ac_nonexistent.h' file not found
#include <ac_nonexistent.h>
         ^
1 error generated.
configure:5024: $? = 1
configure: failed program was:
| /* confdefs.h.  */
| #define PACKAGE_NAME "HMMER"
| #define PACKAGE_TARNAME "hmmer"
| #define PACKAGE_VERSION "4.0dev"
| #define PACKAGE_STRING "HMMER 4.0dev"
| #define PACKAGE_BUGREPORT "eddys@janelia.hhmi.org"
| #define HMMER_DATE "September 2014"
| #define HMMER_COPYRIGHT "Copyright (C) 2014 Howard Hughes Medical Institute."
| #define HMMER_LICENSE "Freely distributed under the open source BSD license."
| #define HMMER_VERSION "4.0dev"
| #define HMMER_URL "hmmer.org"
| #define EASEL_DATE "September 2014"
| #define EASEL_COPYRIGHT "Copyright (C) 2014 Howard Hughes Medical Institute."
| #define EASEL_LICENSE "Freely distributed under the open source BSD license."
| #define EASEL_VERSION "h4.0dev"
| #define eslLIBRARY 1
| #define eslDEBUGLEVEL 0
| #define HMMER_THREADS 1
| #define HAVE_PTHREAD 1
| /* end confdefs.h.  */
| #include <ac_nonexistent.h>
configure:5057: result: gcc -E
configure:5086: gcc -E  conftest.c
configure:5093: $? = 0
configure:5124: gcc -E  conftest.c
conftest.c:21:10: fatal error: 'ac_nonexistent.h' file not found
#include <ac_nonexistent.h>
         ^
1 error generated.
configure:5131: $? = 1
configure: failed program was:
| /* confdefs.h.  */
| #define PACKAGE_NAME "HMMER"
| #define PACKAGE_TARNAME "hmmer"
| #define PACKAGE_VERSION "4.0dev"
| #define PACKAGE_STRING "HMMER 4.0dev"
| #define PACKAGE_BUGREPORT "eddys@janelia.hhmi.org"
| #define HMMER_DATE "September 2014"
| #define HMMER_COPYRIGHT "Copyright (C) 2014 Howard Hughes Medical Institute."
| #define HMMER_LICENSE "Freely distributed under the open source BSD license."
| #define HMMER_VERSION "4.0dev"
| #define HMMER_URL "hmmer.org"
| #define EASEL_DATE "September 2014"
| #define EASEL_COPYRIGHT "Copyright (C) 2014 Howard Hughes Medical Institute."
| #define EASEL_LICENSE "Freely distributed under the open source BSD license."
| #define EASEL_VERSION "h4.0dev"
| #define eslLIBRARY 1
| #define eslDEBUGLEVEL 0
| #define HMMER_THREADS 1
| #define HAVE_PTHREAD 1
| /* end confdefs.h.  */
| #include <ac_nonexistent.h>
configure:5171: checking for C compiler vendor
configure:5229: result: gnu
configure:5236: checking for gcc option to accept ISO C99
configure:5395: gcc  -c -g -O2  conftest.c >&5
configure:5402: $? = 0
configure:5425: result: none needed
configure:5563: checking for gcc option to accept ISO Standard C
configure:5572: result: none needed
configure:5623: checking for ranlib
configure:5639: found /usr/bin/ranlib
configure:5650: result: ranlib
configure:5674: checking for ar
configure:5693: found /usr/bin/ar
configure:5706: result: /usr/bin/ar
configure:5715: checking whether you have a GNU make
configure:5726: result: yes, you do; and we assume you will use it!
configure:5766: checking for gcc option to produce PIC
configure:5852: result: -fno-common
configure:5863: checking whether C compiler accepts -msse2
configure:5892: gcc -c -msse2  conftest.c >&5
configure:5899: $? = 0
configure:5917: result: yes
configure:5925: checking whether C compiler accepts -msse2 -msse3
configure:5954: gcc -c -msse2 -msse3  conftest.c >&5
configure:5961: $? = 0
configure:5979: result: yes
configure:5997: checking whether SSE2 is supported
configure:6030: gcc -c -O3 -msse2 -msse3  conftest.c >&5
configure:6037: $? = 0
configure:6042: result: yes
configure:6062: checking compiler support for sse2 cast functions
configure:6097: gcc -c -O3 -msse2 -msse3  conftest.c >&5
configure:6104: $? = 0
configure:6122: result: yes
configure:6129: checking whether _MM_SET_FLUSH_ZERO_MODE is supported
configure:6155: gcc -c -O3 -msse2 -msse3  conftest.c >&5
configure:6162: $? = 0
configure:6167: result: yes
configure:6188: checking for gzip
configure:6206: found /usr/bin/gzip
configure:6219: result: /usr/bin/gzip
configure:6340: checking for grep that handles long lines and -e
configure:6400: result: /usr/bin/grep
configure:6405: checking for egrep
configure:6469: result: /usr/bin/grep -E
configure:6474: checking for ANSI C header files
configure:6504: gcc -c -O3  conftest.c >&5
configure:6511: $? = 0
configure:6610: gcc -o conftest -O3   conftest.c  >&5
configure:6614: $? = 0
configure:6620: ./conftest
configure:6624: $? = 0
configure:6642: result: yes
configure:6666: checking for sys/types.h
configure:6687: gcc -c -O3  conftest.c >&5
configure:6694: $? = 0
configure:6711: result: yes
configure:6666: checking for sys/stat.h
configure:6687: gcc -c -O3  conftest.c >&5
configure:6694: $? = 0
configure:6711: result: yes
configure:6666: checking for stdlib.h
configure:6687: gcc -c -O3  conftest.c >&5
configure:6694: $? = 0
configure:6711: result: yes
configure:6666: checking for string.h
configure:6687: gcc -c -O3  conftest.c >&5
configure:6694: $? = 0
configure:6711: result: yes
configure:6666: checking for memory.h
configure:6687: gcc -c -O3  conftest.c >&5
configure:6694: $? = 0
configure:6711: result: yes
configure:6666: checking for strings.h
configure:6687: gcc -c -O3  conftest.c >&5
configure:6694: $? = 0
configure:6711: result: yes
configure:6666: checking for inttypes.h
configure:6687: gcc -c -O3  conftest.c >&5
configure:6694: $? = 0
configure:6711: result: yes
configure:6666: checking for stdint.h
configure:6687: gcc -c -O3  conftest.c >&5
configure:6694: $? = 0
configure:6711: result: yes
configure:6666: checking for unistd.h
configure:6687: gcc -c -O3  conftest.c >&5
configure:6694: $? = 0
configure:6711: result: yes
configure:6753: checking endian.h usability
configure:6770: gcc -c -O3  conftest.c >&5
conftest.c:68:10: fatal error: 'endian.h' file not found
#include <endian.h>
         ^
1 error generated.
configure:6777: $? = 1
configure: failed program was:
| /* confdefs.h.  */
| #define PACKAGE_NAME "HMMER"
| #define PACKAGE_TARNAME "hmmer"
| #define PACKAGE_VERSION "4.0dev"
| #define PACKAGE_STRING "HMMER 4.0dev"
| #define PACKAGE_BUGREPORT "eddys@janelia.hhmi.org"
| #define HMMER_DATE "September 2014"
| #define HMMER_COPYRIGHT "Copyright (C) 2014 Howard Hughes Medical Institute."
| #define HMMER_LICENSE "Freely distributed under the open source BSD license."
| #define HMMER_VERSION "4.0dev"
| #define HMMER_URL "hmmer.org"
| #define EASEL_DATE "September 2014"
| #define EASEL_COPYRIGHT "Copyright (C) 2014 Howard Hughes Medical Institute."
| #define EASEL_LICENSE "Freely distributed under the open source BSD license."
| #define EASEL_VERSION "h4.0dev"
| #define eslLIBRARY 1
| #define eslDEBUGLEVEL 0
| #define HMMER_THREADS 1
| #define HAVE_PTHREAD 1
| #define HAVE_SSE2 1
| #define HAVE_SSE2_CAST 1
| #define HAVE_FLUSH_ZERO_MODE 1
| #define HAVE_GZIP 1
| #define STDC_HEADERS 1
| #define HAVE_SYS_TYPES_H 1
| #define HAVE_SYS_STAT_H 1
| #define HAVE_STDLIB_H 1
| #define HAVE_STRING_H 1
| #define HAVE_MEMORY_H 1
| #define HAVE_STRINGS_H 1
| #define HAVE_INTTYPES_H 1
| #define HAVE_STDINT_H 1
| #define HAVE_UNISTD_H 1
| /* end confdefs.h.  */
| #include <stdio.h>
| #ifdef HAVE_SYS_TYPES_H
| # include <sys/types.h>
| #endif
| #ifdef HAVE_SYS_STAT_H
| # include <sys/stat.h>
| #endif
| #ifdef STDC_HEADERS
| # include <stdlib.h>
| # include <stddef.h>
| #else
| # ifdef HAVE_STDLIB_H
| #  include <stdlib.h>
| # endif
| #endif
| #ifdef HAVE_STRING_H
| # if !defined STDC_HEADERS && defined HAVE_MEMORY_H
| #  include <memory.h>
| # endif
| # include <string.h>
| #endif
| #ifdef HAVE_STRINGS_H
| # include <strings.h>
| #endif
| #ifdef HAVE_INTTYPES_H
| # include <inttypes.h>
| #endif
| #ifdef HAVE_STDINT_H
| # include <stdint.h>
| #endif
| #ifdef HAVE_UNISTD_H
| # include <unistd.h>
| #endif
| #include <endian.h>
configure:6791: result: no
configure:6795: checking endian.h presence
configure:6810: gcc -E  conftest.c
conftest.c:35:10: fatal error: 'endian.h' file not found
#include <endian.h>
         ^
1 error generated.
configure:6817: $? = 1
configure: failed program was:
| /* confdefs.h.  */
| #define PACKAGE_NAME "HMMER"
| #define PACKAGE_TARNAME "hmmer"
| #define PACKAGE_VERSION "4.0dev"
| #define PACKAGE_STRING "HMMER 4.0dev"
| #define PACKAGE_BUGREPORT "eddys@janelia.hhmi.org"
| #define HMMER_DATE "September 2014"
| #define HMMER_COPYRIGHT "Copyright (C) 2014 Howard Hughes Medical Institute."
| #define HMMER_LICENSE "Freely distributed under the open source BSD license."
| #define HMMER_VERSION "4.0dev"
| #define HMMER_URL "hmmer.org"
| #define EASEL_DATE "September 2014"
| #define EASEL_COPYRIGHT "Copyright (C) 2014 Howard Hughes Medical Institute."
| #define EASEL_LICENSE "Freely distributed under the open source BSD license."
| #define EASEL_VERSION "h4.0dev"
| #define eslLIBRARY 1
| #define eslDEBUGLEVEL 0
| #define HMMER_THREADS 1
| #define HAVE_PTHREAD 1
| #define HAVE_SSE2 1
| #define HAVE_SSE2_CAST 1
| #define HAVE_FLUSH_ZERO_MODE 1
| #define HAVE_GZIP 1
| #define STDC_HEADERS 1
| #define HAVE_SYS_TYPES_H 1
| #define HAVE_SYS_STAT_H 1
| #define HAVE_STDLIB_H 1
| #define HAVE_STRING_H 1
| #define HAVE_MEMORY_H 1
| #define HAVE_STRINGS_H 1
| #define HAVE_INTTYPES_H 1
| #define HAVE_STDINT_H 1
| #define HAVE_UNISTD_H 1
| /* end confdefs.h.  */
| #include <endian.h>
configure:6831: result: no
configure:6864: checking for endian.h
configure:6873: result: no
configure:6742: checking for inttypes.h
configure:6749: result: yes
configure:6742: checking for stdint.h
configure:6749: result: yes
configure:6742: checking for unistd.h
configure:6749: result: yes
configure:6742: checking for sys/types.h
configure:6749: result: yes
configure:6753: checking netinet/in.h usability
configure:6770: gcc -c -O3  conftest.c >&5
configure:6777: $? = 0
configure:6791: result: yes
configure:6795: checking netinet/in.h presence
configure:6810: gcc -E  conftest.c
configure:6817: $? = 0
configure:6831: result: yes
configure:6864: checking for netinet/in.h
configure:6873: result: yes
configure:6908: checking sys/param.h usability
configure:6925: gcc -c -O3  conftest.c >&5
configure:6932: $? = 0
configure:6946: result: yes
configure:6950: checking sys/param.h presence
configure:6965: gcc -E  conftest.c
configure:6972: $? = 0
configure:6986: result: yes
configure:7019: checking for sys/param.h
configure:7028: result: yes
configure:7047: checking for sys/sysctl.h
configure:7071: gcc -c -O3  conftest.c >&5
configure:7078: $? = 0
configure:7095: result: yes
configure:7139: checking emmintrin.h usability
configure:7156: gcc -c -O3  conftest.c >&5
configure:7163: $? = 0
configure:7177: result: yes
configure:7181: checking emmintrin.h presence
configure:7196: gcc -E  conftest.c
configure:7203: $? = 0
configure:7217: result: yes
configure:7250: checking for emmintrin.h
configure:7259: result: yes
configure:7139: checking pmmintrin.h usability
configure:7156: gcc -c -O3  conftest.c >&5
configure:7163: $? = 0
configure:7177: result: yes
configure:7181: checking pmmintrin.h presence
configure:7196: gcc -E  conftest.c
configure:7203: $? = 0
configure:7217: result: yes
configure:7250: checking for pmmintrin.h
configure:7259: result: yes
configure:7139: checking xmmintrin.h usability
configure:7156: gcc -c -O3  conftest.c >&5
configure:7163: $? = 0
configure:7177: result: yes
configure:7181: checking xmmintrin.h presence
configure:7196: gcc -E  conftest.c
configure:7203: $? = 0
configure:7217: result: yes
configure:7250: checking for xmmintrin.h
configure:7259: result: yes
configure:7279: checking whether byte ordering is bigendian
configure:7304: gcc -c -O3  conftest.c >&5
configure:7311: $? = 0
configure:7361: gcc -c -O3  conftest.c >&5
configure:7368: $? = 0
configure:7400: gcc -c -O3  conftest.c >&5
conftest.c:52:4: error: use of undeclared identifier 'not'
                 not big endian
                 ^
1 error generated.
configure:7407: $? = 1
configure: failed program was:
| /* confdefs.h.  */
| #define PACKAGE_NAME "HMMER"
| #define PACKAGE_TARNAME "hmmer"
| #define PACKAGE_VERSION "4.0dev"
| #define PACKAGE_STRING "HMMER 4.0dev"
| #define PACKAGE_BUGREPORT "eddys@janelia.hhmi.org"
| #define HMMER_DATE "September 2014"
| #define HMMER_COPYRIGHT "Copyright (C) 2014 Howard Hughes Medical Institute."
| #define HMMER_LICENSE "Freely distributed under the open source BSD license."
| #define HMMER_VERSION "4.0dev"
| #define HMMER_URL "hmmer.org"
| #define EASEL_DATE "September 2014"
| #define EASEL_COPYRIGHT "Copyright (C) 2014 Howard Hughes Medical Institute."
| #define EASEL_LICENSE "Freely distributed under the open source BSD license."
| #define EASEL_VERSION "h4.0dev"
| #define eslLIBRARY 1
| #define eslDEBUGLEVEL 0
| #define HMMER_THREADS 1
| #define HAVE_PTHREAD 1
| #define HAVE_SSE2 1
| #define HAVE_SSE2_CAST 1
| #define HAVE_FLUSH_ZERO_MODE 1
| #define HAVE_GZIP 1
| #define STDC_HEADERS 1
| #define HAVE_SYS_TYPES_H 1
| #define HAVE_SYS_STAT_H 1
| #define HAVE_STDLIB_H 1
| #define HAVE_STRING_H 1
| #define HAVE_MEMORY_H 1
| #define HAVE_STRINGS_H 1
| #define HAVE_INTTYPES_H 1
| #define HAVE_STDINT_H 1
| #define HAVE_UNISTD_H 1
| #define HAVE_INTTYPES_H 1
| #define HAVE_STDINT_H 1
| #define HAVE_UNISTD_H 1
| #define HAVE_SYS_TYPES_H 1
| #define HAVE_NETINET_IN_H 1
| #define HAVE_SYS_PARAM_H 1
| #define HAVE_SYS_SYSCTL_H 1
| #define HAVE_EMMINTRIN_H 1
| #define HAVE_PMMINTRIN_H 1
| #define HAVE_XMMINTRIN_H 1
| /* end confdefs.h.  */
| #include <sys/types.h>
| 		#include <sys/param.h>
| 
| int
| main ()
| {
| #if BYTE_ORDER != BIG_ENDIAN
| 		 not big endian
| 		#endif
| 
|   ;
|   return 0;
| }
configure:7659: result: no
configure:7685: checking for uint8_t
configure:7716: gcc -c -O3  conftest.c >&5
configure:7723: $? = 0
configure:7744: result: yes
configure:7762: checking for uint16_t
configure:7793: gcc -c -O3  conftest.c >&5
configure:7800: $? = 0
configure:7821: result: yes
configure:7835: checking for uint32_t
configure:7866: gcc -c -O3  conftest.c >&5
configure:7873: $? = 0
configure:7894: result: yes
configure:7912: checking for uint64_t
configure:7943: gcc -c -O3  conftest.c >&5
configure:7950: $? = 0
configure:7971: result: yes
configure:7988: checking for off_t
configure:8016: gcc -c -O3  conftest.c >&5
configure:8023: $? = 0
configure:8050: gcc -c -O3  conftest.c >&5
conftest.c:81:20: error: expected expression
if (sizeof ((off_t)))
                   ^
1 error generated.
configure:8057: $? = 1
configure: failed program was:
| /* confdefs.h.  */
| #define PACKAGE_NAME "HMMER"
| #define PACKAGE_TARNAME "hmmer"
| #define PACKAGE_VERSION "4.0dev"
| #define PACKAGE_STRING "HMMER 4.0dev"
| #define PACKAGE_BUGREPORT "eddys@janelia.hhmi.org"
| #define HMMER_DATE "September 2014"
| #define HMMER_COPYRIGHT "Copyright (C) 2014 Howard Hughes Medical Institute."
| #define HMMER_LICENSE "Freely distributed under the open source BSD license."
| #define HMMER_VERSION "4.0dev"
| #define HMMER_URL "hmmer.org"
| #define EASEL_DATE "September 2014"
| #define EASEL_COPYRIGHT "Copyright (C) 2014 Howard Hughes Medical Institute."
| #define EASEL_LICENSE "Freely distributed under the open source BSD license."
| #define EASEL_VERSION "h4.0dev"
| #define eslLIBRARY 1
| #define eslDEBUGLEVEL 0
| #define HMMER_THREADS 1
| #define HAVE_PTHREAD 1
| #define HAVE_SSE2 1
| #define HAVE_SSE2_CAST 1
| #define HAVE_FLUSH_ZERO_MODE 1
| #define HAVE_GZIP 1
| #define STDC_HEADERS 1
| #define HAVE_SYS_TYPES_H 1
| #define HAVE_SYS_STAT_H 1
| #define HAVE_STDLIB_H 1
| #define HAVE_STRING_H 1
| #define HAVE_MEMORY_H 1
| #define HAVE_STRINGS_H 1
| #define HAVE_INTTYPES_H 1
| #define HAVE_STDINT_H 1
| #define HAVE_UNISTD_H 1
| #define HAVE_INTTYPES_H 1
| #define HAVE_STDINT_H 1
| #define HAVE_UNISTD_H 1
| #define HAVE_SYS_TYPES_H 1
| #define HAVE_NETINET_IN_H 1
| #define HAVE_SYS_PARAM_H 1
| #define HAVE_SYS_SYSCTL_H 1
| #define HAVE_EMMINTRIN_H 1
| #define HAVE_PMMINTRIN_H 1
| #define HAVE_XMMINTRIN_H 1
| /* end confdefs.h.  */
| #include <stdio.h>
| #ifdef HAVE_SYS_TYPES_H
| # include <sys/types.h>
| #endif
| #ifdef HAVE_SYS_STAT_H
| # include <sys/stat.h>
| #endif
| #ifdef STDC_HEADERS
| # include <stdlib.h>
| # include <stddef.h>
| #else
| # ifdef HAVE_STDLIB_H
| #  include <stdlib.h>
| # endif
| #endif
| #ifdef HAVE_STRING_H
| # if !defined STDC_HEADERS && defined HAVE_MEMORY_H
| #  include <memory.h>
| # endif
| # include <string.h>
| #endif
| #ifdef HAVE_STRINGS_H
| # include <strings.h>
| #endif
| #ifdef HAVE_INTTYPES_H
| # include <inttypes.h>
| #endif
| #ifdef HAVE_STDINT_H
| # include <stdint.h>
| #endif
| #ifdef HAVE_UNISTD_H
| # include <unistd.h>
| #endif
| int
| main ()
| {
| if (sizeof ((off_t)))
| 	  return 0;
|   ;
|   return 0;
| }
configure:8080: result: yes
configure:8100: checking for mkstemp
configure:8156: gcc -o conftest -O3   conftest.c  >&5
configure:8163: $? = 0
configure:8185: result: yes
configure:8201: checking for popen
configure:8257: gcc -o conftest -O3   conftest.c  >&5
configure:8264: $? = 0
configure:8286: result: yes
configure:8302: checking for strcasecmp
configure:8358: gcc -o conftest -O3   conftest.c  >&5
conftest.c:70:6: warning: incompatible redeclaration of library function 'strcasecmp' [-Wincompatible-library-redeclaration]
char strcasecmp ();
     ^
conftest.c:70:6: note: 'strcasecmp' is a builtin with type 'int (const char *, const char *)'
1 warning generated.
configure:8365: $? = 0
configure:8387: result: yes
configure:8403: checking for times
configure:8459: gcc -o conftest -O3   conftest.c  >&5
configure:8466: $? = 0
configure:8488: result: yes
configure:8504: checking for getpid
configure:8560: gcc -o conftest -O3   conftest.c  >&5
configure:8567: $? = 0
configure:8589: result: yes
configure:8605: checking for sysctl
configure:8661: gcc -o conftest -O3   conftest.c  >&5
configure:8668: $? = 0
configure:8690: result: yes
configure:8706: checking for sysconf
configure:8762: gcc -o conftest -O3   conftest.c  >&5
configure:8769: $? = 0
configure:8791: result: yes
configure:8807: checking for getcwd
configure:8863: gcc -o conftest -O3   conftest.c  >&5
configure:8870: $? = 0
configure:8892: result: yes
configure:8908: checking for stat
configure:8964: gcc -o conftest -O3   conftest.c  >&5
configure:8971: $? = 0
configure:8993: result: yes
configure:9009: checking for fstat
configure:9065: gcc -o conftest -O3   conftest.c  >&5
configure:9072: $? = 0
configure:9094: result: yes
configure:9111: checking for ntohs
configure:9167: gcc -o conftest -O3   conftest.c  >&5
configure:9174: $? = 0
configure:9196: result: yes
configure:9288: checking for ntohl
configure:9344: gcc -o conftest -O3   conftest.c  >&5
configure:9351: $? = 0
configure:9373: result: yes
configure:9465: checking for htons
configure:9521: gcc -o conftest -O3   conftest.c  >&5
configure:9528: $? = 0
configure:9550: result: yes
configure:9642: checking for htonl
configure:9698: gcc -o conftest -O3   conftest.c  >&5
configure:9705: $? = 0
configure:9727: result: yes
configure:9815: checking for _LARGEFILE_SOURCE value needed for large files
configure:9844: gcc -o conftest -O3   conftest.c  >&5
configure:9851: $? = 0
configure:9924: result: no
configure:9958: checking for special C compiler options needed for large files
configure:10053: result: no
configure:10059: checking for _FILE_OFFSET_BITS value needed for large files
configure:10094: gcc -c -O3  conftest.c >&5
configure:10101: $? = 0
configure:10170: result: no
configure:10436: creating ./config.status

## ---------------------- ##
## Running config.status. ##
## ---------------------- ##

This file was extended by HMMER config.status 4.0dev, which was
generated by GNU Autoconf 2.63.  Invocation command line was

  CONFIG_FILES    = 
  CONFIG_HEADERS  = 
  CONFIG_LINKS    = 
  CONFIG_COMMANDS = 
  $ ./config.status 

on rivase-wm1.local

config.status:830: creating documentation/release-notes/LICENSE.sh
config.status:830: creating documentation/Makefile
config.status:830: creating documentation/man/Makefile
config.status:830: creating documentation/userguide/Makefile
config.status:830: creating src/Makefile
config.status:830: creating src/Makefile-subdirs.mk
config.status:830: creating src/base/Makefile
config.status:830: creating src/build/Makefile
config.status:830: creating src/daemon/Makefile
config.status:830: creating src/dp_reference/Makefile
config.status:830: creating src/dp_sparse/Makefile
config.status:830: creating src/dp_vector/Makefile
config.status:830: creating src/experiments/Makefile
config.status:830: creating src/misc/Makefile
config.status:830: creating src/programs/Makefile
config.status:830: creating src/sandbox/Makefile
config.status:830: creating src/search/Makefile
config.status:830: creating src/utilities/Makefile
config.status:830: creating testsuite/Makefile
config.status:830: creating benchmarks/Makefile
config.status:830: creating benchmarks/profmark/Makefile
config.status:830: creating benchmarks/speed/Makefile
config.status:830: creating lib/easel/LICENSE.sh
config.status:830: creating lib/easel/miniapps/Makefile
config.status:830: creating lib/easel/testsuite/Makefile
config.status:830: creating lib/easel/documentation/Makefile
config.status:830: creating lib/easel/Makefile
config.status:830: creating lib/libdivsufsort/Makefile
config.status:830: creating Makefile
config.status:830: creating src/p7_config.h
config.status:830: creating lib/easel/esl_config.h
config.status:830: creating lib/libdivsufsort/divsufsort.h
config.status:1046: lib/libdivsufsort/divsufsort.h is unchanged

## ---------------- ##
## Cache variables. ##
## ---------------- ##

ac_cv_build=i386-apple-darwin13.4.0
ac_cv_c_bigendian=no
ac_cv_c_compiler_gnu=yes
ac_cv_c_uint16_t=yes
ac_cv_c_uint32_t=yes
ac_cv_c_uint64_t=yes
ac_cv_c_uint8_t=yes
ac_cv_env_CC_set=
ac_cv_env_CC_value=
ac_cv_env_CFLAGS_set=
ac_cv_env_CFLAGS_value=
ac_cv_env_CPPFLAGS_set=
ac_cv_env_CPPFLAGS_value=
ac_cv_env_CPP_set=
ac_cv_env_CPP_value=
ac_cv_env_LDFLAGS_set=
ac_cv_env_LDFLAGS_value=
ac_cv_env_LIBS_set=
ac_cv_env_LIBS_value=
ac_cv_env_MPICC_set=
ac_cv_env_MPICC_value=
ac_cv_env_PIC_FLAGS_set=
ac_cv_env_PIC_FLAGS_value=
ac_cv_env_build_alias_set=
ac_cv_env_build_alias_value=
ac_cv_env_host_alias_set=
ac_cv_env_host_alias_value=
ac_cv_env_target_alias_set=
ac_cv_env_target_alias_value=
ac_cv_func_fstat=yes
ac_cv_func_getcwd=yes
ac_cv_func_getpid=yes
ac_cv_func_htonl=yes
ac_cv_func_htons=yes
ac_cv_func_mkstemp=yes
ac_cv_func_ntohl=yes
ac_cv_func_ntohs=yes
ac_cv_func_popen=yes
ac_cv_func_stat=yes
ac_cv_func_strcasecmp=yes
ac_cv_func_sysconf=yes
ac_cv_func_sysctl=yes
ac_cv_func_times=yes
ac_cv_header_emmintrin_h=yes
ac_cv_header_endian_h=no
ac_cv_header_inttypes_h=yes
ac_cv_header_memory_h=yes
ac_cv_header_netinet_in_h=yes
ac_cv_header_pmmintrin_h=yes
ac_cv_header_stdc=yes
ac_cv_header_stdint_h=yes
ac_cv_header_stdlib_h=yes
ac_cv_header_string_h=yes
ac_cv_header_strings_h=yes
ac_cv_header_sys_param_h=yes
ac_cv_header_sys_stat_h=yes
ac_cv_header_sys_sysctl_h=yes
ac_cv_header_sys_types_h=yes
ac_cv_header_unistd_h=yes
ac_cv_header_xmmintrin_h=yes
ac_cv_host=i386-apple-darwin13.4.0
ac_cv_objext=o
ac_cv_path_AR=/usr/bin/ar
ac_cv_path_EGREP='/usr/bin/grep -E'
ac_cv_path_GREP=/usr/bin/grep
ac_cv_path_HAVE_GZIP=/usr/bin/gzip
ac_cv_path_install='/usr/bin/install -c'
ac_cv_prog_CPP='gcc -E'
ac_cv_prog_PTHREAD_CC=gcc
ac_cv_prog_ac_ct_CC=gcc
ac_cv_prog_ac_ct_RANLIB=ranlib
ac_cv_prog_cc_c89=
ac_cv_prog_cc_c99=
ac_cv_prog_cc_g=yes
ac_cv_prog_cc_stdc=
ac_cv_sys_file_offset_bits=no
ac_cv_sys_largefile_CC=no
ac_cv_sys_largefile_source=no
ac_cv_type_off_t=yes
ax_cv_c_compiler_vendor=gnu
ax_cv_c_flags__msse2=yes
ax_cv_c_flags__msse2__msse3=yes

## ----------------- ##
## Output variables. ##
## ----------------- ##

AR='/usr/bin/ar'
CC='gcc'
CFLAGS='-O3'
CPP='gcc -E'
CPPFLAGS=''
DEFS='-DHAVE_CONFIG_H'
EASEL_COPYRIGHT='Copyright (C) 2014 Howard Hughes Medical Institute.'
EASEL_DATE='September 2014'
EASEL_LICENSE='Freely distributed under the open source BSD license.'
EASEL_URL='bioeasel.org'
EASEL_VERSION='h4.0dev'
ECHO_C='\c'
ECHO_N=''
ECHO_T=''
EGREP='/usr/bin/grep -E'
EXEC_DEPENDENCY='%: %.o'
EXEEXT=''
GREP='/usr/bin/grep'
HAVE_GZIP='/usr/bin/gzip'
HMMER_COPYRIGHT='Copyright (C) 2014 Howard Hughes Medical Institute.'
HMMER_DATE='September 2014'
HMMER_ESLDIR='lib/easel'
HMMER_LICENSE='Freely distributed under the open source BSD license.'
HMMER_SADIR='lib/libdivsufsort'
HMMER_URL='hmmer.org'
HMMER_VERSION='4.0dev'
INSTALL_DATA='${INSTALL} -m 644'
INSTALL_PROGRAM='${INSTALL}'
INSTALL_SCRIPT='${INSTALL}'
LDFLAGS=''
LIBGSL=''
LIBOBJS=''
LIBS=''
LTLIBOBJS=''
MPICC=''
MPILIBS=''
OBJEXT='o'
PACKAGE_BUGREPORT='eddys@janelia.hhmi.org'
PACKAGE_NAME='HMMER'
PACKAGE_STRING='HMMER 4.0dev'
PACKAGE_TARNAME='hmmer'
PACKAGE_VERSION='4.0dev'
PATH_SEPARATOR=':'
PIC_FLAGS='-fno-common'
PTHREAD_CC='gcc'
PTHREAD_CFLAGS=''
PTHREAD_LIBS=''
RANLIB='ranlib'
SHELL='/bin/sh'
SIMD_CFLAGS='-msse2 -msse3'
ac_ct_CC='gcc'
acx_pthread_config=''
bindir='${exec_prefix}/bin'
build='i386-apple-darwin13.4.0'
build_alias=''
build_cpu='i386'
build_os='darwin13.4.0'
build_vendor='apple'
datadir='${datarootdir}'
datarootdir='${prefix}/share'
docdir='${datarootdir}/doc/${PACKAGE_TARNAME}'
dvidir='${docdir}'
exec_prefix='${prefix}'
host='i386-apple-darwin13.4.0'
host_alias=''
host_cpu='i386'
host_os='darwin13.4.0'
host_vendor='apple'
htmldir='${docdir}'
includedir='${prefix}/include'
infodir='${datarootdir}/info'
libdir='${exec_prefix}/lib'
libexecdir='${exec_prefix}/libexec'
localedir='${datarootdir}/locale'
localstatedir='${prefix}/var'
mandir='${datarootdir}/man'
oldincludedir='/usr/include'
pdfdir='${docdir}'
prefix='/usr/local'
program_transform_name='s,x,x,'
psdir='${docdir}'
sbindir='${exec_prefix}/sbin'
sharedstatedir='${prefix}/com'
sysconfdir='${prefix}/etc'
target_alias=''

## ----------- ##
## confdefs.h. ##
## ----------- ##

#define PACKAGE_NAME "HMMER"
#define PACKAGE_TARNAME "hmmer"
#define PACKAGE_VERSION "4.0dev"
#define PACKAGE_STRING "HMMER 4.0dev"
#define PACKAGE_BUGREPORT "eddys@janelia.hhmi.org"
#define HMMER_DATE "September 2014"
#define HMMER_COPYRIGHT "Copyright (C) 2014 Howard Hughes Medical Institute."
#define HMMER_LICENSE "Freely distributed under the open source BSD license."
#define HMMER_VERSION "4.0dev"
#define HMMER_URL "hmmer.org"
#define EASEL_DATE "September 2014"
#define EASEL_COPYRIGHT "Copyright (C) 2014 Howard Hughes Medical Institute."
#define EASEL_LICENSE "Freely distributed under the open source BSD license."
#define EASEL_VERSION "h4.0dev"
#define eslLIBRARY 1
#define eslDEBUGLEVEL 0
#define HMMER_THREADS 1
#define HAVE_PTHREAD 1
#define HAVE_SSE2 1
#define HAVE_SSE2_CAST 1
#define HAVE_FLUSH_ZERO_MODE 1
#define HAVE_GZIP 1
#define STDC_HEADERS 1
#define HAVE_SYS_TYPES_H 1
#define HAVE_SYS_STAT_H 1
#define HAVE_STDLIB_H 1
#define HAVE_STRING_H 1
#define HAVE_MEMORY_H 1
#define HAVE_STRINGS_H 1
#define HAVE_INTTYPES_H 1
#define HAVE_STDINT_H 1
#define HAVE_UNISTD_H 1
#define HAVE_INTTYPES_H 1
#define HAVE_STDINT_H 1
#define HAVE_UNISTD_H 1
#define HAVE_SYS_TYPES_H 1
#define HAVE_NETINET_IN_H 1
#define HAVE_SYS_PARAM_H 1
#define HAVE_SYS_SYSCTL_H 1
#define HAVE_EMMINTRIN_H 1
#define HAVE_PMMINTRIN_H 1
#define HAVE_XMMINTRIN_H 1
#define HAVE_MKSTEMP 1
#define HAVE_POPEN 1
#define HAVE_STRCASECMP 1
#define HAVE_TIMES 1
#define HAVE_GETPID 1
#define HAVE_SYSCTL 1
#define HAVE_SYSCONF 1
#define HAVE_GETCWD 1
#define HAVE_STAT 1
#define HAVE_FSTAT 1
#define HAVE_NTOHS 1
#define HAVE_NTOHL 1
#define HAVE_HTONS 1
#define HAVE_HTONL 1
#define HAVE_FSEEKO 1

configure: exit 0
