# Supplementary material for: Parameterizing sequence alignment with an explicit evolutionary model
Source: BMC Bioinformatics. 2015 Dec 10;16:406. doi: 10.1186/s12859-015-0832-5 (PMC4676179; doi:10.1186/s12859-015-0832-5)
Supplement: Additional file 2 — Tarball that contains the source code for the programs introduced in this manuscript, as well as the Perl scripts used to generate the experiments in this work and the results of the experiments. (ZIP 42,496 kb) [file 12859_2015_832_MOESM2_ESM.zip › supplemental_files/src/lib/hmmer4/configure.ac]

# Process this file with autoconf to produce the HMMER configure script.
#
# This is synchronized with Easel's configure script. HMMER's
# configure script configures Easel in addition to itself. This saves
# having to do a separate ./configure in Easel, but also means that
# everything that appears in Easel's configure script must also appear
# here.
#
# Some reminders to save re-reading autoconf manual for the n'th time:
#    output variables:
#      -  are defined here as normal shell variables, e.g. FOO="my string"
#      -  are made into output variables by calling AC_SUBST(FOO)
#      -  any occurrence of @FOO@ in an output file is then substituted
#         This only happens in files we assign w/ AC_CONFIG_FILES;
#         such as our Makefile.in's, for example.
#
#   C preprocessor symbols:
#      -  are defined here by calling AC_DEFINE(FOO) or AC_DEFINE(FOO, [42])
#      -  then #undef FOO in easel.h.in becomes #define FOO, #define FOO 42
#         This only happens in header files that we assign
#         w/ AC_CONFIG_HEADERS, such as p7_config.h.in
#
# Contents:   
#    1. autoconf requirements
#    2. AC_INIT
#    3. Info on the package
#    4. Process ./configure commandline options
#    5. Checks for programs, including ${CC}, ${CFLAGS}
#    6. Checks for libraries, such as GSL
#    7. Checks for headers, including SSE headers
#    8. Checks for types.
#    9. Checks for functions.
#   10. Checks for system services
#   11. AC_CONFIG_FILES
#   12. AC_OUTPUT
#   13. Copyright and license information
#
# (the order of sections above is meant to obey GNU's suggested
#  section order; see autoconf manual, 3.1.3 "standard configure.ac
#  layout")


################################################################
# 1. autoconf requirements
################################################################
# AUTOCONF 2.61 has a bug in AC_FUNC_FSEEKO; don't use it.
AC_PREREQ(2.63)

################################################################
# 2. AC_INIT
################################################################

AC_INIT(HMMER, 4.0dev, eddys@janelia.hhmi.org, hmmer)
AC_MSG_NOTICE([Configuring HMMER for your system.])

# remember if the user is overriding CFLAGS
if test x"$CFLAGS" = x; then 
  sre_cflags_env_set=no
else
  sre_cflags_env_set=yes
fi

################################################################
# 3. Info on the package
################################################################
#
# The four AC_INIT args set these output variables and preprocessor symbols:
#     PACKAGE_NAME      <package>     e.g. "HMMER"
#     PACKAGE_VERSION   <version>     e.g. "3.0"
#     PACKAGE_BUGREPORT <bug-report>  e.g. "eddys@janelia.hhmi.org"
#     PACKAGE_TARNAME   <tarname>     e.g. "hmmer"
# From them, it derives one more:
#     PACKAGE_STRING    <package> <version>, e.g. "HMMER 3.0"
# We also define additional variables:
#     HMMER_DATE        release date: e.g. "January 2007"
#     HMMER_COPYRIGHT   one-line copyright string
#     HMMER_LICENSE     one-line license string
#     HMMER_LICENSETAG  which license to bundle from Licenses/ subdirectory.
#     HMMER_VERSION     copy of version code, e.g. "3.0"
#     HMMER_URL         URL home for HMMER:   e.g. "hmmer.org"
# And we have to define the relevant package variables for Easel as well.
#
# We avoid using AC_INIT's PACKAGE_ variables anywhere, because we want to be able
# to use HMMER as a library inside other packages, with no name clashes.
################################################################

HMMER_DATE="September 2014"
HMMER_COPYRIGHT="Copyright (C) 2014 Howard Hughes Medical Institute."
HMMER_LICENSE="Freely distributed under the open source BSD license."
HMMER_VERSION=$PACKAGE_VERSION
HMMER_URL="hmmer.org"
HMMER_ESLDIR="lib/easel"
HMMER_SADIR="lib/libdivsufsort"

EASEL_DATE="September 2014"
EASEL_COPYRIGHT="Copyright (C) 2014 Howard Hughes Medical Institute."
EASEL_LICENSE="Freely distributed under the open source BSD license."
EASEL_VERSION="h$PACKAGE_VERSION"
EASEL_URL="bioeasel.org"

# Output variables  (AC_OUTPUT replaces @var@ in input files, such as Makefiles)
AC_SUBST(HMMER_DATE)
AC_SUBST(HMMER_COPYRIGHT)
AC_SUBST(HMMER_LICENSE)
AC_SUBST(HMMER_VERSION)
AC_SUBST(HMMER_URL)
AC_SUBST(HMMER_ESLDIR)
AC_SUBST(HMMER_SADIR)

AC_SUBST(EASEL_DATE)
AC_SUBST(EASEL_COPYRIGHT)
AC_SUBST(EASEL_LICENSE)
AC_SUBST(EASEL_VERSION)
AC_SUBST(EASEL_URL)

# Preprocessor symbols (replace #undefs in p7_config.h)
AC_DEFINE_UNQUOTED(HMMER_DATE,      "$HMMER_DATE")
AC_DEFINE_UNQUOTED(HMMER_COPYRIGHT, "$HMMER_COPYRIGHT")
AC_DEFINE_UNQUOTED(HMMER_LICENSE,   "$HMMER_LICENSE")
AC_DEFINE_UNQUOTED(HMMER_VERSION,   "$HMMER_VERSION")
AC_DEFINE_UNQUOTED(HMMER_URL,       "$HMMER_URL")

AC_DEFINE_UNQUOTED(EASEL_DATE,      "$EASEL_DATE")
AC_DEFINE_UNQUOTED(EASEL_COPYRIGHT, "$EASEL_COPYRIGHT")
AC_DEFINE_UNQUOTED(EASEL_LICENSE,   "$EASEL_LICENSE")
AC_DEFINE_UNQUOTED(EASEL_VERSION,   "$EASEL_VERSION")

AC_DEFINE(eslLIBRARY)

# Figure out what host we're compiling on.
# Three GNU scripts must be included in the distro: 
#       install.sh, config.guess, config.sub
# This sets four shell variables:
#       host            example: i686-pc-linux-gnu      
#       host_cpu        example: i686
#       host_vendor     example: pc
#       host_os         example: linux-gnu
AC_CANONICAL_HOST

# Check if we're a binary distribution. 
# Trigger is existence of binaries/, nonexistence of src/.
# 
# For binary distro, we do minimal configuration, setting version information 
# and installation path names, making ./configure independent of having a working
# C compiler.
#
# Implements a sneaky if statement that wraps most of the configure.ac M4 code.
#
#if ((! test -d binaries) && test -d src); then 
AC_MSG_NOTICE([Full HMMER source distribution - using full configuration])


################################################################
# 4. Process the ./configure command line
################################################################

# --enable-debugging      - set basic debugging (level 1)
# --enable-debugging=x    - set debugging level to <x> (1-3)
#
# At all levels, including 0, replaces CFLAGS w/ "-g -Wall" (so it assumes gcc).
# Sets p7_DEBUGGING preprocessor symbol, which compiles in debugging support.
# Also sets eslDEBUGLEVEL level, 0-3.
#
AC_ARG_ENABLE(debugging,
[AS_HELP_STRING([--enable-debugging],[include debugging code])
AS_HELP_STRING([--enable-debugging=x],[also set diagnostics verbosity level to <x> (1-3)])],
enable_debugging=$enableval, enable_debugging=no)

case $enable_debugging in
   yes)  AC_DEFINE(eslDEBUGLEVEL, 1);;
     1)  AC_DEFINE(eslDEBUGLEVEL, 1);;
     2)  AC_DEFINE(eslDEBUGLEVEL, 2);;
     3)  AC_DEFINE(eslDEBUGLEVEL, 3);;
    no)  AC_DEFINE(eslDEBUGLEVEL, 0);;
     *)  AC_MSG_ERROR([Unknown argument to --enable-debugging: $enable_debugging]);;
esac

# --enable-exact-logsum  - turn on p7_LOGSUM_SLOWEXACT flag (should only be used in debugging)
# 
AC_ARG_ENABLE(exact-logsum,
  [AS_HELP_STRING( [--enable-exact-logsum],[use slow/exact lse2 log-sum-exp calculations])],
  ok=$enableval, ok=no)
if test "$ok" = "yes"; then
  AC_MSG_NOTICE([Compiling with slow/exact lse2 log-sum-exp calculations.])
  AC_DEFINE(p7_LOGSUM_SLOWEXACT)
fi


# --enable-gcov      - compile for code coverage testing
#
# Replaces CC with "gcc" and CFLAGS with "-g -Wall -fprofile-arcs -ftest-coverage".
# Running programs (notably the test suite) will then generate .gcda files,
# which the gcov tool can read.
#
AC_ARG_ENABLE(gcov,[AS_HELP_STRING([--enable-gcov],[compile for code coverage testing])], ok=$enableval, ok=no)
if test "$ok" = "yes"; then
  AC_MSG_NOTICE([Compiling with gcov instrumentation.])
  CC="gcc"
  CFLAGS="-g -Wall -fprofile-arcs -ftest-coverage"
  sre_cflags_env_set=yes
fi


# --enable-gprof     - compile for gcc code profiling
#
# Replaces CC with "gcc" and CFLAGS with "-O -g -pg"
# Running programs generates a profile data file "gmon.out".
#
AC_ARG_ENABLE(gprof,[AS_HELP_STRING([--enable-gprof],[compile for gcc code profiing])], ok=$enableval, ok=no)
if test "$ok" = "yes"; then
  AC_MSG_NOTICE([Compiling with gprof instrumentation.])
  CC="gcc"
  CFLAGS="-O -g -pg"
  sre_cflags_env_set=yes
fi


# --enable-mpi       Enable MPI parallelization
AC_ARG_ENABLE(mpi,[AS_HELP_STRING([--enable-mpi],[enable MPI parallelization])], enable_mpi=$enableval, enable_mpi=no)


# --enable-xlc-arch  Set the code generation for a particular architecture
#
# The xlc compiler on AIX seems to need the -qarch flag to be set for a processor
# that is VMX enabled.  Otherwise a warning is issued that states the -qenablevmx
# and -qaltivec flags are ignored.
AX_COMPILER_VENDOR
if test "${ax_cv_c_compiler_vendor}" = "ibm"; then
  AC_ARG_WITH(xlc-arch, 
              [AC_HELP_STRING([--with-xlc-arch=<arch>], [specify architecture <arch> for xlc -qarch])],
              XLC_ARCH=$withval, 
              XLC_ARCH=no)
fi

# --enable-threads      Enable POSIX multithreading
#
# Uses ACX_PTHREAD macro from the GNU macro archive.
# Back to my code to finish enabling pthreads...
# Define these preprocessor variables:
#     HMMER_THREADS
#     HAVE_PTHREAD_SETCONCURRENCY
#     HAVE_PTHREAD_ATTR_SETSCOPE
#
AC_ARG_ENABLE([threads],
              [AS_HELP_STRING([--enable-threads],
                 [enable POSIX multithreading support (default is check)])],
	      [],
              [enable_threads=check])

case $enable_threads in 
   yes)   check_threads=yes
          ;;
   no)    check_threads=no
          ;;
   check) check_threads=yes
          ;;
   *)     check_threads=no
          AC_MSG_NOTICE([Ignoring unknown argument to --enable-threads: $enable_threads])
          ;;
esac
 
AS_IF([test "x$check_threads" != xno],
      [ACX_PTHREAD([AC_DEFINE(HMMER_THREADS)
                    AC_DEFINE(HAVE_PTHREAD)
                    AC_SUBST(PTHREAD_LIBS)
                    AC_SUBST(PTHREAD_CFLAGS)],
                   [if test "x$enable_threads" != xcheck; then
                      AC_MSG_FAILURE([POSIX multithreading failed])
                    fi])])

#AC_ARG_ENABLE(threads, 
#[  --enable-threads        enable POSIX multithreading support],
#[case $enable_threads in 
#   yes) AC_MSG_NOTICE([enabled POSIX multithreading support])
#        AC_CHECK_FUNCS(pthread_setconcurrency)
#        AC_CHECK_FUNCS(pthread_attr_setscope)
#	ACX_PTHREAD(AC_DEFINE(HMMER_THREADS))
#	;;
#   no)  AC_MSG_NOTICE([POSIX multithreading support disabled])
#        ;;
#   *)   echo "Ignoring unknown argument to --disable-threads: $enable_threads"
#	;;
#esac])

# --with-gsl        - enable hooks into the GSL (GNU Scientific Library)
#
# The (action-if-given) is blank: using --with-gsl sets $with_gsl to 'yes',
# and --without-gsl sets $with_gsl to 'no'. If neither is given,
# $with_gsl is set to 'check', and we'll try to use GSL anyway if we
# can find it.
# 
# We interpret the $with_gsl setting later, in the "checks for libraries" section.
AC_ARG_WITH([gsl],
            [AS_HELP_STRING([--with-gsl],
                           [use the GSL, GNU Scientific Library (default is no)])],
            [if test "x$withval" != xno ; then 
               AC_MSG_NOTICE([Enabling hooks into the GNU Scientific Library (GSL)])
             fi
            ],
	    [with_gsl=no])


################################################################
# 5. Checks for programs, including choice of compiler ${CC} and ${CFLAGS}.
#################################################################
AC_PROG_CC
AC_PROG_INSTALL
# MPI :  set @CC@ to mpicc, set @MPILIBS@ if needed (usually not; mpicc deals w/ it), defines HAVE_MPI. 
if test "$enable_mpi" = "yes"; then
   ACX_MPI([], AC_MSG_ERROR([MPI library not found for --enable-mpi]))
   CC=$MPICC
fi
AC_PROG_CPP
AX_COMPILER_VENDOR
# AC_PROG_CC_STDC wants to append -c99 to icc; icc doesn't like this.
if test "$ax_cv_c_compiler_vendor" != "intel"; then
  AC_PROG_CC_STDC
fi
AC_PROG_RANLIB
AC_PATH_PROG([AR], [ar], [:], [$PATH:/usr/ccs/bin:/usr/xpg4/bin])
CHECK_GNU_MAKE

# If the base $CFLAGS isn't already set, select what it should be.
# We've used AX_CC_MAXOPT in the past (from FFTW), but it's
# superaggressive and problematic in many respects. Finally gave up on
# it. -O3 is enough.
if test "$enable_debugging" != "no"; then
   AC_DEFINE(p7_DEBUGGING,  1)
   if test "$GCC" = "yes" && test "$sre_cflags_env_set" = "no"; then
      CFLAGS="-g -Wall"
   fi
else
   if test "$sre_cflags_env_set" = "no"; then
      CFLAGS="-O3"	
   fi
fi

# Figure out how to generate PIC code for shared libraries
# This sets @PIC_FLAGS@ output variable for Easel.
ESL_PIC_FLAGS

# Figure out our @SIMD_CFLAGS@, if they're not already set.
# If we're using gcc, we need -msse2.
# We'd also like to have SSE3, so try to add -msse3.
if test "x$SIMD_CFLAGS" = x; then
   case $ax_cv_c_compiler_vendor in
   gnu)   AX_CHECK_COMPILER_FLAGS([-msse2],        [ SIMD_CFLAGS="-msse2" ])
          AX_CHECK_COMPILER_FLAGS([-msse2 -msse3], [ SIMD_CFLAGS="-msse2 -msse3" ])
	  ;;
   intel) ;;
   *)     ;;
   esac
fi
AC_SUBST(SIMD_CFLAGS)

# Verify that we can build SSE2 code.
# The test here is cribbed from the Apache configure.ac file.
#
AC_MSG_CHECKING([whether SSE2 is supported])
sre_save_cflags="$CFLAGS"
CFLAGS="$CFLAGS $SIMD_CFLAGS"
AC_COMPILE_IFELSE(  [AC_LANG_PROGRAM([[#include <emmintrin.h>]],
			 [[__m128i* one=(__m128i*)_mm_malloc(4, 16);
		   __m128i* two=(__m128i*)_mm_malloc(4, 16);
		   __m128i xmm1 = _mm_load_si128(one);
		   __m128i xmm2 = _mm_load_si128(two);
		   __m128i xmm3 = _mm_or_si128(xmm1, xmm2);
		   _mm_store_si128(one, xmm3);
		   _mm_free(one);
		   _mm_free(two);
		 ]])],
  [ AC_MSG_RESULT([yes])],
  [ AC_MSG_ERROR([no: HMMER3 requires SSE2 vector instruction support]) ]
)
CFLAGS="$sre_save_cflags"
AC_DEFINE([HAVE_SSE2])

# check if the SSE2 implementation supports cast functions
AC_MSG_CHECKING([compiler support for sse2 cast functions])
ssecast=no
sre_save_cflags="$CFLAGS"
CFLAGS="$CFLAGS $SIMD_CFLAGS"
AC_LANG(C)
AC_COMPILE_IFELSE([AC_LANG_PROGRAM([[#include <emmintrin.h>]],
                                   [[__m128 a;
                                     __m128i b;
                                     b = _mm_castps_si128(a);
                                     a = _mm_castsi128_ps(b);]])],
                  [AC_DEFINE([HAVE_SSE2_CAST])
                   ssecast=yes])
AC_MSG_RESULT([$ssecast])
CFLAGS="$sre_save_cflags"

# For x86 processors check if the flush to zero macro is available
# in order to avoid the performance penalty dealing with sub-normal
# values in the floating point calculations.
AC_MSG_CHECKING([whether _MM_SET_FLUSH_ZERO_MODE is supported])
sre_save_cflags="$CFLAGS"
CFLAGS="$CFLAGS $SIMD_CFLAGS"
AC_COMPILE_IFELSE(  [AC_LANG_PROGRAM([[#include <xmmintrin.h>]],
		 [[_MM_SET_FLUSH_ZERO_MODE (_MM_FLUSH_ZERO_ON);
		 ]])],
  [ AC_MSG_RESULT([yes])
    AC_DEFINE([HAVE_FLUSH_ZERO_MODE])],
  [ AC_MSG_RESULT([no])]
)
CFLAGS="$sre_save_cflags"

# Define HAVE_GZIP if gzip is in $PATH (or if HAVE_GZIP is already set)
AC_PATH_PROG(HAVE_GZIP, "gzip", "no")
if test "${HAVE_GZIP}" = "no"; then
  AC_MSG_WARN([gzip not found])
else
  AC_DEFINE(HAVE_GZIP)
fi


################################################################
# 6. Checks for libraries
#################################################################
LIBGSL=
AS_IF([test "x$with_gsl" != xno],
      [AC_CHECK_LIB([gsl], [gsl_expm1], 
           [AC_SUBST([LIBGSL], ["-lgsl -lgslcblas"])
            AC_DEFINE([HAVE_LIBGSL], [1], [Define if you have libgsl])
           ],
           [if test "x$with_gsl" != xcheck; then
             AC_MSG_FAILURE(
               [--with-gsl was given, but GSL library was not found])
            fi
           ],
           [-lgslcblas]
        )])

################################################################
# 7. Checks for headers
################################################################
# Defines HAVE_SYS_TYPES_H, HAVE_STDINT_H, etc.
AC_CHECK_HEADERS([ \
  endian.h\
  inttypes.h\
  stdint.h\
  unistd.h\
  sys/types.h\
  netinet/in.h
])  

# Check for sysctl.h separately.  On OpenBSD, it requires
# <sys/param.h> and autoconf needs special logic to deal w. this as
# follows.
AC_CHECK_HEADERS([sys/param.h])
AC_CHECK_HEADERS([sys/sysctl.h], [], [], 
[[#ifdef HAVE_SYS_PARAM_H
#include <sys/param.h>
#endif
]])


# Vector-specific headers. 
# Separated, because we may want to implement
# other vector languages besides SSE
# For SSE:
#  xmmintrin.h = SSE
#  emmintrin.h = SSE2
#  pmmintrin.h = SSE3
AC_CHECK_HEADERS([\
  emmintrin.h\
  pmmintrin.h\
  xmmintrin.h
])

################################################################
# 8. Checks for types
################################################################
AC_C_BIGENDIAN
AC_TYPE_UINT8_T
AC_TYPE_UINT16_T
AC_TYPE_UINT32_T
AC_TYPE_UINT64_T
AC_TYPE_OFF_T

################################################################
# 9. Checks for functions, defining HAVE_FOO when foo is found
#################################################################
AC_CHECK_FUNCS(mkstemp)
AC_CHECK_FUNCS(popen)
AC_CHECK_FUNCS(strcasecmp)
AC_CHECK_FUNCS(times)
AC_CHECK_FUNCS(getpid)
AC_CHECK_FUNCS(sysctl)
AC_CHECK_FUNCS(sysconf)
AC_CHECK_FUNCS(getcwd)
AC_CHECK_FUNCS(stat)
AC_CHECK_FUNCS(fstat)

AC_CHECK_FUNCS(ntohs, , AC_CHECK_LIB(socket, ntohs))
AC_CHECK_FUNCS(ntohl, , AC_CHECK_LIB(socket, ntohl))
AC_CHECK_FUNCS(htons, , AC_CHECK_LIB(socket, htons))
AC_CHECK_FUNCS(htonl, , AC_CHECK_LIB(socket, htonl))
AC_FUNC_FSEEKO

#################################################################
# 10. System services
#################################################################
AC_SYS_LARGEFILE


################################################################
# 11. Config subdirs and files (except main Makefile, which we defer)
#################################################################
if test -d documentation/release-notes; then
  AC_CONFIG_FILES(documentation/release-notes/LICENSE.sh)
fi

AC_CONFIG_FILES([
  documentation/Makefile
  documentation/man/Makefile
  documentation/userguide/Makefile
  src/Makefile
  src/Makefile-subdirs.mk
  src/base/Makefile
  src/build/Makefile
  src/daemon/Makefile
  src/dp_reference/Makefile
  src/dp_sparse/Makefile
  src/dp_vector/Makefile
  src/experiments/Makefile
  src/misc/Makefile
  src/programs/Makefile
  src/sandbox/Makefile
  src/search/Makefile
  src/utilities/Makefile
  testsuite/Makefile
  benchmarks/Makefile
  benchmarks/profmark/Makefile
  benchmarks/speed/Makefile
  lib/easel/LICENSE.sh
  lib/easel/miniapps/Makefile
  lib/easel/testsuite/Makefile
  lib/easel/documentation/Makefile
  lib/easel/Makefile
  lib/libdivsufsort/Makefile
])
  
AC_CONFIG_HEADERS([
  src/p7_config.h
  lib/easel/esl_config.h
  lib/libdivsufsort/divsufsort.h
])

################################################################
# 12. AC_OUTPUT
################################################################
# remember that sneaky if statement that wraps the source
# configuration? well, it ends here.
#else
#  AC_MSG_NOTICE([This is a precompiled binary distribution - using abbreviated config])
#fi
AC_CONFIG_FILES([Makefile])
AC_OUTPUT

echo "

HMMER configuration:
     compiler:             ${CC} ${CFLAGS} ${SIMD_CFLAGS} ${PTHREAD_CFLAGS} ${PIC_FLAGS}
     host:                 $host
     linker options:       ${LDFLAGS}
     libraries:            ${LIBGSL} ${MPILIBS} ${PTHREAD_LIBS} ${LIBS}
"


#################################################################
# @LICENSE@
# 
# SVN $Id: configure.ac 4742 2014-10-03 15:33:12Z eddys $
# SVN $URL$ 
# xref autoconf macro archive: //www.gnu.org/software/ac-archive/
#################################################################
