# Supplementary material for: Parameterizing sequence alignment with an explicit evolutionary model
Source: BMC Bioinformatics. 2015 Dec 10;16:406. doi: 10.1186/s12859-015-0832-5 (PMC4676179; doi:10.1186/s12859-015-0832-5)
Supplement: Additional file 2 — Tarball that contains the source code for the programs introduced in this manuscript, as well as the Perl scripts used to generate the experiments in this work and the results of the experiments. (ZIP 42,496 kb) [file 12859_2015_832_MOESM2_ESM.zip › supplemental_files/src/lib/hmmer4/contrib/2012_10_13_kajan_jackhmmer_cmdline/EMAIL.txt]

From: Laszlo Kajan <lkajan@rostlab.org>
Date: October 12, 2012 7:13:41 PM EDT
To: Debian Med Packaging Team <debian-med-packaging@lists.alioth.debian.org>, <eddys@janelia.hhmi.org>
Cc: <hmmer@janelia.hhmi.org>
Subject: Feature Suggestion with Patch

Dear Sean!

I am Laszlo Kajan from Burkhard Rost's lab, bioinformatician, Debian maintainer.

I would like to use jackhmmer to search a smaller database to build up an HMM, and then search a bigger database with this model. The present
version of jackhmmer (that I know of, 3.0-4 in Debian) does not support this fully, because:

1: jackhmmer can not be started from a query /and/ a model, so I can not use the checkpoint model to restart it on the big database.

2: hmmsearch can not be started from a model /and/ a query, so that it would produce an alignment including the query as jackhmmer does; it also
can not do iterative search.

3: jackhmmer saves the checkpoint HMM /before/ doing another iteration, therefore in order to get the checkpoint for 3 iterations I have to run
actually 4. I would like to save those clock cycles.

I have prepared patches that solve 1 and 3 and allow me to search the big database with a model built on the smaller one, using jackhmmer
(patches attached, series: jackhmmer_chkhmmstop, jackhmmer_restartfromhmm, jackhmmer_stop_restart_test). The results obtained from the restarted
search are identical to a non-restart, when performed on the same database, i.e. 3 iterations on a database give the same results as one
iteration starting from a checkpoint HMM saved before the 3rd iteration. This make me hope that my patches - though I do not have much knowledge
about the internals of hmmer3 - are on the right path.

* Please comment on my patches and let me know if my approach is all right.

* Please consider adding the features (1 and 3) to hmmer in your next release.

 If you do approve my patches (or something with similar results), then I would like to include them in the Debian release of hmmer3. However
this should only be a temporary solution, until your next release.

Please treat my feature suggestion and patches as a sign of my great appreciation of hmmer3. Thank you for releasing hmmer3 under a free
software license.

Best regards,

Laszlo Kajan
Rost Lab
Debian Maintainer
   
