# Supplementary material for: Parameterizing sequence alignment with an explicit evolutionary model
Source: BMC Bioinformatics. 2015 Dec 10;16:406. doi: 10.1186/s12859-015-0832-5 (PMC4676179; doi:10.1186/s12859-015-0832-5)
Supplement: Additional file 2 — Tarball that contains the source code for the programs introduced in this manuscript, as well as the Perl scripts used to generate the experiments in this work and the results of the experiments. (ZIP 42,496 kb) [file 12859_2015_832_MOESM2_ESM.zip › supplemental_files/src/lib/hmmer4/contrib/2012_10_13_kajan_jackhmmer_cmdline/jackhmmer_chkhmmstop.txt]

--- a/src/jackhmmer.c
+++ b/src/jackhmmer.c
@@ -68,6 +68,7 @@
   { "--tblout",     eslARG_OUTFILE, NULL, NULL, NULL,      NULL,    NULL,  NULL,            "save parseable table of per-sequence hits to file <s>",        2 },
   { "--domtblout",  eslARG_OUTFILE, NULL, NULL, NULL,      NULL,    NULL,  NULL,            "save parseable table of per-domain hits to file <s>",          2 },
   { "--chkhmm",     eslARG_OUTFILE, NULL, NULL, NULL,      NULL,    NULL,  NULL,            "save HMM checkpoints to files <s>-<iteration>.hmm",            2 },
+  { "--chkhmmskip", eslARG_NONE,   FALSE, NULL, NULL,      NULL,    NULL,  NULL,            "skip search after saving HMM checkpoint for last iteration",   2 },
   { "--chkali",     eslARG_OUTFILE, NULL, NULL, NULL,      NULL,    NULL,  NULL,            "save alignment checkpoints to files <s>-<iteration>.sto",      2 },
   { "--acc",        eslARG_NONE,   FALSE, NULL, NULL,      NULL,    NULL,  NULL,            "prefer accessions over names in output",                       2 },
   { "--noali",      eslARG_NONE,   FALSE, NULL, NULL,      NULL,    NULL,  NULL,            "don't output alignments, so output is smaller",                2 },
@@ -260,6 +261,7 @@
   if (esl_opt_IsUsed(go, "--tblout"))    fprintf(ofp, "# per-seq hits tabular output:     %s\n",      esl_opt_GetString(go, "--tblout"));
   if (esl_opt_IsUsed(go, "--domtblout")) fprintf(ofp, "# per-dom hits tabular output:     %s\n",      esl_opt_GetString(go, "--domtblout"));
   if (esl_opt_IsUsed(go, "--chkhmm"))    fprintf(ofp, "# HMM checkpoint files output:     %s-<i>.hmm\n", esl_opt_GetString(go, "--chkhmm"));
+  if (esl_opt_IsUsed(go, "--chkhmmskip"))fprintf(ofp, "# skipped search after saving HMM checkpoint for last iteration\n");
   if (esl_opt_IsUsed(go, "--chkali"))    fprintf(ofp, "# MSA checkpoint files output:     %s-<i>.sto\n", esl_opt_GetString(go, "--chkali"));
   if (esl_opt_IsUsed(go, "--acc"))       fprintf(ofp, "# prefer accessions over names:    yes\n");
   if (esl_opt_IsUsed(go, "--noali"))     fprintf(ofp, "# show alignments in output:       no\n");
@@ -599,6 +601,10 @@
 #endif
 	    }
 
+		// lkajan: chkhmmskip
+		if( !( esl_opt_GetBoolean(go, "--chkhmmskip") == TRUE && esl_opt_IsOn(go, "--chkhmm") && iteration == maxiterations ) )
+		{
+
 #ifdef HMMER_THREADS
 	  if (ncpus > 0) sstatus = thread_loop(threadObj, queue, dbfp);
 	  else           sstatus = serial_loop(info, dbfp);
@@ -619,6 +625,8 @@
 			sstatus, dbfp->filename);
 	    }
 
+	    	} // lkajan: chkhmmskip
+
 	  /* merge the results of the search results */
 	  for (i = 1; i < infocnt; ++i)
 	    {
