# Supplementary material for: Parameterizing sequence alignment with an explicit evolutionary model
Source: BMC Bioinformatics. 2015 Dec 10;16:406. doi: 10.1186/s12859-015-0832-5 (PMC4676179; doi:10.1186/s12859-015-0832-5)
Supplement: Additional file 2 — Tarball that contains the source code for the programs introduced in this manuscript, as well as the Perl scripts used to generate the experiments in this work and the results of the experiments. (ZIP 42,496 kb) [file 12859_2015_832_MOESM2_ESM.zip › supplemental_files/src/lib/hmmer4/contrib/2012_10_13_kajan_jackhmmer_cmdline/jackhmmer_restartfromhmm.txt]

--- a/src/jackhmmer.c
+++ b/src/jackhmmer.c
@@ -62,6 +62,7 @@
   /* name           type         default   env  range   toggles     reqs   incomp                             help                                                  docgroup*/
   { "-h",           eslARG_NONE,   FALSE, NULL, NULL,      NULL,    NULL,  NULL,            "show brief help on version and usage",                         1 },
   { "-N",           eslARG_INT,      "5", NULL, "n>0",     NULL,    NULL,  NULL,            "set maximum number of iterations to <n>",                      1 },
+  { "--hmmprime",   eslARG_INFILE,  NULL, NULL, NULL,      NULL,    NULL,  NULL,            "HMM checkpoint to prime search with",                          1 },
 /* Control of output */
   { "-o",           eslARG_OUTFILE, NULL, NULL, NULL,      NULL,    NULL,  NULL,            "direct output to file <f>, not stdout",                        2 },
   { "-A",           eslARG_OUTFILE, NULL, NULL, NULL,      NULL,    NULL,  NULL,            "save multiple alignment of hits to file <s>",                  2 },
@@ -256,6 +257,7 @@
   fprintf(ofp, "# query sequence file:             %s\n", qfile);
   fprintf(ofp, "# target sequence database:        %s\n", dbfile);
   if (esl_opt_IsUsed(go, "-N"))          fprintf(ofp, "# maximum iterations set to:       %d\n",      esl_opt_GetInteger(go, "-N"));
+  if (esl_opt_IsUsed(go, "--hmmprime"))  fprintf(ofp, "# priming HMM checkpoint:          %s\n",      esl_opt_GetString(go, "--hmmprime"));
   if (esl_opt_IsUsed(go, "-o"))          fprintf(ofp, "# output directed to file:         %s\n",      esl_opt_GetString(go, "-o"));
   if (esl_opt_IsUsed(go, "-A"))          fprintf(ofp, "# MSA of hits saved to file:       %s\n",      esl_opt_GetString(go, "-A"));
   if (esl_opt_IsUsed(go, "--tblout"))    fprintf(ofp, "# per-seq hits tabular output:     %s\n",      esl_opt_GetString(go, "--tblout"));
@@ -401,6 +403,7 @@
   int              qformat  = eslSQFILE_UNKNOWN;  /* format of qfile                                 */
   int              dbformat = eslSQFILE_UNKNOWN;  /* format of dbfile                                */
   ESL_SQFILE      *qfp      = NULL;		  /* open qfile                                      */
+  P7_HMMFILE      *hfp      = NULL;		  /* open input HMM file                             */
   ESL_SQFILE      *dbfp     = NULL;               /* open dbfile                                     */
   ESL_ALPHABET    *abc      = NULL;               /* sequence alphabet                               */
   P7_BUILDER      *bld      = NULL;               /* HMM construction configuration                  */
@@ -414,6 +417,7 @@
   int              nnew_targets;
   int              prv_msa_nseq;
   int              status   = eslOK;
+  int              hstatus  = eslOK;
   int              qstatus  = eslOK;
   int              sstatus  = eslOK;
 
@@ -480,6 +484,15 @@
   else if (status != eslOK)        esl_fatal ("Unexpected error %d opening sequence file %s\n", status, cfg->qfile);
   qsq = esl_sq_CreateDigital(abc);
 
+  // lkajan: open HMM file
+  char		*hmmfile = esl_opt_GetString(go, "--hmmprime"); // query HMM file
+  if( hmmfile )
+  {
+      status = p7_hmmfile_Open(hmmfile, NULL, &hfp);
+      if      (status == eslENOTFOUND) p7_Fail("Failed to open hmm file %s for reading.\n",                      hmmfile);
+      else if (status == eslEFORMAT)   p7_Fail("Unrecognized format, trying to open hmm file %s for reading.\n", hmmfile);
+      else if (status != eslOK)        p7_Fail("Unexpected error %d in opening hmm file %s.\n", status,          hmmfile);
+  }
 #ifdef HMMER_THREADS
   /* initialize thread data */
   if (esl_opt_IsOn(go, "--cpu")) ncpus = esl_opt_GetInteger(go, "--cpu");
@@ -530,13 +543,22 @@
   while ((qstatus = esl_sqio_Read(qfp, qsq)) == eslOK)
     {
       P7_HMM          *hmm     = NULL;	     /* HMM - only needed if checkpointed        */
+      P7_HMM          *phmm    = NULL;	     /* priming HMM - only needed if primed      */
       P7_HMM         **ret_hmm = NULL;	     /* HMM - only needed if checkpointed        */
+      P7_PROFILE      *gm      = NULL;
       P7_OPROFILE     *om      = NULL;       /* optimized query profile                  */
       P7_TRACE        *qtr     = NULL;       /* faux trace for query sequence            */
       ESL_MSA         *msa     = NULL;       /* multiple alignment of included hits      */
       
       if (esl_opt_IsOn(go, "--chkhmm")) ret_hmm = &hmm;
 
+      // lkajan: read in an HMM and prime search with it - here, so that the below 'continue' does not affect this
+      if(hfp)
+      {
+	  hstatus = p7_hmmfile_Read(hfp, &abc, &phmm);
+	  if (hstatus != eslOK){ p7_Fail("Failed to read from hmm file %s.\n", hmmfile); phmm = NULL; }
+      }
+
       nquery++;
       if (qsq->n == 0) continue; /* skip zero length queries as if they aren't even present. */
 
@@ -560,6 +582,20 @@
 	    {
 	      p7_SingleBuilder(bld, qsq, info->bg, ret_hmm, &qtr, NULL, &om); /* bypass HMM - only need model */
 
+	      // lkajan: from hmmsearch.c:425
+	      if( phmm )
+	      {
+      		p7_hmm_Destroy(hmm);
+		p7_oprofile_Destroy(om);
+      		p7_profile_Destroy(gm);
+
+		hmm = p7_hmm_Clone(phmm);
+		gm = p7_profile_Create (hmm->M, abc);
+		om = p7_oprofile_Create(hmm->M, abc);
+      		p7_ProfileConfig(hmm, info->bg, gm, 100, p7_LOCAL); /* 100 is a dummy length for now; and MSVFilter requires local mode */
+      		p7_oprofile_Convert(gm, om);                  /* <om> is now p7_LOCAL, multihit */
+	      }
+
 	      prv_msa_nseq = 1;
 	    }
 	  else 
@@ -699,6 +735,8 @@
 
       esl_msa_Destroy(msa);
       p7_oprofile_Destroy(om);
+      p7_profile_Destroy(gm);
+      p7_hmm_Destroy(phmm);
       p7_trace_Destroy(qtr);
       esl_sq_Reuse(qsq);
       esl_keyhash_Reuse(kh);
@@ -732,6 +770,7 @@
   esl_keyhash_Destroy(kh);
   esl_sqfile_Close(qfp);
   esl_sqfile_Close(dbfp);
+  p7_hmmfile_Close(hfp);
   esl_sq_Destroy(qsq);  
   esl_stopwatch_Destroy(w);
   p7_builder_Destroy(bld);
