# Supplementary material for: Parameterizing sequence alignment with an explicit evolutionary model
Source: BMC Bioinformatics. 2015 Dec 10;16:406. doi: 10.1186/s12859-015-0832-5 (PMC4676179; doi:10.1186/s12859-015-0832-5)
Supplement: Additional file 2 — Tarball that contains the source code for the programs introduced in this manuscript, as well as the Perl scripts used to generate the experiments in this work and the results of the experiments. (ZIP 42,496 kb) [file 12859_2015_832_MOESM2_ESM.zip › supplemental_files/src/lib/hmmer4/contrib/2012_10_13_kajan_jackhmmer_cmdline/jackhmmer_stop_restart_test.txt]

--- a/testsuite/testsuite.sqc
+++ b/testsuite/testsuite.sqc
@@ -163,6 +163,8 @@
 1 exercise  j/--tblout          @src/jackhmmer@  --tblout    %PHMMER.tbl%  !tutorial/HBB_HUMAN! !tutorial/globins45.fa!
 1 exercise  j/--domtblout       @src/jackhmmer@  --domtblout %PHMMER.dtbl% !tutorial/HBB_HUMAN! !tutorial/globins45.fa!
 1 exercise  j/--chkhmm          @src/jackhmmer@  --chkhmm    %PHMMER.ch%   !tutorial/HBB_HUMAN! !tutorial/globins45.fa!
+1 exercise  j/--chkhmmskip      @src/jackhmmer@  -N 2 --chkhmm %PHMMER.ch% --chkhmmskip !tutorial/HBB_HUMAN! !tutorial/globins45.fa!
+1 exercise  j/--hmmprime        @src/jackhmmer@  --hmmprime %PHMMER.ch-2.hmm% !tutorial/HBB_HUMAN! !tutorial/globins45.fa!
 1 exercise  j/--chkali          @src/jackhmmer@  --chkali    %PHMMER.ca%   !tutorial/HBB_HUMAN! !tutorial/globins45.fa!
 1 exercise  j/--acc             @src/jackhmmer@  --acc                     !tutorial/HBB_HUMAN! !tutorial/globins45.fa!
 1 exercise  j/--noali           @src/jackhmmer@  --noali                   !tutorial/HBB_HUMAN! !tutorial/globins45.fa!
@@ -286,6 +288,7 @@
 1 exercise  dup-names             !testsuite/i10-duplicate-names.pl!    @@ !! %OUTFILES%
 1 exercise  mapali-again          !testsuite/i11-hmmalign-mapali.pl!    @@ !! %OUTFILES%
 1 exercise  delete-corruption     !testsuite/i12-delete-corruption.pl!  @@ !! %OUTFILES%
+1 exercise  jackhmmer-restart     /usr/bin/perl !testsuite/i13-jackhmmer-restart.pl!  @@ !! %OUTFILES%
 
 1 exercise  brute-itest           @src/itest_brute@  
 1 exercise  hmmpress-itest        !src/hmmpress.itest.pl! @src/hmmpress@ %MINIFAM.HMM% %TMPPFX%
--- /dev/null
+++ b/testsuite/i13-jackhmmer-restart.pl
@@ -0,0 +1,35 @@
+#!/usr/bin/perl
+
+# Usage:   ./i13-jackhmmer-restart.pl <builddir> <srcdir> <tmpfile prefix>
+# Example: ./i13-jackhmmer-restart.pl ..         ..       tmpfoo
+#
+# Laszlo Kajan <lkajan@rostlab.org>  Fri, 12 Oct 2012 23:30:37 +0200
+
+
+BEGIN {
+    $builddir  = shift;
+    $srcdir    = shift;
+    $tmppfx    = shift;
+}
+
+# Verify that we have all the executables we need for the test.
+if (! -x "$builddir/src/jackhmmer")   { die "FAIL: didn't find jackhmmer binary in $builddir/src\n";  }
+
+my $cmd = "$builddir/src/jackhmmer --notextw -N 2 -A $tmppfx.sto -o /dev/null $srcdir/tutorial/HBB_HUMAN $srcdir/tutorial/globins45.fa";
+system( $cmd ) && die("FAIL: failed in call '$cmd'\n");
+
+my $cmd = "$builddir/src/jackhmmer --notextw -N 2 --chkhmm $tmppfx.ch --chkhmmskip -o /dev/null $srcdir/tutorial/HBB_HUMAN $srcdir/tutorial/globins45.fa";
+system( $cmd ) && die("FAIL: failed in call '$cmd'\n");
+
+$cmd = "$builddir/src/jackhmmer --notextw -N 1 -A $tmppfx.R.sto --hmmprime $tmppfx.ch-2.hmm -o /dev/null $srcdir/tutorial/HBB_HUMAN $srcdir/tutorial/globins45.fa";
+system( $cmd ) && die("FAIL: failed in call '$cmd'\n");
+
+$cmd = "sed -i -e '/^#=GF/d;' $tmppfx.sto $tmppfx.R.sto";
+system( $cmd ) && die("FAIL: failed in call '$cmd'\n");
+
+$cmd = "diff -q $tmppfx.sto $tmppfx.R.sto";
+system( $cmd ) && die("FAIL ('$cmd'): files differ\n");
+
+print "ok\n";
+unlink( "$tmppfx.sto", glob("$tmppfx.ch-*"), "$tmppfx.R.sto" );
+exit 0;
