# Supplementary material for: Parameterizing sequence alignment with an explicit evolutionary model
Source: BMC Bioinformatics. 2015 Dec 10;16:406. doi: 10.1186/s12859-015-0832-5 (PMC4676179; doi:10.1186/s12859-015-0832-5)
Supplement: Additional file 2 — Tarball that contains the source code for the programs introduced in this manuscript, as well as the Perl scripts used to generate the experiments in this work and the results of the experiments. (ZIP 42,496 kb) [file 12859_2015_832_MOESM2_ESM.zip › supplemental_files/src/lib/hmmer4/contrib/lee_newberg_thermo_sampling/p7_thermo.h]

#ifndef P7_THERMOH_INCLUDED
#define P7_THERMOH_INCLUDED

#include "esl_vectorops.h"
#include "esl_getopts.h"

/*
 * Structure: P7_THERMO
 * 
 * A curve that estimates the relationship between temperature
 * (x-coordinate) and a score (forward or viterbi) it is good for.
 */

enum p7m_scoretypes_e {
    p7M_FORWARD = 0,
    p7M_VITERBI = 1
};
#define p7M_NSCORETYPES 2

typedef struct p7_thermo_s {
    enum p7m_scoretypes_e p7m_score; /* Whether curve describes forward or viterbi scores */
    int                   numTemperatures; /* array length for <temperatures> and <scores> */
    float                *temperatures;	/* x-coordinate of curve */
    float                *scores; /* y-coordinates of curve */
} P7_THERMO;

extern void utest_thermo         (ESL_GETOPTS *go, ESL_RANDOMNESS *r, const ESL_ALPHABET *abc, const P7_BG *bg, const P7_PROFILE *gm, int nseq, int L);
extern int p7_thermoEstimate     (ESL_RANDOMNESS *r, const P7_THERMO *thermo, const P7_BG *bg, const P7_PROFILE *gm, P7_GMX *gx, int numSamples, float threshold, int *support, float *pv, float *pvstd, float *sn, float *snstd);
extern int p7_profileAdjustClones(float temperature, const P7_BG *bg, const P7_PROFILE *src, P7_PROFILE *dstT, P7_PROFILE *dstDT);
extern int p7_StochasticDsqTrace (ESL_RANDOMNESS *r, const ESL_DSQ *dsqX, int L, const P7_BG *bg, const P7_PROFILE *gmT, const P7_GMX *gxT, P7_TRACE *tr, ESL_DSQ *dsq);
extern P7_THERMO *p7_thermo_Create(void);
extern void p7_thermo_Destroy    (P7_THERMO *thermo);
extern int p7_thermoCalibrate    (P7_THERMO *thermo, ESL_RANDOMNESS *r, int p7m_score, const P7_BG *bg, const P7_PROFILE *gm, P7_GMX *gx);
extern int p7_thermoSuggestTemp  (const P7_THERMO *thermo, float score, float *temperature);

#endif /*P7_THERMOH_INCLUDED*/
