# Supplementary material for: Parameterizing sequence alignment with an explicit evolutionary model
Source: BMC Bioinformatics. 2015 Dec 10;16:406. doi: 10.1186/s12859-015-0832-5 (PMC4676179; doi:10.1186/s12859-015-0832-5)
Supplement: Additional file 2 — Tarball that contains the source code for the programs introduced in this manuscript, as well as the Perl scripts used to generate the experiments in this work and the results of the experiments. (ZIP 42,496 kb) [file 12859_2015_832_MOESM2_ESM.zip › supplemental_files/src/lib/hmmer4/documentation/Makefile]

top_srcdir     = ..
srcdir         = .


QUIET_SUBDIR0 = +${MAKE} -C #space separator after -c
QUIET_SUBDIR1 = 
ifndef V
	QUIET_SUBDIR0 = +@subdir=
	QUIET_SUBDIR1 = ; echo '    ' SUBDIR $$subdir; \
		        ${MAKE} -C $$subdir
endif


.PHONY: pdf install uninstall clean distclean 

pdf:
	${QUIET_SUBDIR0}userguide ${QUIET_SUBDIR1} pdf

install: 
	${QUIET_SUBDIR0}man       ${QUIET_SUBDIR1} install
#	${QUIET_SUBDIR0}userguide ${QUIET_SUBDIR1} install

uninstall:
	${QUIET_SUBDIR0}man       ${QUIET_SUBDIR1} uninstall
#	${QUIET_SUBDIR0}userguide ${QUIET_SUBDIR1} uninstall

clean:
#Use 'ifneq' instead of 'test -e' because the '+@' in QUIET_SUBDIR0 can't
#be passed to the shell. Note that ifneq breaks if indented.
ifneq (,$(wildcard userguide/.))
	${QUIET_SUBDIR0}userguide ${QUIET_SUBDIR1} clean
endif
	${QUIET_SUBDIR0}man       ${QUIET_SUBDIR1} clean;
	-rm -f *~

distclean:
#See above for explanation of 'ifneq' usage
ifneq (,$(wildcard userguide/.))
	${QUIET_SUBDIR0}userguide ${QUIET_SUBDIR1} distclean
endif
	${QUIET_SUBDIR0}man       ${QUIET_SUBDIR1} distclean
	-rm -f Makefile

################################################################
# @LICENSE@
# 
# SVN $URL: https://svn.janelia.org/eddylab/eddys/src/hmmer/trunk/documentation/Makefile.in $
# SVN $Id: Makefile.in 4608 2014-01-28 13:25:03Z eddys $
################################################################
