# Supplementary material for: Parameterizing sequence alignment with an explicit evolutionary model
Source: BMC Bioinformatics. 2015 Dec 10;16:406. doi: 10.1186/s12859-015-0832-5 (PMC4676179; doi:10.1186/s12859-015-0832-5)
Supplement: Additional file 2 — Tarball that contains the source code for the programs introduced in this manuscript, as well as the Perl scripts used to generate the experiments in this work and the results of the experiments. (ZIP 42,496 kb) [file 12859_2015_832_MOESM2_ESM.zip › supplemental_files/src/lib/hmmer4/documentation/man/hmmalign.man]

.TH "hmmalign" 1 "@HMMER_DATE@" "HMMER @HMMER_VERSION@" "HMMER Manual"

.SH NAME
hmmalign - align sequences to a profile HMM

.SH SYNOPSIS
.B hmmalign
.I [options]
.I <hmmfile>
.I <seqfile>

.SH DESCRIPTION

.PP
Perform a multiple sequence alignment of all the sequences in
.I <seqfile>
by aligning them individually to the profile HMM in
.I <hmmfile>.
The new alignment is output to 
.I stdout
in Stockholm format.

.PP 
The
.I <hmmfile>
should contain only a single profile. If it contains more, only the
first profile in the file will be used. 

.PP
Either 
.I <hmmfile> 
or 
.I <seqfile> 
(but not both) may be '-' (dash), which
means reading this input from
.I stdin
rather than a file.  

.PP
The sequences in 
.I <seqfile>
are aligned in unihit local alignment mode.  Therefore they should
already be known to contain only a single domain (or a fragment of one).
The optimal alignment
may assign some residues as nonhomologous (N and C states), in which
case these residues are still included in the resulting alignment, but
shoved to the outer edges. To trim these unaligned nonhomologous residues from
the result, see the
.B --trim
option.


.SH OPTIONS

.TP
.B -h
Help; print a brief reminder of command line usage and all available
options.

.TP
.BI -o " <f>"
Direct the output alignment to file
.I <f>,
rather than to
.I stdout.

.TP
.BI --mapali " <f>"
Merge the existing alignment in file 
.I <f>
into the result, where 
.I <f> 
is exactly the same alignment that was used to build the model in  
.I <hmmfile>.
This is done using a map of alignment columns to consensus 
profile positions that is stored in the
.I <hmmfile>.
The multiple alignment in 
.I <f>
will be exactly reproduced in its consensus columns (as defined by the
profile), but the displayed alignment in insert columns may be
altered, because insertions relative to a profile are considered by
convention to be unaligned data.


.TP
.B --trim
Trim nonhomologous residues (assigned to N and C states in the optimal
alignments) from the resulting multiple alignment output. 

.TP
.B --amino
Specify that all sequences in 
.I <seqfile>
are proteins. By default, alphabet type is autodetected
from looking at the residue composition.

.TP
.B --dna
Specify that all sequences in 
.I <seqfile>
are DNAs.

.TP
.B --rna
Specify that all sequences in 
.I <seqfile>
are RNAs.

.TP 
.BI --informat " <s>"
Declare that the input
.I <seqfile>
is in format 
.I <s>.
Accepted sequence file formats include FASTA, EMBL, GenBank, DDBJ,
UniProt, Stockholm, and SELEX. Default is to autodetect the format of
the file.

.TP 
.BI --outformat " <s>"
Specify that the output multiple alignment
is in format 
.I <s>.
Currently the accepted multiple alignment sequence file formats only
include Stockholm and SELEX.


.SH SEE ALSO 

See 
.B hmmer(1)
for a master man page with a list of all the individual man pages
for programs in the HMMER package.

.PP
For complete documentation, see the user guide that came with your
HMMER distribution (Userguide.pdf); or see the HMMER web page
(@HMMER_URL@).


.SH COPYRIGHT

.nf
@HMMER_COPYRIGHT@
@HMMER_LICENSE@
.fi

For additional information on copyright and licensing, see the file
called COPYRIGHT in your HMMER source distribution, or see the HMMER
web page 
(@HMMER_URL@).


.SH AUTHOR

.nf
The Eddy/Rivas Laboratory
Janelia Farm Research Campus
19700 Helix Drive
Ashburn VA 20147 USA
http://eddylab.org
.fi
