# Supplementary material for: Parameterizing sequence alignment with an explicit evolutionary model
Source: BMC Bioinformatics. 2015 Dec 10;16:406. doi: 10.1186/s12859-015-0832-5 (PMC4676179; doi:10.1186/s12859-015-0832-5)
Supplement: Additional file 2 — Tarball that contains the source code for the programs introduced in this manuscript, as well as the Perl scripts used to generate the experiments in this work and the results of the experiments. (ZIP 42,496 kb) [file 12859_2015_832_MOESM2_ESM.zip › supplemental_files/src/lib/hmmer4/documentation/man/hmmconvert.man]

.TH "hmmconvert" 1 "@HMMER_DATE@" "HMMER @HMMER_VERSION@" "HMMER Manual"

.SH NAME
hmmconvert - convert profile file to a HMMER format


.SH SYNOPSIS
.B hmmconvert
.I [options]
.I <hmmfile>


.SH DESCRIPTION

.PP
The
.B hmmconvert 
utility
converts an input profile file to different HMMER formats.

.PP
By default, the input profile can be in any HMMER format, including
old/obsolete formats from HMMER2, ASCII or binary; the output profile
is a current HMMER3 ASCII format.

.PP
.I <hmmfile> 
may be '-' (dash), which
means reading this input from
.I stdin
rather than a file.  


.SH OPTIONS

.TP
.B -h
Help; print a brief reminder of command line usage and all available
options.

.TP 
.B -a
Output profiles in ASCII text format. This is the default.

.TP 
.B -b
Output profiles in binary format. 

.TP 
.B -2
Output in legacy HMMER2 ASCII text format, in ls (glocal) mode. This
allows HMMER3 models to be converted back to a close approximation of
HMMER2, for comparative studies.

.TP 
.BI --outfmt " <s>"
Output in a HMMER3 ASCII text format other then the most current one.
Valid choices for 
.I <s>
are 3/b or 3/a.
The current format is 3/b, and this is the default. There is a
slightly different format 3/a that was used in some alpha test code.


.SH SEE ALSO 

See 
.B hmmer(1)
for a master man page with a list of all the individual man pages
for programs in the HMMER package.

.PP
For complete documentation, see the user guide that came with your
HMMER distribution (Userguide.pdf); or see the HMMER web page
(@HMMER_URL@).


.SH COPYRIGHT

.nf
@HMMER_COPYRIGHT@
p@HMMER_LICENSE@
.fi

For additional information on copyright and licensing, see the file
called COPYRIGHT in your HMMER source distribution, or see the HMMER
web page 
(@HMMER_URL@).


.SH AUTHOR

.nf
Eddy/Rivas Laboratory
Janelia Farm Research Campus
19700 Helix Drive
Ashburn VA 20147 USA
http://eddylab.org
.fi


"
