# Supplementary material for: Parameterizing sequence alignment with an explicit evolutionary model
Source: BMC Bioinformatics. 2015 Dec 10;16:406. doi: 10.1186/s12859-015-0832-5 (PMC4676179; doi:10.1186/s12859-015-0832-5)
Supplement: Additional file 2 — Tarball that contains the source code for the programs introduced in this manuscript, as well as the Perl scripts used to generate the experiments in this work and the results of the experiments. (ZIP 42,496 kb) [file 12859_2015_832_MOESM2_ESM.zip › supplemental_files/src/lib/hmmer4/documentation/man/hmmpress.man]

.TH "hmmpress" 1 "@HMMER_DATE@" "HMMER @HMMER_VERSION@" "HMMER Manual"

.SH NAME
hmmpress - prepare an HMM database for hmmscan 

.SH SYNOPSIS

.B hmmpress
.I [options]
.I <hmmfile>


.SH DESCRIPTION

.PP
Starting from a profile database
.I <hmmfile>
in standard HMMER3 format,
construct binary compressed datafiles for 
.B hmmscan.
The 
.I hmmpress
step is required for
.B hmmscan
to work.

.PP
Four files are created:
.I <hmmfile>.h3m,
.I <hmmfile>.h3i,
.I <hmmfile>.h3f,
and
.I <hmmfile>.h3p.
The 
.I <hmmfile>.h3m
file contains the profile HMMs and their annotation in a binary
format.
The 
.I <hmmfile>.h3i
file is an SSI index for the
.I <hmmfile>.h3m
file.
The
.I <hmmfile>.h3f
file contains precomputed data structures
for the fast heuristic filter (the MSV filter).
The
.I <hmmfile>.h3p
file contains precomputed data structures
for the rest of each profile.

.PP
.I <hmmfile>
may not be '-' (dash); running
.B hmmpress
on a standard input stream rather than a file
is not allowed.


.SH OPTIONS

.TP
.B -h
Help; print a brief reminder of command line usage and all available
options.

.TP
.B -f
Force; overwrites any previous hmmpress'ed datafiles. The default is
to bitch about any existing files and ask you to delete them first.


.SH SEE ALSO 

See 
.B hmmer(1)
for a master man page with a list of all the individual man pages
for programs in the HMMER package.

.PP
For complete documentation, see the user guide that came with your
HMMER distribution (Userguide.pdf); or see the HMMER web page
(@HMMER_URL@).


.SH COPYRIGHT

.nf
@HMMER_COPYRIGHT@
@HMMER_LICENSE@
.fi

For additional information on copyright and licensing, see the file
called COPYRIGHT in your HMMER source distribution, or see the HMMER
web page 
(@HMMER_URL@).


.SH AUTHOR

.nf
Eddy/Rivas Laboratory
Janelia Farm Research Campus
19700 Helix Drive
Ashburn VA 20147 USA
http://eddylab.org
.fi
