# Supplementary material for: Parameterizing sequence alignment with an explicit evolutionary model
Source: BMC Bioinformatics. 2015 Dec 10;16:406. doi: 10.1186/s12859-015-0832-5 (PMC4676179; doi:10.1186/s12859-015-0832-5)
Supplement: Additional file 2 — Tarball that contains the source code for the programs introduced in this manuscript, as well as the Perl scripts used to generate the experiments in this work and the results of the experiments. (ZIP 42,496 kb) [file 12859_2015_832_MOESM2_ESM.zip › supplemental_files/src/lib/hmmer4/documentation/man/hmmstat.man]

.TH "hmmstat" 1 "@HMMER_DATE@" "HMMER @HMMER_VERSION@" "HMMER Manual"

.SH NAME
hmmstat - display summary statistics for a profile file


.SH SYNOPSIS
.B hmmstat
.I [options]
.I <hmmfile>


.SH DESCRIPTION

The
.B hmmstat
utility prints out a tabular file of summary statistics for each
profile in
.I <hmmfile>.


.PP 
.I <hmmfile> 
may be '-' (a dash character), in which case profiles
are read from a <stdin> pipe instead of from a file.

.PP
The columns are:

.TP
.B idx
The index of this profile, numbering each on in the file starting from 1.

.TP
.B name
The name of the profile.

.TP
.B accession
The optional accession of the profile, or "-" if there is none.

.TP
.B nseq
The number of sequences that the profile was estimated from.

.TP
.B eff_nseq
The effective number of sequences that the profile was estimated
from, after HMMER applied an effective sequence number calculation
such as the default entropy weighting.

.TP
.B M
The length of the model in consensus residues (match states).

.TP
.B relent
Mean relative entropy per match state, in bits. This is the expected
(mean) score per consensus position. This is what the default
entropy-weighting method for effective sequence number estimation
focuses on, so for default HMMER3 models, you expect this value to
reflect the default target for entropy-weighting.

.TP
.B info
Mean information content per match state, in bits.
Probably not useful. Information content is a slightly
different calculation than relative entropy. 

.TP
.B p relE
Mean positional relative entropy, in bits.
This is a fancier version of the per-match-state relative entropy,
taking into account the transition (insertion/deletion) probabilities;
it may be a more accurate estimation of the average score contributed
per model consensus position.

.TP
.B compKL
Kullback-Leibler distance between the model's overall average
residue composition and the default background frequency distribution.
The higher this number, the more biased the residue composition of the
profile is. Highly biased profiles can slow the HMMER3 acceleration
pipeline, by causing too many nonhomologous sequences to pass the filters.


.SH OPTIONS

.TP
.B -h
Help; print a brief reminder of command line usage and all available
options.


.SH SEE ALSO 

See 
.B hmmer(1)
for a master man page with a list of all the individual man pages
for programs in the HMMER package.

.PP
For complete documentation, see the user guide that came with your
HMMER distribution (Userguide.pdf); or see the HMMER web page
(@HMMER_URL@).


.SH COPYRIGHT

.nf
@HMMER_COPYRIGHT@
p@HMMER_LICENSE@
.fi

For additional information on copyright and licensing, see the file
called COPYRIGHT in your HMMER source distribution, or see the HMMER
web page 
(@HMMER_URL@).


.SH AUTHOR

.nf
Eddy/Rivas Laboratory
Janelia Farm Research Campus
19700 Helix Drive
Ashburn VA 20147 USA
http://eddylab.org
.fi
