# Supplementary material for: Parameterizing sequence alignment with an explicit evolutionary model
Source: BMC Bioinformatics. 2015 Dec 10;16:406. doi: 10.1186/s12859-015-0832-5 (PMC4676179; doi:10.1186/s12859-015-0832-5)
Supplement: Additional file 2 — Tarball that contains the source code for the programs introduced in this manuscript, as well as the Perl scripts used to generate the experiments in this work and the results of the experiments. (ZIP 42,496 kb) [file 12859_2015_832_MOESM2_ESM.zip › supplemental_files/src/lib/hmmer4/documentation/man/Makefile]

top_srcdir = ../..
srcdir     = .

SHELL      = /bin/sh

# Installation targets
#
prefix      = /usr/local
exec_prefix = ${prefix}
datarootdir = ${prefix}/share
bindir      = ${exec_prefix}/bin
libdir      = ${exec_prefix}/lib
includedir  = ${prefix}/include
mandir      = ${datarootdir}/man
docdir      = ${datarootdir}/doc/${PACKAGE_TARNAME}
pdfdir      = ${docdir}
mandir      = ${datarootdir}/man
man1dir     = ${mandir}/man1
man1ext     = .1

INSTALL     = /usr/bin/install -c

MANS =  hmmer\
	hmmalign\
	hmmbuild\
	hmmconvert\
	hmmemit\
	hmmfetch\
	hmmpress\
	hmmscan\
	hmmsearch\
	hmmsim\
	hmmstat\
	jackhmmer\
	phmmer

ifndef V
	QUIET         = @
endif

.PHONY:  install uninstall clean distclean

install:
	${QUIET}for file in ${MANS}; do \
	   echo '    ' INSTALL $$file ;\
	   ${INSTALL} -m 0755 ${srcdir}/$$file.man ${DESTDIR}${man1dir}/$${file}${man1ext} ;\
	done

uninstall:
	${QUIET}for file in ${MANS}; do \
	   echo '    ' UNINSTALL $$file ;\
	   rm ${DESTDIR}${man1dir}/$${file}${man1ext} ;\
	done

clean:
	-rm -f *~ 

distclean:
	-rm -f *~ 
	-rm -f Makefile

################################################################
# @LICENSE@
#
# SVN $URL: https://svn.janelia.org/eddylab/eddys/src/hmmer/trunk/documentation/man/Makefile.in $
# SVN $Id: Makefile.in 4307 2012-11-19 21:55:57Z eddys $
################################################################
