# Supplementary material for: Parameterizing sequence alignment with an explicit evolutionary model
Source: BMC Bioinformatics. 2015 Dec 10;16:406. doi: 10.1186/s12859-015-0832-5 (PMC4676179; doi:10.1186/s12859-015-0832-5)
Supplement: Additional file 2 — Tarball that contains the source code for the programs introduced in this manuscript, as well as the Perl scripts used to generate the experiments in this work and the results of the experiments. (ZIP 42,496 kb) [file 12859_2015_832_MOESM2_ESM.zip › supplemental_files/src/lib/hmmer4/documentation/notes/Using_Subversion]

# Notes and hints for developers: how to use our Subversion repository
#
# Contents:
#    1. Overview
#    2. Obtaining a fresh working copy of dev trunk
#    3. Using svn keywords and properties.
#    4. Creating a branch, keeping it in sync w/ trunk, re-merging 


#================================================================
# 1. Overview
#================================================================

We have a standard "unstable trunk" policy. The trunk is for
development.  Stable releases are branched and tagged.

The development trunk:
  https://svn.janelia.org/eddylab/eddys/src/hmmer/trunk

You can browse the entire repository, including all branches and tags,
by pointing your browser at:
  https://svn.janelia.org/eddylab/eddys/src/hmmer

HMMER depends on the Easel library, which is maintained in a separate
repository. Easel is also maintained under an "unstable trunk" policy.
Easel is linked to HMMER using svn:externals, meaning that Easel is
automatically checked out and updated (in the easel/ subdirectory)
when you check out or update HMMER. svn:externals does not propagate
commits to Easel; you have to (cd easel; svn commit) yourself to do
that.

The Easel development trunk:
  https://svn.janelia.org/eddylab/eddys/easel/trunk

The entire Easel repository:
  https://svn.janelia.org/eddylab/eddys/easel


#================================================================
# 2. Obtaining a fresh working copy of dev trunk
#================================================================

The first time you check out a copy of HMMER, there's a couple of
things you need to do besides the svn checkout.

  svn checkout https://svn.janelia.org/eddylab/eddys/src/hmmer/trunk hmmer
  ln -s easel/aclocal.m4 aclocal.m4
  autoconf
  (cd easel; autoconf)

Now you can ./configure and make.


#================================================================
# 3. Using svn keywords and properties.
#================================================================

We have SVN stamp "URL" and "Id" strings in the LICENSE section of
most source files, including all .c and .h files.

- To set keyword replacement on a new module foo:
    svn propset svn:keywords "Id URL" foo.[ch]

- To see which keywords are set on a file foo.c:
    svn propget svn:keywords foo.c

- To use "find" to set keyword replacement on lots of files in one command:
    find . -name "Makefile.in" -exec svn propset svn:keywords "Id URL" {} \;


You need to set the executable property on scripts:
    svn propset svn:executable foo.pl
    svn propget svn:executable foo.pl


We use svn:externals to automatically pull Easel into a HMMER working
copy.

- Example of editing the svn:externals:
    svn propedit svn:externals hmmer

- Listing properties that are set:
    svn proplist foo


#================================================================
# 4. Creating a branch, keeping it in sync w/ trunk, re-merging
#================================================================

## Create a new branch "mybranch" in the repository.

 svn copy https://svn.janelia.org/eddylab/eddys/src/hmmer/trunk https://svn.janelia.org/eddylab/eddys/src/hmmer/branches/mybranch\
    -m "Creating the mybranch branch"

## Check out a working copy in the directory you do your work (for me, ~/src/hmmer)

  cd ~/src/hmmer/branches
  svn checkout https://svn.janelia.org/eddylab/eddys/src/hmmer/branches/mybranch mybranch

## Add an svn merge to your normal daily work cycle of svn update/svn commit 

  cd ~/src/hmmer/branches/mybranch
  svn update
  svn merge https://svn.janelia.org/eddylab/eddys/src/hmmer/trunk
# the merge will tell you what revs it merged; use this in the commit message...
# resolve any conflicts and commit. Message might look like "sync: merged 3750..3758 trunk to branch"
  svn commit
# do your work
  svn commit


## When you're done, and ready to re-merge the branch back to the trunk:
# a final sync *from* the trunk  
  cd ~/src/hmmer/branches/mybranch
  svn update
  svn merge https://svn.janelia.org/eddylab/eddys/src/hmmer/trunk
# test and commit
  make check
  svn commit
# now, in a *trunk* wd, merge the branch:
  cd ~/src/hmmer/trunk
  svn merge --reintegrate https://svn.janelia.org/eddylab/eddys/src/hmmer/branches/mybranch
# test and commit
  make check
  svn commit
# After a --reintegrate, the branch is unusable. Delete it. (It's still remembered in the svn history, of course.)
  svn delete https://svn.janelia.org/eddylab/eddys/src/hmmer/branches/mybranch -m "Deleting the mybranch branch; it has been merged to the trunk."
