# Supplementary material for: Parameterizing sequence alignment with an explicit evolutionary model
Source: BMC Bioinformatics. 2015 Dec 10;16:406. doi: 10.1186/s12859-015-0832-5 (PMC4676179; doi:10.1186/s12859-015-0832-5)
Supplement: Additional file 2 — Tarball that contains the source code for the programs introduced in this manuscript, as well as the Perl scripts used to generate the experiments in this work and the results of the experiments. (ZIP 42,496 kb) [file 12859_2015_832_MOESM2_ESM.zip › supplemental_files/src/lib/hmmer4/documentation/release-notes/HISTORY]

SRE, Thu Mar 20 07:45:23 2008

1.5    29 Apr 1994   Local release in Cambridge    [xref email: 1994/hmm]
1.6    28 Jul 1994   First public release          [xref email: 1994/hmm]
1.7    27 Sep 1994                                 [xref email: 1994/hmm]
1.7.4  10 Nov 1994                                 [xref email: 1994/hmm]
1.8    17 Apr 1995   First US release              [xref email: 1995/hmm]
1.8.3  23 Jun 1997                                 [xref email: 1997/hmmer]
1.8.4  25 Jun 1997                                 [xref email: 1997/hmmer]


2.0c-alpha   3 Feb 1998
2.0e-alpha  11 Mar 1998

2.0 beta    28 May 1998

2.1         14 Oct 1998  First public release of 2.x series
2.1.1       11 Dec 1998
2.1.2        2 May 1999
2.1.3        4 Dec 1999

2.2          4 May 2001
2.3         23 Apr 2003
2.3.1       12 Jun 2003
2.3.2        3 Oct 2003


3.0a1       12 Jan 2009
