# Supplementary material for: Parameterizing sequence alignment with an explicit evolutionary model
Source: BMC Bioinformatics. 2015 Dec 10;16:406. doi: 10.1186/s12859-015-0832-5 (PMC4676179; doi:10.1186/s12859-015-0832-5)
Supplement: Additional file 2 — Tarball that contains the source code for the programs introduced in this manuscript, as well as the Perl scripts used to generate the experiments in this work and the results of the experiments. (ZIP 42,496 kb) [file 12859_2015_832_MOESM2_ESM.zip › supplemental_files/src/lib/hmmer4/documentation/release-notes/LICENSE.sh]

export RELEASE=4.0dev
export HMMER_VERSION=4.0dev
export HMMER_DATE="September 2014"
export HMMER_COPYRIGHT="Copyright (C) 2014 Howard Hughes Medical Institute."
export HMMER_LICENSE="Freely distributed under the open source BSD license."
export EASEL_VERSION=h4.0dev 
export EASEL_DATE="September 2014"
export EASEL_COPYRIGHT="Copyright (C) 2014 Howard Hughes Medical Institute."
export EASEL_LICENSE="Freely distributed under the open source BSD license."
